# Supplementary material for: Species-level bacterial community profiling of the healthy sinonasal microbiome using Pacific Biosciences sequencing of full-length 16S rRNA genes
Source: Microbiome. 2018 Oct 23;6:190. doi: 10.1186/s40168-018-0569-2 (PMC6199724; doi:10.1186/s40168-018-0569-2)
Supplement: Supplementary file 2 — Table S1. Expected composition of “Even” DNA Mock Community from BEI. Table S2. Expected composition of DNA Mock Community from JGI-CAMI. Table S3. PCR Primers Sequence. Table S4. Filtering stats for mock communities. Table S5. FL16S Denovo OTU Counts from QIIME2 with Greengenes v13_8 Classification. Table S6. FL16S Closed OTU Counts from QIIME2 with Greengenes v13_8 Classification. Table S7. BEI v3-v5 16S Denovo OTU Counts from QIIME2 with Greengenes v13_8 Classification. Table S8. BEI v3v5 16S Closed OTU Counts from QIIME2 with Greengenes v13_8 Classification. Table S9. OTU Counts and Taxonomic Classification for BEI Mock Community Classified With Mothur v1.35. Table S10. OTU Count and Taxonomic Classification on Mock Community from Singer et al. Table S11. Error Analysis of Reads Mapping to Positive Control E.coli MG1655 Reference. Table S12. MCSMRT Classification of CAMI Mock Community. Table S13. Classification Accuracies of Cami Community for Full-Length and v3-v5 Truncated 16S. Table S14. Monophy results for multi-species genera in the CAMI community. Table S15. Sinonasal dataset with patient samples collected from sites as shown in Table 4. Table S16. Sinonasal Sample Statistics and NCBI BioSampleID. Table S17. Sinonasal OUT Taxonomic Classification and Confidence. Table S18. Read counts mapping to each OTU centroid for all sinonasal samples. (XLSX 443 kb) [file 40168_2018_569_MOESM2_ESM.xlsx]

## Sheet: S1_BEIcommunity
S1 Table. Expected composition of "Even" DNA Mock Community from BEI
http://downloads.hmpdacc.org/data/HMMC/HMPRP_sT1-Mock.pdf
	Species	Abbreviations	Strain	grams gDNA / 100K 16S copies4
	Acinetobacter baumannii	A.bau	ATCC 17978	1.6e-10
	Actinomyces odontolyticus	A.odo	ATCC 17982	7.82e-11
	Bacillus cereus	B.ant	ATCC 10987	3.73e-11
	Bacteroides vulgatus	B.vul	ATCC 8482	1.52e-10
	Candida albicans	NA3	ATCC MY-2876	NA
	Clostridium beijerinckii	C.bei	ATCC 51743	3.81e-11
	Deinococcus radiodurans	D.rad	DSM 20539	1.76e-09
	Enterococcus faecalis	E.fae	ATCC 47077	2.22e-11
	Escherichia coli	S.fle1	ATCC 700926	2.71e-11
	Helicobacter pylori	H.pyl	ATCC 700392	4.5e-11
	Lactobacillus gasseri	L.gas	DSM 20243	1.53e-11
	Listeria monocytogenes	L.mon	ATCC BAA-679	3.98e-11
	Methanobrevibacter smithii	NA3	ATCC 35061	9.5e-11
	Neisseria meningitidis	N.men	ATCC BAA-335	6.87e-11
	Propionibacterium acnes	P.acn	DSM16379	1.39e-10
	Pseudomonas aeruginosa	P.aer	ATCC 47085	1.8e-10
	Rhodobacter sphaeroides	R.sph	ATCC 17023	1.3e-10
	Staphylococcus aureus	NA2	ATCC BAA-1718	6.97e-11
	Staphylococcus epidermidis	S.epi	ATCC 12228	1.31e-10
	Streptococcus agalactiae	S.aga	ATCC BAA-611	1.83e-11
	Streptococcus mutans	S.mut	ATCC 700610	4.7e-11
	Streptococcus pneumoniae	S.pne	ATCC BAA-334	8.11e-11
1 Escherichia coli was detected as Shigella flexneri, abbreviated as S.fle.
2 Reads from Staphylococcus aureus and Staphylococcus epidermidis were assigned to the same OTU.
3 Candida albicans is a yeast and Methanobrevibacter smithii is an archea, and not detected by the pipeline.
4 Bacterial strains pooled based on 16s qPCR amounts, an even distribution of 100,000 16s copies from each species were combined.

## Sheet: S2_CAMIcommunity
Table S2. Expected composition of DNA Mock Community from JGI-CAMI
Sequencing Project ID	Sequencing Project Name	CAMI Taxonomy ID	NCBI Taxonomy ID	Total ng1
1035921	Acetoanaerobium noterae ATCC 35199	11748	745369	10.632
1035939	Acholeplasma oculi ATCC 27350	11754	35623	102.778
1036581	Acidocella aminolytica DSM 11237	11946	33998	325.2
1048864	Actinokineospora diospyrosa DSM 44255	14128	103728	240.934
1048882	Actinokineospora globicatena DSM 44256	14134	103729	388.57
1030947	Actinomadura glauciflava DSM 44770	10546	96101	275.08
1048879	Actinosynnema pretiosum DSM 44132	14133	42197	517.647
1048774	Afifella marina DSM 2698	14098	1080	41.747
1048972	Albidovulum inexpectatum DSM 12048	14164	196587	852.606
1049089	Albidovulum xiamenense DSM 24422	14203	990712	388.068
1049044	Algoriphagus alkaliphilus DSM 22703	14188	279824	2665.74
1049008	Algoriphagus chordae DSM 19830	14176	237019	327.328
1049041	Algoriphagus ratkowskyi DSM 22686	14187	57028	195.776
1049071	Algoriphagus yeomjeoni DSM 23446	14197	291403	154.496
1036734	Alkalibacter saccharofermentans DSM 14828	11997	235931	57.822
1049086	Alkalitalea saponilacus DSM 24412	14202	889453	182.85
1030800	Alysiella filiformis DSM 16848	10497	1120981	69.148
1036728	Anaerobranca californiensis DSM 14826	11995	182411	1686.67
1035930	Anaeroplasma bactoclasticum ATCC 27112	11751	2088	66.681
1035963	Anaerorhabdus furcosa ATCC 25662	11762	118967	4.848
1036722	Anaerosphaera aminiphila DSM 21120	11993	1120995	41.895
1036743	Anaerosporobacter mobilis DSM 15930	12000	264463	84.448
1036674	Anaerovibrio lipolyticus DSM 3074	11977	1120997	46.4
1030755	Andreprevotia lacus DSM 23236	10482	1121001	123.984
1048765	Aquamicrobium aerolatum DSM 21857	14095	561088	132.612
1049023	Arcicella aurantiaca DSM 22214	14181	591202	176.972
1048900	Arenibacter echinorum DSM 23522	14140	440515	597.645
1048894	Arenibacter troitsensis DSM 19835	14138	188872	143.344
1030758	Arenimonas donghaensis DSM 18148	10483	1121014	313.389
1030785	Asaccharobacter celatus DSM 18785	10492	1121021	148.75
1036725	Atopostipes suicloacalis DSM 15692	11994	180295	0
1036590	Aureimonas altamirensis DSM 21988	11949	370622	456.82
1030830	Azoarcus communis DSM 12120	10507	1121029	193.454
1048762	Azomonas agilis DSM 375	14094	116849	284.8
1053040	Azospirillum brasilense DSM 1690	15199	192	176.456
1053052	Azotobacter beijerinckii DSM 1041	15203	170623	274.846
1052980	Azotobacter beijerinckii DSM 282	15179	170623	239.083
1052983	Azotobacter beijerinckii DSM 373	15180	170623	263.53
1052986	Azotobacter beijerinckii DSM 378	15181	170623	137.19
1052989	Azotobacter beijerinckii DSM 381	15182	170623	237.615
1052941	Azotobacter vinelandii DSM 279	15166	354	491.862
1036566	Bacillus coagulans DSM 1	11941	1121088	386.622
1048903	Bosea thiooxidans DSM 9653	14141	53254	62.78
1030797	Brenneria alni DSM 11811	10496	1121119	179.703
1030860	Brenneria nigrifluens DSM 30175	10517	1121120	88.168
1036635	Butyricicoccus pullicaecorum DSM 23266	11964	501571	307.632
1036683	Butyrivibrio fibrisolvens DSM 3071	11980	831	68.586
1036695	Butyrivibrio hungatei DSM 14810	11984	185008	9.022
1030710	Caenimonas koreensis DSM 17982	10467	1121255	217.71
1036560	Caldanaerobius fijiensis DSM 17918	11939	456330	75.484
1036611	Caloramator proteoclasticus DSM 10124	11956	53342	145.728
1036629	Caloranaerobacter azorensis DSM 13643	11962	1121264	84.73
1036731	Caminicella sporogenes DSM 14501	11996	166485	363.72
1035999	Campylobacter helveticus ATCC 51209	11774	28898	0.91
1030728	Carboxydocella sporoproducens DSM 16521	10473	1121270	93.684
1048771	Cellulophaga fucicola DSM 24786	14097	76595	3
1049211	Cellulophaga tyrosinoxydans DSM 21164	14220	504486	1028.41
1035978	Cetobacterium ceti ATCC 700028	11767	180163	3.62
1048999	Chitinophaga ginsengisegetis DSM 18108	14173	393003	116
1048777	Chitinophaga japonensis DSM 13484	14099	104662	97.37
1048780	Chitinophaga sancti DSM 784	14100	1004	76.212
1049080	Chitinophaga skermanii DSM 23857	14200	331697	315.237
1048768	Chryseobacterium bovis DSM 19482	14096	1121284	120.048
1036647	Clostridium acidisoli DSM 12555	11968	91624	1381.34
1036782	Clostridium bartlettii DSM 16795	12013	445973	814.704
1036707	Clostridium caminithermale DSM 15212	11988	191027	422.994
1036710	Clostridium cavendishii DSM 21758	11989	349931	926.2
1036668	Clostridium collagenovorans DSM 3089	11975	29357	271.938
1036680	Clostridium grantii DSM 8605	11979	40575	28.956
1036686	Clostridium intestinale DSM 6191	11981	36845	11.84
1036719	Clostridium jejuense DSM 15929	11992	259063	88.16
1036737	Clostridium lactatifermentans DSM 14214	11998	160404	1681.5
1036677	Clostridium litorale DSM 5388	11978	1557	310
1036689	Clostridium magnum DSM 2767	11982	33954	957
1036767	Clostridium propionicum DSM 1682	12008	991789	426.755
1036665	Clostridium proteolyticum DSM 3090	11974	29365	43.121
1035993	Clostridium tetani ATCC 19406	11772	1513	1.635
1036653	Clostridium xylanovorans DSM 12503	11970	100134	0
1030890	Comamonas nitrativorans DSM 13191	10527	1121350	9.66
1048951	Cytophaga xylanolytica DSM 6779	14157	990	593.5
1049005	Defluviimonas denitrificans DSM 18921	14175	404881	271.83
1036662	Desulfacinum hydrothermale DSM 13146	11973	109258	113.625
1036545	Desulfacinum infernum DSM 9756	11934	35837	0
1036755	Desulfatibacillum alkenivorans DSM 16219	12004	259354	37.7315
1036575	Desulfitobacterium chlororespirans DSM 11544	11944	51616	348.84
1030707	Desulfobotulus sapovorans DSM 2055	10466	1121401	207.378
1030719	Desulfococcus multivorans DSM 2059	10470	1121405	0.384
1036650	Desulfofustis glycolicus DSM 9705	11969	51195	31.816
1030713	Desulfomicrobium thermophilum DSM 16697	10468	1121412	165.31
1036548	Desulfopila aestuarii DSM 18488	11935	231440	68.8865
1048786	Desulforhopalus singaporensis DSM 12130	14102	91360	839.37
1036659	Desulfosporosinus lacus DSM 15449	11972	329936	44.289
1036620	Desulfotomaculum aeronauticum DSM 10349	11959	53343	135.54
1036572	Desulfotomaculum australicum DSM 11792	11943	1566	16.698
1036716	Desulfotomaculum hydrothermale DSM 18033	11991	1121428	1794.56
1036584	Desulfotomaculum putei DSM 12395	11947	74701	1.2894
1036656	Desulfotomaculum thermosubterraneum DSM 16057	11971	348840	58.38
1030905	Desulfovibrio alkalitolerans DSM 16529	10532	1121439	123.136
1030740	Desulfovibrio bizertensis DSM 18034	10477	1121442	415.48
1036569	Desulfovibrio desulfuricans aestuarii DSM 17919	11942	1121444	5.43
1030722	Desulfovibrio gracilis DSM 16080	10471	1121449	27.208
1030725	Desulfovibrio halophilus DSM 5663	10472	1121450	72.354
1030809	Desulfovibrio idahonensis DSM 15450	10500	1121452	164.934
1036578	Desulfovibrio litoralis DSM 11393	11945	466107	4.498
1036563	Desulfovibrio marinisediminis DSM 17456	11940	458711	1.495
1030956	Desulfovibrio paquesii DSM 16681	10549	1121460	93.623
1030815	Desulfovibrio senezii DSM 8436	10502	1121463	174.105
1030812	Desulfovibrio vietnamensis DSM 10520	10501	1121466	201.075
1036758	Dethiosulfatibacter aminovorans DSM 17477	12005	332095	1561.18
1036593	Devosia limi DSM 17137	11950	288995	89.68
1030806	Diaphorobacter oryzae DSM 22780	10499	1121478	120.246
1030794	Dyadobacter ginsengisoli DSM 21015	10495	1121484	65.175
1048936	Dyadobacter psychrophilus DSM 22270	14152	651661	2.331
1048981	Elizabethkingia miricola DSM 14571	14167	172045	48.678
1036005	Enhydrobacter aerosaccus ATCC 27094	11776	225324	142.69
1052992	Ensifer meliloti DSM 23913	15183	382	163.08
1052995	Ensifer meliloti DSM 23914	15184	382	109.272
1030734	Enterovibrio nigricans DSM 22720	10475	1121868	103.88
1030827	Erwinia tracheiphila DSM 21139	10506	1121872	23.542
1035903	Eubacterium coprostanoligenes ATCC 51222	11742	290054	5.325
1035945	Eubacterium ruminantium ATCC 17233	11756	42322	9.3102
1035960	Eubacterium uniforme ATCC 35992	11761	39495	79.897
1035906	Eubacterium yurii ATCC 43714	11743	39498	8.126
1036785	Ferrimonas marina DSM 16917	12014	299255	308.89
1036614	Ferrithrix thermotolerans DSM 19514	11957	209649	677.143
1036623	Fervidobacterium gondwanense DSM 13020	11960	44754	0.1312
1035897	Fibrobacter intestinalis ATCC 43854	11740	28122	87.227
1036539	Flavisolibacter ginsengisoli DSM 18119	11932	462367	203.705
1030836	Flavisolibacter ginsengiterrae DSM 18136	10509	1121885	79.42
1048906	Fontibacter flavus DSM 22241	14142	654838	138.573
1049035	Formosa spongicola DSM 22637	14185	570520	611.758
1035954	Fusobacterium naviforme ATCC 25832	11759	77917	5.778
1030716	Garciella nitratireducens DSM 15102	10469	1121911	1060.88
1048975	Gelidibacter algens DSM 12408	14165	49280	2643.86
1035948	Gemmiger formicilis ATCC 27749	11757	745368	9.36
1049002	Gemmobacter changlensis DSM 18774	14174	402884	347.334
1035996	Geobacter thiogenes ATCC BAA-34	11773	115783	1.9
1036752	Geosporobacter subterraneus DSM 17957	12003	390806	73.8
1048873	Goodfellowiella coeruleoviolacea DSM 43935	14131	334858	105.894
1052965	Halobacterium salinarum DSM 3754	15174	2242	29.832
1052956	Halobacterium salinarum DSM 668	15171	2242	149.604
1052959	Halobacterium salinarum DSM 670	15172	2242	63.271
1052962	Halobacterium salinarum DSM 671	15173	2242	294.462
1036587	Halomonas ilicicola DSM 19980	11948	480814	16.245
1036713	Hespellia stercorisuis DSM 15480	11990	180311	67.89
1048948	Huaishuia halophila DSM 26270	14156	576117	278.016
1048954	Hwanghaeicola aestuarii DSM 22009	14158	568105	94.185
1049056	Hydrotalea sandarakina DSM 23241	14192	1004304	1502.06
1036797	Hymenobacter daecheongensis DSM 21074	12018	496053	1470.72
1030965	Hymenobacter psychrotolerans DSM 18569	10552	1121959	478.35
1036806	Jannaschia cystaugens DSM 16310	12021	266809	0
1036542	Kaistia soli DSM 19436	11933	1122133	28.268
1048885	Kibdelosporangium aridum DSM 43828	14135	2030	85.632
1030803	Kingella potus DSM 18304	10498	1122136	26.46
1030767	Lactobacillus lindneri DSM 20690	10486	1122148	228.165
1030770	Lactobacillus nagelii DSM 13675	10487	1122150	49.98
1030773	Lactobacillus paralimentarius DSM 13238	10488	1122151	809.652
1036749	Lactonifactor longoviformis DSM 17459	12002	341220	165.024
1036608	Lampropedia hyalina DSM 16112	11955	198706	155.12
1049017	Larkinella arboricola DSM 21851	14179	643671	706.155
1048870	Lechevalieria aerocolonigenes DSM 40034	14130	68170	296.865
1048861	Lechevalieria flava DSM 43885	14127	103732	269.892
1036605	Leeuwenhoekiella marinoflava DSM 3653	11954	988	219.362
1035969	Legionella maceachernii ATCC 35300	11764	466	3.211
1048888	Lentzea albidocapillata DSM 44073	14136	40571	292.077
1048876	Lentzea californiensis DSM 43393	14132	438851	337.295
1036557	Lutispora thermophila DSM 19022	11938	1122184	484.57
1030761	Lysobacter concretionis DSM 16239	10484	1122185	125.369
1030878	Lysobacter oryzae DSM 21044	10523	1122187	73.284
1030704	Lysobacter spongiicola DSM 21749	10465	1122188	162.747
1036761	Malonomonas rubra DSM 5091	12006	57040	45.808
1048963	Mameliella alba DSM 26384	14161	561184	422.685
1049077	Maribacter arcticus DSM 23546	14199	561365	415.245
1049074	Maribacter polysiphoniae DSM 23514	14198	429344	2804.39
1036770	Marinitoga hydrogenitolerans DSM 16785	12009	287990	19.084
1036596	Marinomonas polaris DSM 16579	11951	293552	64.38
1048855	Marivirga sericea DSM 4125	14125	1028	3.45
1048576	Megasphaera paucivorans DSM 16981	14032	349095	172.131
1048987	Mesonia algae DSM 15361	14169	213248	652.392
1030833	Methylobacterium komagatae DSM 19563	10508	1122234	316.589
1053004	Moorella thermoacetica DSM 12993	15187	1525	171.904
1052998	Moorella thermoacetica DSM 521	15185	1525	265.482
1049014	Mucilaginibacter oryzae DSM 19975	14178	468058	334.593
1035915	Mycoplasma agassizii ATCC 700616	11746	33922	5.1336
1035912	Mycoplasma testudineum ATCC 700618	11745	244584	66.057
1035924	Mycoplasma verecundum ATCC 27862	11749	171291	10.96
1035951	Nitrosomonas europaea ATCC 25978	11758	915	120.978
1053007	Nocardia amikacinitolerans DSM 45535	15188	756689	74.464
1053010	Nocardia amikacinitolerans DSM 45536	15189	756689	102.375
1053013	Nocardia amikacinitolerans DSM 45537	15190	756689	60.792
1053016	Nocardia amikacinitolerans DSM 45538	15191	756689	104.625
1053019	Nocardia amikacinitolerans DSM 45539	15192	756689	22.836
1048993	Nonlabens dokdonensis DSM 17205	14171	328515	1439.6
1049047	Nonlabens ulvanivorans DSM 22727	14189	906888	884.473
1048990	Nonlabens xylanidelens DSM 16809	14170	191564	1296.25
1049038	Oceanicella actignis DSM 22673	14186	1189325	248.95
1048891	Oceanimonas baumannii DSM 15594	14137	129578	392.298
1036008	Oceanospirillum multiglobuliferum ATCC 33336	11777	64969	62.688
1048945	Ohtaekwangia koreensis DSM 25262	14155	688867	281.316
1048942	Ohtaekwangia kribbensis DSM 25221	14154	688913	261.3
1048939	Olleya aquimaris DSM 24464	14153	639310	484.554
1036617	Papillibacter cinnamivorans DSM 12816	11958	100176	17.572
1048960	Parabacteroides chartae DSM 24967	14160	1037355	17.088
1052947	Paracoccus denitrificans DSM 15418	15168	266	232.596
1053058	Paracoccus denitrificans DSM 413	15205	266	163.073
1052944	Paracoccus denitrificans DSM 415	15167	266	2.212
1052953	Paracoccus pantotrophus DSM 11073	15170	82367	39
1052950	Paracoccus pantotrophus DSM 1403	15169	82367	286.118
1049053	Parapedobacter luteus DSM 22899	14191	623280	35.8155
1036764	Parasporobacterium paucivorans DSM 15970	12007	115544	3.078
1048984	Pedobacter cryoconitis DSM 14825	14168	188932	104.72
1049029	Pedobacter luteus DSM 22385	14183	572036	334.614
1030875	Pelagicola litoralis DSM 18290	10522	1122945	228.78
1053022	Phaeospirillum fulvum DSM 114	15193	1082	3.78
1053025	Phaeospirillum fulvum DSM 115	15194	1082	95.046
1053028	Phaeospirillum fulvum DSM 117	15195	1082	0.705
1053031	Phaeospirillum fulvum DSM 13234	15196	1082	159.63
1030881	Phenylobacterium composti DSM 19425	10524	1122958	33.696
1030869	Picrophilus oshimae DSM 9789	10520	1122961	107.008
1035984	Pilibacter termitis ATCC BAA-1030	11769	263852	10.278
1048957	Planktotalea frisia DSM 23709	14159	696762	57.82
1030872	Ponticoccus litoralis DSM 18986	10521	1122969	32.926
1036773	Porphyrobacter sanguineus DSM 11032	12010	198312	33.998
1035972	Porphyromonas cangingivalis ATCC 700135	11765	36874	0
1035987	Porphyromonas circumdentaria ATCC 51356	11770	29524	55.68
1035981	Porphyromonas crevioricanis ATCC 55563	11768	393921	144.1
1048918	Prauserella aidingensis DSM 45266	14146	387890	49.2
1048912	Prauserella alba DSM 44590	14144	176898	296.46
1048909	Prauserella flava DSM 45265	14143	577679	270.48
1048924	Prauserella halophila DSM 44617	14148	185641	58.658
1048915	Prauserella salsuginis DSM 45264	14145	387889	344.675
1036011	Prevotella oulorum ATCC 43324	11778	28136	2.14
1036794	Prevotella shahii DSM 15611	12017	228603	46.443
1053043	Promicromonospora flava DSM 21481	15200	526729	402.648
1053046	Promicromonospora thailandica DSM 26652	15201	765201	305.592
1053049	Promicromonospora umidemergens DSM 22081	15202	629679	448.392
1030821	Propionigenium maris DSM 9537	10504	1123000	58.975
1036704	Propionispora hippei DSM 15287	11987	209080	299.115
1030818	Propionivibrio pelophilus DSM 12018	10503	1123006	148.07
1035975	Prosthecobacter debontii ATCC 700200	11766	48467	4.1325
1035990	Prosthecobacter fusiformis ATCC 25309	11771	48464	126.412
1036698	Pseudobutyrivibrio xylanivorans DSM 14809	11985	185007	43.549
1030749	Pseudogulbenkiania subflava DSM 22618	10480	1123014	311.76
1030752	Pseudomonas aeruginosa DSM 50071	10481	1123015	242.52
1030731	Pseudomonas pertucinogena DSM 18268	10474	1123019	46.096
1030791	Pseudomonas xiamenensis DSM 22326	10494	1123022	101.87
1036803	Pseudoxanthobacter soli DSM 19599	12020	1123029	426.24
1030893	Pseudoxanthomonas kalamensis DSM 18571	10528	1123030	228.96
1030788	Pseudoxanthomonas taiwanensis DSM 22914	10493	1123031	49.742
1049011	Rhodobaca barguzinensis DSM 19920	14177	441209	220.983
1048966	Rhodobacter capsulatus DSM 1710	14162	1061	1062.08
1052968	Rhodobacter capsulatus DSM 938	15175	1061	238.056
1048978	Roseinatronobacter thiooxidans DSM 13087	14166	121821	683.356
1030935	Roseomonas lacus DSM 19439	10542	1123061	441.76
1036779	Roseomonas rosea DSM 14916	12012	198092	1011.61
1030839	Roseomonas vinacea DSM 19362	10510	1123064	298.53
1036599	Rubritalea squalenifaciens DSM 18772	11952	407226	116.61
1049068	Salegentibacter holothuriorum DSM 23405	14196	241145	325.405
1049065	Salegentibacter mishustinae DSM 23404	14195	270918	670.516
1049062	Salegentibacter salarius DSM 23401	14194	435906	454.49
1048969	Salegentibacter salegens DSM 5424	14163	143223	1236.99
1049059	Salegentibacter salinarum DSM 23400	14193	447422	941.07
1036602	Salinicoccus alkaliphilus DSM 16010	11953	1123231	427.315
1030776	Salinicoccus kunmingensis DSM 17847	10489	1123232	36
1030764	Salmonella subterranea DSM 16208	10485	1123238	210.87
1036554	Schwartzia succinivorans DSM 10502	11937	55507	1.5886
1048657	Sedimentibacter saalensis DSM 13558	14059	130788	85.36
1035909	Selenihalanaerobacter shriftii ATCC BAA-73	11744	142842	125.001
1030911	Soehngenia saccharolytica DSM 12858	10534	1123260	386.988
1049026	Soonwooa buanensis DSM 22323	14182	619805	53.46
1030929	Sphingobacterium multivorum DSM 11691	10540	1123264	203.832
1049083	Sphingobacterium nematocida DSM 24091	14201	1513896	182.964
1049032	Sphingobacterium psychroaquaticum DSM 22418	14184	561061	119.75
1030896	Sphingomonas aestuarii DSM 19475	10529	1123266	136.155
1030845	Sphingomonas sanxanigenens DSM 19645	10512	1123269	119.328
1030743	Sphingopyxis litoris DSM 22379	10478	1123271	152.425
1030746	Sphingopyxis marina DSM 22363	10479	1123272	177.926
1030917	Sporacetigenium mesophilum DSM 16796	10536	1123280	123.424
1036644	Sporanaerobacter acetigenes DSM 13106	11967	165813	253.4
1036632	Sporobacter termitidis DSM 10068	11963	44749	32.256
1052974	Sporosarcina newyorkensis DSM 23543	15177	759851	499.824
1052977	Sporosarcina newyorkensis DSM 23966	15178	759851	430.272
1048582	Stackebrandtia albiflava DSM 45044	14034	1123293	3.1175
1048867	Streptoalloteichus tenebrarius DSM 40477	14129	1933	153.12
1036671	Succinivibrio dextrinosolvens DSM 3072	11976	83771	37.335
1036641	Tepidibacter formicigenes DSM 15518	11966	227138	340.252
1036701	Tepidibacter thalassicus DSM 15285	11986	214905	1.491
1036800	Tessaracoccus bendigoensisDSM 12906	12019	72763	0.253
1030782	Tetragenococcus halophilus DSM 20339	10491	1123358	355.02
1053034	Thermoanaerobacter thermohydrosulfuricus DSM 569	15197	1516	304.551
1053037	Thermoanaerobacter thermohydrosulfuricus DSM 7021	15198	1516	450.72
1036746	Thermoanaerobacter uzonensis DSM 18761	12001	447593	213.53
1030824	Thermodesulfovibrio hydrogeniphilus DSM 18151	10505	1123374	5.904
1036776	Thermomonas hydrothermalis DSM 14834	12011	213588	630.966
1036638	Thermosipho atlanticus DSM 15807	11965	238991	70.437
1035900	Thermosporothrix hazakensis ATCC BAA-1881	11741	644383	4.0228
1036692	Thermosyntropha lipolytica DSM 11003	11983	54294	345.862
1036002	Thiothrix eikelboomii ATCC 49788	11775	92487	1.292
1036551	Tissierella praeacuta DSM 18095	11936	1123404	0
1035936	Treponema berlinense ATCC BAA-909	11753	225004	70.928
1035933	Treponema porcinum ATCC BAA-908	11752	261392	141.2
1030737	Vibrio cincinnatiensis DSM 19608	10476	1123491	884.498
1030968	Vibrio gazogenes DSM 21264	10553	687	269.154
1030857	Vibrio porteresiae DSM 19223	10516	1123496	102.272
1010920	Vibrio ruber DSM 16370	3208	1123498	108.528
1048930	Williamsia deligens DSM 44902	14150	321325	479.609
1048927	Williamsia maris DSM 44693	14149	72806	1222.61
1048933	Williamsia serinedens DSM 45037	14151	391736	75.775
1053055	Xanthobacter autotrophicus DSM 432	15204	280	171.021
1048783	Xylella fastidiosa DSM 10026	14101	1123506	83.6
1. Genomic DNA mass reported in NG for each species, pooling based on genomic DNA mass.

## Sheet: S3_primers
S3 Table. PCR Primers Sequence
F Name	F Sequence	R Name	R Sequence	Purpose	Citation
16S_PB01F_F27	TCAGACGATGCGTCATGRAGAGTTTGATYMTGGCTCAG	16S_PB02F_R1492	CTATACATGACTCTGCTACGGYTACCTTGTTACGACTT	Full-length 16S with barcodes 1/2	1
16S_PB03F_F27	TACTAGAGTAGCACTCGRAGAGTTTGATYMTGGCTCAG	16S_PB04F_R1492	TGTGTATCAGTACATGTACGGYTACCTTGTTACGACTT	Full-length 16S with barcodes 3/4	1
16S_PB05F_F27	ACACGCATGACACACTGRAGAGTTTGATYMTGGCTCAG	16S_PB06F_R1492	GATCTCTACTATATGCTACGGYTACCTTGTTACGACTT	Full-length 16S with barcodes 5/6	1
16S_PB07F_F27	ACAGTCTATACTGCTGGRAGAGTTTGATYMTGGCTCAG	16S_PB08F_R1492	ATGATGTGCTACATCTTACGGYTACCTTGTTACGACTT	Full-length 16S with barcodes 7/8	1
16S_V4_F	GTGCCAGCMGCCGCGGTAA	16S_V4_R	GGACTACHVGGGTWTCTAAT	in silico truncation of full-length	1
16S_V1-V3_F	GRGTTTGATYMTGGCTCAG	16S_V1-V3_R	ATTACCGCGGCTGCTGG	in silico truncation of full-length	1
16S_V3_V5_F	CTACGGGAGGCAGCAG	16S_V3_V5_R	CCCGTCAATTCMTTTRAGT	in silico truncation of full-length	1
* Underline indicates barcoded overhang; bold indicates 16S-specific sequence
1. Frank JA, Reich CI, Sharma S, Weisbaum JS, Wilson BA, Olsen GJ. Critical Evaluation of Two Primers Commonly Used for Amplification of Bacterial 16S rRNA Genes . Applied and Environmental Microbiology. 2008;74(8):2461-2470. doi:10.1128/AEM.02272-07.
					-

## Sheet: S4_mockFiltering
S4 Table. Filtering stats for mock communities
sampleID	template1	hsDNA2	pol3	cycles4	CCS_yield5	size_filtered6	primers7	not_human8	passed9	pass percentage10	BioSampleID
GA_22	BEI	No	gotaq	22	12831	9903	9941	12827	9920	0.773128	SAMN07158761
GA_hum_22	BEI	Yes	gotaq	22	8913	6998	7035	8913	6998	0.785145	SAMN07158762
AA_22	BEI	No	accu	22	14865	12033	12069	14863	12033	0.809485	SAMN07158763
AA_hum_22	BEI	Yes	accu	22	13213	10969	11029	13212	10969	0.830167	SAMN07158764
GA_35	BEI	No	gotaq	35	13746	10537	10558	13745	10537	0.76655	SAMN07158765
GA_hum_35	BEI	Yes	gotaq	35	8578	6750	6772	8578	6750	0.786897	SAMN07158766
AA_35	BEI	No	accu	35	8228	6597	6607	8228	6597	0.801774	SAMN07158767
AA_hum_35	BEI	Yes	accu	35	7948	6525	6553	7947	6525	0.820961	SAMN07158768
GB_22	BEI	No	gotaq	22	9550	7649	7673	9548	7648	0.800838	SAMN07158769
GB_hum_22	BEI	Yes	gotaq	22	6610	5340	5356	6607	5340	0.807867	SAMN07158770
AB_22	BEI	No	accu	22	11170	9388	9409	11169	9387	0.840376	SAMN07158771
AB_hum_22	BEI	Yes	accu	22	9655	8330	8353	9654	8330	0.862765	SAMN07158772
GB_35	BEI	No	gotaq	35	13825	10692	10721	13825	10692	0.773382	SAMN07158773
GB_hum_35	BEI	Yes	gotaq	35	8440	6649	6680	8440	6649	0.787796	SAMN07158774
AB_35	BEI	No	accu	35	8195	6561	6578	8193	6561	0.80061	SAMN07158775
AB_hum_35	BEI	Yes	accu	35	7922	6492	6522	7921	6492	0.81949	SAMN07158776
1_JGI	CAMI	No	gotaq	35	4045	3194	3208	4045	3194	0.789617	SAMN07158777
2_JGI	CAMI	No	gotaq	35	4522	3506	3531	4522	3506	0.775321	SAMN07158778
3_JGI	CAMI	No	gotaq	35	6551	5492	5514	6550	5492	0.838345	SAMN07158779
4_JGI	CAMI	No	gotaq	35	4458	3869	3903	4457	3869	0.867878	SAMN07158780
1Origin of PCR template, 2Whether or not human DNA was added to prep, 3PCR polymerase used, 4Number of PCR cycles, 5Total number of reads with greater than 4 CCS passes, 6Number of reads longer than 500bp and shorter than 2000bp, 7Number of reads matching forward and reverse PCR primers, 8Number of reads not mapping to human genome, 9Number of reads passing all filters, 10Percent of reads passing…

## Sheet: S5_QIIME_FL16_denovo
Table S5. FL16S Denovo OTU Counts from QIIME2 with Greengenes v13_8 Classification
Feature ID	Taxon	Confidence	Counts
12507c296a36023af1793fc609ef31cc96ac91bb	k__Bacteria; p__Proteobacteria; c__Epsilonproteobacteria; o__Campylobacterales; f__Helicobacteraceae; g__Helicobacter	0.996994	5653
b6d0980b17e00ddbf336ef28b835f96e27b3c9a1	k__Bacteria	0.999255	4837
d6f9ee8ecaba793903cc552d2763ec4a2e75e2a2	k__Bacteria; p__Firmicutes; c__Bacilli; o__Bacillales; f__Planococcaceae	0.727637	4094
233b1d5a38477adb04b573af17a9d8ddf0063269	k__Bacteria; p__Firmicutes; c__Bacilli; o__Lactobacillales	0.871873	3327
62e2e2a3ad6223b8e2d5bfc872b58dbf4bf558ee	k__Bacteria; p__Firmicutes; c__Bacilli; o__Bacillales; f__Listeriaceae; g__Listeria	0.884687	3027
7aed7dc6a316371f7556441105717edef31157a7	k__Bacteria; p__Proteobacteria; c__Betaproteobacteria; o__Neisseriales; f__Neisseriaceae	0.987098	2896
82701683ecd746877b8fbbaf70cdb76cd46e1414	k__Bacteria; p__Firmicutes; c__Bacilli; o__Lactobacillales; f__Lactobacillaceae; g__Pediococcus	0.751648	2780
b927b013c77586690f821701d898b352b339ccec	k__Bacteria; p__Proteobacteria; c__Gammaproteobacteria; o__Enterobacteriales; f__Enterobacteriaceae	0.991133	2641
e2efab3b843b64e9eff4a50c7465091d01ef6c6f	k__Bacteria; p__Firmicutes; c__Clostridia; o__Clostridiales; f__Clostridiaceae; g__Clostridium	0.971326	2397
6e22471ac60f55867866dd79eca34f61be986f70	k__Bacteria; p__Firmicutes; c__Bacilli	0.918833	2333
1114635024070e660f6a1f9ab74a88624e9c3fed	k__Bacteria; p__Firmicutes; c__Bacilli; o__Bacillales; f__Bacillaceae	0.980595	2192
4b3ad133d194a8ac0ee9c108ec2ddc27b209613d	k__Bacteria; p__Proteobacteria; c__Gammaproteobacteria; o__Pseudomonadales; f__Moraxellaceae; g__Alkanindiges; s__illinoisensis	0.910121	1955
0bd7ef37f8462edb28aa55dd95bb0f47b22bdd7a	k__Bacteria; p__Actinobacteria; c__Actinobacteria; o__Actinomycetales	0.984862	1925
ef78986214d481e249950c6293959fc0757e2ffd	k__Bacteria; p__Firmicutes; c__Bacilli; o__Lactobacillales	0.939697	1022
43266a62f19138fe2c3232ca59edebe206a748eb	k__Bacteria; p__Proteobacteria; c__Alphaproteobacteria; o__Rhodobacterales; f__Rhodobacteraceae	0.816382	633
e85a34b8ee8f32852f4118307f0e3a9a1686e3c0	k__Bacteria; p__Proteobacteria; c__Gammaproteobacteria; o__Pseudomonadales; f__Pseudomonadaceae; g__Pseudomonas	0.818038	452
edbdcccc4b738596386787a5762f79d862e2d010	k__Bacteria	0.998471	319
226135a7dcbc1c3b1850a174af41ec2f0e656de0	k__Bacteria; p__Firmicutes; c__Bacilli; o__Lactobacillales	0.785103	273
492a3dc41169a86feee9c69ca73cdf0f895a56c2	k__Bacteria; p__Actinobacteria; c__Actinobacteria; o__Actinomycetales	0.991053	114
01024637dfd3dec534f44f9fefbd8800a9bbf963	k__Bacteria; p__Bacteroidetes	0.745729	37
34365ea4c068d83653e94102754a4a4c6efbe218	k__Bacteria; p__Proteobacteria; c__Epsilonproteobacteria; o__Campylobacterales; f__Helicobacteraceae; g__Helicobacter	0.99679	22
48cc52d6091918a6ee2bc8bbd7f831badb9581f4	k__Bacteria; p__Firmicutes; c__Bacilli; o__Bacillales; f__Planococcaceae; g__Staphylococcus; s__saprophyticus	0.710474	16
3e20b794a8999655768f6de63589ebf24b80ec18	k__Bacteria; p__Proteobacteria; c__Epsilonproteobacteria; o__Campylobacterales; f__Helicobacteraceae; g__Helicobacter	0.998149	13
45b1ac8e0e81cfa0116740c07fe6ec3d4d2f4329	k__Bacteria; p__Firmicutes; c__Bacilli; o__Bacillales; f__Planococcaceae; g__Staphylococcus; s__saprophyticus	0.789953	12
d73eee0f633cc9373621c3cbe1bad15acbdb759d	k__Bacteria; p__Firmicutes; c__Bacilli; o__Bacillales	0.902956	12
5f6ea12c76ee6129e86ba1a6c6882094b6e37b0b	k__Bacteria; p__Proteobacteria; c__Epsilonproteobacteria; o__Campylobacterales; f__Helicobacteraceae; g__Helicobacter	0.997232	10
63c1eeee00c0a494470d5ece3ece209eaedeb432	k__Bacteria; p__Firmicutes; c__Bacilli; o__Lactobacillales	0.882652	10
0991b302f4b719d9b165941436dca7d38044287c	k__Bacteria; p__Proteobacteria; c__Gammaproteobacteria; o__Pseudomonadales; f__Moraxellaceae; g__Alkanindiges; s__illinoisensis	0.893963	9
a4989c66bf981a1706859f4f66a3f9512b2287d6	k__Bacteria; p__Proteobacteria; c__Epsilonproteobacteria; o__Campylobacterales; f__Helicobacteraceae; g__Helicobacter	0.997479	9
70944361b2a538f144dc9161e5931cc3eea93f03	k__Bacteria; p__Firmicutes; c__Bacilli; o__Bacillales; f__Listeriaceae; g__Listeria	0.933816	8
acb52c90b53e2b46dd9aa4e2a2f26fbe5cc23788	k__Bacteria; p__Firmicutes; c__Bacilli; o__Bacillales; f__Planococcaceae; g__Staphylococcus; s__saprophyticus	0.715795	8
412e385bafb84e84d20038fbc245566886ec21c4	k__Bacteria; p__Proteobacteria; c__Epsilonproteobacteria; o__Campylobacterales; f__Helicobacteraceae; g__Helicobacter	0.997079	7
41bd80ce4d494d16c51b1e910b6fcc24ffe76ef6	k__Bacteria; p__Bacteroidetes	0.725365	7
45fa764cad17ad5b95a8452ab15c04b06cd2b456	k__Bacteria; p__Proteobacteria; c__Betaproteobacteria; o__Neisseriales; f__Neisseriaceae; g__Neisseria	0.706576	7
5f82245a0966108eb76598d7f540a44d5e3d0796	k__Bacteria; p__Proteobacteria; c__Betaproteobacteria; o__Neisseriales; f__Neisseriaceae	0.982997	7
6fe2c82dcd09ebdddf77c4a3988b158cdd79839d	k__Bacteria; p__Proteobacteria; c__Epsilonproteobacteria; o__Campylobacterales; f__Helicobacteraceae; g__Helicobacter	0.99777	7
7b2da33067bd36ef13d9605ccefa67f9440658b5	k__Bacteria; p__Proteobacteria; c__Betaproteobacteria; o__Neisseriales; f__Neisseriaceae	0.976139	7
876efb0b6b64754e7f45acd8f1fd01ec99c3dc12	k__Bacteria; p__Bacteroidetes	0.706182	7
90a7b656f2977f3c740b0d61c66b559a35ebf3b0	k__Bacteria; p__Firmicutes; c__Bacilli; o__Bacillales; f__Bacillaceae	0.985128	7
29c4fc06d1c30c67ec6077c6e029cd19536ae173	k__Bacteria; p__Proteobacteria; c__Betaproteobacteria; o__Neisseriales; f__Neisseriaceae	0.9885	6
4a24f47e38da1f79be4223b584788e114b81c7cf	k__Bacteria; p__Proteobacteria; c__Gammaproteobacteria; o__Enterobacteriales; f__Enterobacteriaceae	0.990597	6
5a143b825a1d05acfa26e8cea5240ca31c44664f	k__Bacteria; p__Proteobacteria; c__Betaproteobacteria; o__Neisseriales; f__Neisseriaceae	0.985789	6
5c6cd3eb327d063e538ba0b7f513d4a83bb99628	k__Bacteria; p__Proteobacteria; c__Gammaproteobacteria; o__Pseudomonadales; f__Moraxellaceae; g__Alkanindiges; s__illinoisensis	0.763328	6
5e2c69b2ffac764d6dd3abeda498fd0af82e6b72	k__Bacteria; p__Proteobacteria; c__Epsilonproteobacteria; o__Campylobacterales; f__Helicobacteraceae; g__Helicobacter	0.995297	6
5eb05a0545fae91904f18f3966797dfa0e2cb46d	k__Bacteria; p__Bacteroidetes	0.711658	6
722df084bf1f1c8e9dcdf6c7d979d0134b6aae5b	k__Bacteria; p__Proteobacteria; c__Epsilonproteobacteria; o__Campylobacterales; f__Helicobacteraceae; g__Helicobacter	0.997016	6
8003ff20b25c62a290e82367f2c38637a184d8a6	k__Bacteria; p__Proteobacteria; c__Epsilonproteobacteria; o__Campylobacterales; f__Helicobacteraceae; g__Helicobacter	0.997452	6
bb444fbe62e5e885533e4f410d76ec3457b06a52	k__Bacteria; p__Firmicutes; c__Bacilli; o__Bacillales; f__Planococcaceae	0.723034	6
2dfa326a7f7a80aa96bece9137230e40c562a206	k__Bacteria; p__Firmicutes; c__Bacilli; o__Lactobacillales	0.837197	5
411c0ebcb69ded0febb37bd020829b65cf12125d	k__Bacteria; p__Proteobacteria; c__Betaproteobacteria; o__Neisseriales; f__Neisseriaceae	0.987634	5
422246e70242114d6693e0520ef0a73585810fe1	k__Bacteria; p__Firmicutes; c__Clostridia; o__Clostridiales; f__Clostridiaceae; g__Clostridium	0.941615	5
4f85b169830089698436bf6e2b6606df141a6836	k__Bacteria; p__Proteobacteria; c__Epsilonproteobacteria; o__Campylobacterales; f__Helicobacteraceae; g__Helicobacter	0.996557	5
52240f4fd373319494febcbb33d4158446c83f26	k__Bacteria; p__Firmicutes; c__Bacilli; o__Bacillales; f__Bacillaceae	0.978632	5
549935e3e26d3b35a521e0e39ec644b94c1902d7	k__Bacteria; p__Proteobacteria; c__Betaproteobacteria; o__Neisseriales; f__Neisseriaceae	0.985234	5
57d481bbad94806e378e69e1760363c9bb322b7b	k__Bacteria; p__Proteobacteria; c__Epsilonproteobacteria; o__Campylobacterales; f__Helicobacteraceae; g__Helicobacter	0.996672	5
59856a8adb0cf4c760b6285e520b36cde4047a4c	k__Bacteria; p__Proteobacteria; c__Epsilonproteobacteria; o__Campylobacterales; f__Helicobacteraceae; g__Helicobacter	0.996543	5
68c5f417c3ed4724c266ad84df1d037b12b5c9f6	k__Bacteria; p__Firmicutes; c__Bacilli; o__Lactobacillales	0.832902	5
71122d5800d44cb31fd69f581d5937c182df76c9	k__Bacteria; p__Firmicutes; c__Bacilli; o__Bacillales	0.978228	5
7510d7b44600e2746c5dbf9b30fe4e443b3db5a0	k__Bacteria; p__Firmicutes; c__Bacilli; o__Bacillales; f__Planococcaceae	0.736792	5
815558f79103cd4d9e2a447dff2e35cfdeca3c00	k__Bacteria; p__Actinobacteria; c__Actinobacteria; o__Actinomycetales	0.983221	5
825b18f70d69bce4e4b829c963f5869a68b96cad	k__Bacteria; p__Proteobacteria; c__Epsilonproteobacteria; o__Campylobacterales; f__Helicobacteraceae; g__Helicobacter	0.996398	5
84f2e06febd0be96eaf0b766f15908caea52322c	k__Bacteria; p__Firmicutes; c__Bacilli	0.919707	5
987440dbcdabde25a9d55d8be1dbf20d37700601	k__Bacteria; p__Firmicutes; c__Bacilli; o__Bacillales	0.970436	5
1e5646905a486d410a17ea2b50fb52020aab46e2	k__Bacteria; p__Firmicutes; c__Bacilli; o__Lactobacillales	0.841995	4
401764173ad1250efc7813c83f77b92b82c26216	k__Bacteria; p__Proteobacteria; c__Gammaproteobacteria; o__Enterobacteriales; f__Enterobacteriaceae	0.986884	4
4406a43e8ab5c6cb0286f5e0861c2a2018b1455d	k__Bacteria; p__Proteobacteria; c__Betaproteobacteria; o__Neisseriales; f__Neisseriaceae	0.955591	4
4706bd9749f08c9a5193e89d8065cbf670c5318b	k__Bacteria; p__Proteobacteria; c__Gammaproteobacteria; o__Pseudomonadales; f__Moraxellaceae; g__Alkanindiges; s__illinoisensis	0.841212	4
653e55b01701cb3ba47ad9bb0dbd8ca0a31d627a	k__Bacteria; p__Proteobacteria; c__Betaproteobacteria; o__Neisseriales; f__Neisseriaceae; g__Neisseria	0.71006	4
6c8429193591df63ecbdb89c47f3afe9bcb83f02	k__Bacteria; p__Firmicutes; c__Bacilli; o__Bacillales; f__Planococcaceae; g__Staphylococcus; s__saprophyticus	0.709381	4
7585dde208eb953e3fad5e6687a211247f770f55	k__Bacteria; p__Proteobacteria; c__Epsilonproteobacteria; o__Campylobacterales; f__Helicobacteraceae; g__Helicobacter	0.996636	4
79a0c8bbdb39e278d8c4a061e7ffbded4685aa20	k__Bacteria; p__Proteobacteria; c__Betaproteobacteria; o__Neisseriales; f__Neisseriaceae; g__Neisseria	0.711627	4
7b3ddf9e841d5ff9a225fe9115a34d2a3006f251	k__Bacteria; p__Bacteroidetes	0.711822	4
7b45413a15f00098bec09fa9af0fc47eb4d2c6f8	k__Bacteria; p__Proteobacteria; c__Betaproteobacteria; o__Neisseriales; f__Neisseriaceae	0.988059	4
814af9ebe6722cd2f104a0ce3901fd9e3d1cc5e1	k__Bacteria; p__Proteobacteria; c__Betaproteobacteria; o__Neisseriales; f__Neisseriaceae; g__Neisseria	0.719411	4
925c6c168834a6b4d2d0f52a5e817330786461ba	k__Bacteria; p__Firmicutes; c__Bacilli; o__Lactobacillales; f__Lactobacillaceae; g__Pediococcus	0.757427	4
a6ce3152027afea259acfd1c82dc42570b40e70c	k__Bacteria; p__Firmicutes; c__Bacilli	0.935975	4
a96447aa9936dbe7b8921a12241fe8765b135694	k__Bacteria; p__Firmicutes; c__Bacilli; o__Bacillales; f__Listeriaceae; g__Listeria	0.887737	4
b639c9b3ba48ed1c63ab255f4050921eab99a5cd	k__Bacteria; p__Proteobacteria; c__Gammaproteobacteria; o__Pseudomonadales; f__Moraxellaceae; g__Alkanindiges; s__illinoisensis	0.75324	4
b68a9325ff0d38eb3b718c511b980a1037a8b69c	k__Bacteria; p__Bacteroidetes	0.711857	4
b6d627e9e17ab5283282fb11ceb08ee4774784cb	k__Bacteria; p__Bacteroidetes	0.803048	4
be46b52c13c9db06ee8e46e6a212b2e612a47a09	k__Bacteria; p__Firmicutes; c__Bacilli	0.919519	4
c6dab1b0bc4ea0e8ded2f00be2d2302143ae66a7	k__Bacteria; p__Firmicutes; c__Bacilli; o__Bacillales; f__Bacillaceae	0.853212	4
c9f6d4cc0bbb42e12eaf323ac643d082f5cd9fe0	k__Bacteria; p__Firmicutes; c__Bacilli; o__Lactobacillales	0.850383	4
22fcc1446546a21042aab95d09b5a22d7a4c1802	k__Bacteria; p__Firmicutes; c__Bacilli; o__Bacillales	0.969095	3
2b3961c11a6e5fd6380d1e387419608da84d5985	k__Bacteria; p__Proteobacteria; c__Epsilonproteobacteria; o__Campylobacterales; f__Helicobacteraceae; g__Helicobacter	0.995581	3
4a00ed5d2cac47c2ec5065bdd5c54ac7ccc9efb4	k__Bacteria; p__Proteobacteria; c__Gammaproteobacteria; o__Enterobacteriales; f__Enterobacteriaceae	0.986934	3
5252c530d390acdc3e4e68fbbd25e24dc9c4d125	k__Bacteria; p__Firmicutes; c__Bacilli; o__Bacillales; f__Listeriaceae; g__Listeria	0.938211	3
602f0b4f50ef302ceb60ea1f3b9c20cf7622c114	k__Bacteria; p__Proteobacteria; c__Betaproteobacteria; o__Neisseriales; f__Neisseriaceae	0.983152	3
60af3a7fda5ed17c82382e055d082ca20265cd03	k__Bacteria; p__Firmicutes; c__Bacilli; o__Lactobacillales; f__Lactobacillaceae; g__Pediococcus	0.733775	3
60c9b9316c08897e448376bf2ba3db7bb156f8a6	k__Bacteria; p__Firmicutes; c__Bacilli; o__Bacillales	0.840613	3
6163c0fab2bb0d05fa66cae17cb97e5656c4517a	k__Bacteria; p__Proteobacteria; c__Betaproteobacteria; o__Neisseriales; f__Neisseriaceae	0.983959	3
688662921afa7e9781b77c9527c97b85a343e443	k__Bacteria; p__Firmicutes; c__Bacilli; o__Bacillales; f__Planococcaceae	0.717825	3
6c416ca93b4a81c286830496d23f85f06ca2f8ad	k__Bacteria; p__Proteobacteria; c__Gammaproteobacteria; o__Pseudomonadales; f__Moraxellaceae; g__Alkanindiges; s__illinoisensis	0.915998	3
6d328586ab607a7d55f2f5e6d4af0e4e32c0ef45	k__Bacteria; p__Firmicutes; c__Bacilli; o__Bacillales; f__Planococcaceae	0.74046	3
70800c643c7e00bdf4724f7270aa265309d06ad4	k__Bacteria; p__Proteobacteria; c__Gammaproteobacteria; o__Enterobacteriales; f__Enterobacteriaceae	0.854222	3
714cb53abf98064a222bc3b1acba5a39f6ae2cd7	k__Bacteria; p__Proteobacteria; c__Betaproteobacteria; o__Neisseriales; f__Neisseriaceae; g__Neisseria	0.719405	3
728cf59bf07ca59c3a45897682a120fcaa2ba406	k__Bacteria; p__Proteobacteria; c__Betaproteobacteria; o__Neisseriales; f__Neisseriaceae	0.985531	3
7463cbe900c1b970d7115460598b6036aaa49acd	k__Bacteria; p__Proteobacteria; c__Betaproteobacteria; o__Neisseriales; f__Neisseriaceae	0.98763	3
749e776546b7fb3cc9b93ce95d3c1e1de6de92f8	k__Bacteria; p__Actinobacteria; c__Actinobacteria; o__Actinomycetales	0.978872	3
74daeb6439951f85f5f28ce7dda6d6ee7b0ad8e7	k__Bacteria; p__Firmicutes; c__Clostridia; o__Clostridiales; f__Clostridiaceae; g__Clostridium	0.963671	3
771f27e6c2ac800409e434122cd4ae565e37cb8b	k__Bacteria; p__Firmicutes; c__Bacilli; o__Bacillales; f__Listeriaceae; g__Listeria	0.882997	3
7da23594fc870ff317d184c074577c1a92676191	k__Bacteria; p__Firmicutes; c__Clostridia; o__Clostridiales; f__Clostridiaceae; g__Clostridium	0.947805	3
7f500c296cc0967f18fc7d4432a8c68abbdf2396	k__Bacteria; p__Firmicutes; c__Bacilli; o__Lactobacillales; f__Lactobacillaceae	0.791936	3
8293b139a1e4725b5ffe4335ff9224141a3d1ff4	k__Bacteria	0.998612	3
87ab02b5534f143d03d4751f9191fee8c86e22c4	k__Bacteria; p__Firmicutes; c__Clostridia; o__Clostridiales; f__Clostridiaceae; g__Clostridium	0.978485	3
89ba7694911287cf4565bdd9d31cbb7d9e122fe4	k__Bacteria; p__Proteobacteria; c__Epsilonproteobacteria; o__Campylobacterales; f__Helicobacteraceae; g__Helicobacter	0.997071	3
94fd4f2257a10e33dbcfff4dfb59bf87cec4b09c	k__Bacteria; p__Actinobacteria; c__Actinobacteria; o__Actinomycetales	0.976282	3
95ee9f91774459ee84528daaf3174aee50e32e42	k__Bacteria; p__Proteobacteria; c__Gammaproteobacteria; o__Enterobacteriales; f__Enterobacteriaceae	0.991968	3
963df0133188b0889ae8566534229279ef5474b3	k__Bacteria; p__Actinobacteria; c__Actinobacteria; o__Actinomycetales	0.982772	3
9719f995f306eee18e7644cc0864920e87b7fde0	k__Bacteria; p__Proteobacteria; c__Epsilonproteobacteria; o__Campylobacterales; f__Helicobacteraceae; g__Helicobacter	0.998315	3
978ba7b79bf4ac987e81bcabc76c95e4f7ee4618	k__Bacteria; p__Firmicutes; c__Bacilli; o__Lactobacillales	0.848615	3
97ca2750e6d9e4cb39dc969477affa44bdb87a75	k__Bacteria; p__Firmicutes; c__Bacilli	0.895343	3
9e0a1a00e3363e092dafe679d0f97c40dd9715cc	k__Bacteria; p__Firmicutes; c__Clostridia; o__Clostridiales; f__Clostridiaceae; g__Clostridium	0.954669	3
a0d62322cd474dc8f664db09b12148b319c66020	k__Bacteria; p__Firmicutes; c__Bacilli; o__Bacillales; f__Listeriaceae; g__Listeria	0.890831	3
a290fda1e93680b2cdfaf5ea9bc692d76a0fabd4	k__Bacteria; p__Bacteroidetes	0.779212	3
a4496251d6fb650b196956aefce6ce37bb46a9bd	k__Bacteria; p__Firmicutes; c__Clostridia; o__Clostridiales; f__Clostridiaceae; g__Clostridium	0.954702	3
a860c81e372386fee1a3542e7d99b092cb1ec74c	k__Bacteria; p__Proteobacteria; c__Epsilonproteobacteria; o__Campylobacterales; f__Helicobacteraceae; g__Helicobacter	0.996664	3
a92fc7c12e02035a025e829a5b9d3811c7deaf75	k__Bacteria; p__Firmicutes; c__Bacilli; o__Bacillales; f__Listeriaceae; g__Listeria	0.848247	3
aa03d83477a83ddaae88b8625a33b43e3aa89a57	k__Bacteria; p__Proteobacteria; c__Epsilonproteobacteria; o__Campylobacterales; f__Helicobacteraceae; g__Helicobacter	0.996721	3
ac2ebdb8520c6e2f037ff3c04a40ed5a4e59daaf	k__Bacteria; p__Proteobacteria; c__Gammaproteobacteria; o__Pseudomonadales; f__Moraxellaceae; g__Alkanindiges; s__illinoisensis	0.882306	3
ac8f0a343c12117a32e293eb2f2afad705ba652b	k__Bacteria; p__Proteobacteria; c__Epsilonproteobacteria; o__Campylobacterales; f__Helicobacteraceae; g__Helicobacter	0.997302	3
acaf68c70f784605a1913aa3bd9d9f1be59a8af2	k__Bacteria; p__Proteobacteria; c__Epsilonproteobacteria; o__Campylobacterales; f__Helicobacteraceae; g__Helicobacter	0.997549	3
ad579a86c1ba705102d89e77df9c860c9a08fd25	k__Bacteria; p__Firmicutes; c__Bacilli	0.910495	3
aedc7a777e27125d6890f99de8730c517b0240e4	k__Bacteria; p__Proteobacteria; c__Gammaproteobacteria; o__Enterobacteriales; f__Enterobacteriaceae	0.988009	3
af9b0f35b8336438e907f7bc41cd6a1603124905	k__Bacteria	0.99925	3
bdb9362e3b80200205ba272dbbbbafed9fffe7ca	k__Bacteria; p__Proteobacteria; c__Betaproteobacteria; o__Neisseriales; f__Neisseriaceae; g__Neisseria	0.71326	3
be6fdd424caeeb8bf797da36157d35ac4e0559cb	k__Bacteria; p__Bacteroidetes	0.769599	3
c3853c7eb1d319b98c9812c575a1077a23e73a2d	k__Bacteria; p__Firmicutes; c__Bacilli; o__Lactobacillales	0.857268	3
c9f4d6b45885860ea3579154d736e48ef3f49c66	k__Bacteria; p__Firmicutes; c__Bacilli; o__Bacillales; f__Bacillaceae	0.980933	3
d69e5a654e73371761abd49d0450a2c03c0e8bbf	k__Bacteria; p__Firmicutes; c__Bacilli; o__Bacillales; f__Planococcaceae	0.742872	3
e1b939d8e51a83873ae93e4b63211c1b3b408a62	k__Bacteria; p__Firmicutes; c__Bacilli; o__Bacillales; f__Bacillaceae	0.978092	3
e6cba3df41976d4e6c7d74b1fecec3207d684642	k__Bacteria; p__Firmicutes; c__Bacilli; o__Lactobacillales; f__Lactobacillaceae	0.715815	3
20a3bf465834464a701310cb32b08dc565b3cd21	k__Bacteria; p__Firmicutes; c__Bacilli; o__Lactobacillales; f__Lactobacillaceae; g__Pediococcus	0.748853	2
21c26bf5194a361e5032fcaf0398b591cb09fa50	k__Bacteria; p__Actinobacteria; c__Actinobacteria; o__Actinomycetales	0.985281	2
32c90eabe61722b42368a30c52ef64fb4f9bb57c	k__Bacteria; p__Proteobacteria; c__Betaproteobacteria; o__Neisseriales; f__Neisseriaceae	0.987303	2
3d24cb725bda3140da68ce9120fedd56e0030a57	k__Bacteria; p__Proteobacteria; c__Betaproteobacteria; o__Neisseriales; f__Neisseriaceae; g__Neisseria	0.702309	2
3e03ec5ceedba411d737efa28f8414408066cc28	k__Bacteria; p__Firmicutes; c__Clostridia; o__Clostridiales; f__Clostridiaceae; g__Clostridium	0.96899	2
4990365bc9a98f9e200266e87f4431f5fddfddfa	k__Bacteria; p__Firmicutes; c__Bacilli; o__Bacillales; f__Bacillaceae	0.714846	2
4c34b260dfb66c6c47c870e049c9e1e0e6843e1e	k__Bacteria; p__Proteobacteria; c__Betaproteobacteria; o__Neisseriales; f__Neisseriaceae	0.819702	2
52304c3e3b8c35088987396d18a4af99d98ad3c2	k__Bacteria; p__Firmicutes; c__Bacilli; o__Lactobacillales	0.700463	2
532864d10225db1aad518cd818afb5bc7d5b268f	k__Bacteria; p__Bacteroidetes	0.732843	2
53e628dbba3309a42071e53f0ab67a6449e161c6	k__Bacteria; p__Proteobacteria; c__Betaproteobacteria; o__Neisseriales; f__Neisseriaceae; g__Neisseria	0.726726	2
5430f3f12d7dcd1e2fa0dc817db0f8210818ef43	k__Bacteria; p__Proteobacteria; c__Gammaproteobacteria; o__Pseudomonadales; f__Pseudomonadaceae; g__Pseudomonas	0.813323	2
5ca605f8b5794cf123ee4a67f5a477502eb5409c	k__Bacteria; p__Firmicutes; c__Bacilli; o__Bacillales; f__Planococcaceae; g__Staphylococcus; s__saprophyticus	0.762164	2
5cfa11e1c11cde896656dd265a415f3d2815ae37	k__Bacteria; p__Proteobacteria; c__Betaproteobacteria; o__Neisseriales; f__Neisseriaceae; g__Neisseria	0.729742	2
5f980b5de235f6101f3b476879826d414d754170	k__Bacteria; p__Firmicutes; c__Bacilli; o__Lactobacillales	0.958527	2
62b8befb86aec995d6900a63975237d96dd8b8db	k__Bacteria; p__Firmicutes; c__Bacilli; o__Bacillales	0.789389	2
69608370fa1410b25574b44acfdbec8432f11342	k__Bacteria; p__Bacteroidetes	0.705827	2
6d4247d90f317a3d1945d55d1233fc643b1d2ecd	k__Bacteria	0.998985	2
6fd91275b17931673f79e568a46d03f6326e9fd6	k__Bacteria; p__Proteobacteria; c__Epsilonproteobacteria; o__Campylobacterales; f__Helicobacteraceae; g__Helicobacter	0.996953	2
754d23c665363467f30d6f2df6a85d97f40e70ff	k__Bacteria	0.999164	2
75675ac290d2e7a1fa8a4e3a508fe3c6e745ea69	k__Bacteria; p__Proteobacteria; c__Epsilonproteobacteria; o__Campylobacterales; f__Helicobacteraceae; g__Helicobacter	0.997215	2
75d16685bec3fba2434ee1aa572562ae19908917	k__Bacteria; p__Firmicutes; c__Clostridia; o__Clostridiales; f__Clostridiaceae; g__Clostridium	0.939306	2
772823dfbeca3df7a3376c82c6286466d7d490c1	k__Bacteria; p__Firmicutes; c__Bacilli; o__Bacillales; f__Bacillaceae	0.980429	2
78cb7b68fbb9ca39867f060ed4af1e166c28804e	k__Bacteria; p__Firmicutes; c__Bacilli; o__Lactobacillales; f__Lactobacillaceae	0.817085	2
7cb36daa8684348adc6bf6df92bb5c4b2e956aad	k__Bacteria; p__Firmicutes; c__Bacilli; o__Bacillales; f__Planococcaceae	0.74624	2
7f272dca8a573d6dfb28796027935aac56dbb120	k__Bacteria; p__Firmicutes; c__Bacilli	0.95585	2
7f8d99c2232970c590a34b4852947fcfa1f59827	k__Bacteria; p__Proteobacteria; c__Epsilonproteobacteria; o__Campylobacterales; f__Helicobacteraceae; g__Helicobacter	0.996645	2
7fe1bc402c04fa886d4e635c8221b9ea9cc3f08b	k__Bacteria; p__Proteobacteria; c__Alphaproteobacteria; o__Rhodobacterales; f__Rhodobacteraceae	0.83786	2
80599b8b6a8f455cc7922a3313373fde096cbbc5	k__Bacteria; p__Proteobacteria; c__Gammaproteobacteria; o__Pseudomonadales; f__Moraxellaceae; g__Alkanindiges; s__illinoisensis	0.832921	2
887a6dab2df75164b51f87c630db881c5b99f773	k__Bacteria; p__Firmicutes; c__Bacilli; o__Lactobacillales	0.854584	2
88db57c61549ba644a2ee8bbc1ed2ce78af8bd23	k__Bacteria; p__Firmicutes; c__Bacilli; o__Lactobacillales	0.936332	2
8960f4cd13a2c9f68f45719c6d828a8c34e2886b	k__Bacteria; p__Proteobacteria; c__Betaproteobacteria; o__Neisseriales; f__Neisseriaceae	0.982001	2
89d5dd36b7985a475750a458b908c2d1dd7ab6c8	k__Bacteria; p__Firmicutes; c__Clostridia; o__Clostridiales; f__Clostridiaceae; g__Clostridium	0.964897	2
8b86b9b135f4f234a64e76b03a6f978c95f07f3c	k__Bacteria; p__Firmicutes; c__Bacilli; o__Lactobacillales	0.870477	2
8c4cab84ee48c93f9eedca9f36a8cd86fb1769fb	k__Bacteria; p__Proteobacteria; c__Betaproteobacteria; o__Neisseriales; f__Neisseriaceae	0.97719	2
8d7fa9277be0e4fb60bbb9f56d31d4bed41f0361	k__Bacteria; p__Proteobacteria; c__Epsilonproteobacteria; o__Campylobacterales; f__Helicobacteraceae; g__Helicobacter	0.99748	2
8e76bc9f51cb1f07b40239d7a697c19a4c272159	k__Bacteria; p__Firmicutes; c__Bacilli; o__Bacillales; f__Planococcaceae; g__Staphylococcus; s__saprophyticus	0.818141	2
90289efb623d87667c80f0df0cb6cd471111d73a	k__Bacteria; p__Firmicutes; c__Bacilli; o__Bacillales; f__Planococcaceae	0.728331	2
906517a8d34d9920cec19de25f6a6a898dd1baae	k__Bacteria; p__Proteobacteria; c__Gammaproteobacteria; o__Pseudomonadales; f__Moraxellaceae; g__Alkanindiges; s__illinoisensis	0.88055	2
925df912415a89e1821be2f018f5797a0f73f5c2	k__Bacteria; p__Actinobacteria; c__Actinobacteria; o__Actinomycetales	0.979038	2
94284bc37babeb75eea813a2534a3b6df2f2ef7c	k__Bacteria; p__Proteobacteria; c__Gammaproteobacteria	0.842885	2
97e6f19a6466a3ff7048559eb2328b15d42482ff	k__Bacteria; p__Proteobacteria; c__Epsilonproteobacteria; o__Campylobacterales; f__Helicobacteraceae; g__Helicobacter	0.997302	2
9d92c1e70f5633d400951ebebc2e2fe72b845546	k__Bacteria; p__Proteobacteria; c__Betaproteobacteria; o__Neisseriales; f__Neisseriaceae	0.979135	2
9e02c53222d0a4216274737f48b7a1d467a4fbfb	k__Bacteria; p__Firmicutes; c__Bacilli; o__Lactobacillales	0.904079	2
9f7a39791192479153913fb27cc79d1e15927ebf	k__Bacteria; p__Firmicutes; c__Clostridia; o__Clostridiales; f__Clostridiaceae; g__Clostridium	0.954551	2
a08788ecd08bda5d1ca6cb7c281deed53f58aa6d	k__Bacteria; p__Bacteroidetes	0.738647	2
a0e3f4b21e7b19188ca8f4652c386711ec021ebd	k__Bacteria; p__Actinobacteria; c__Actinobacteria; o__Actinomycetales	0.981138	2
a4f1b4408dbf1ffcd1f17cc03d537b0295481bb2	k__Bacteria; p__Proteobacteria; c__Epsilonproteobacteria; o__Campylobacterales; f__Helicobacteraceae; g__Helicobacter	0.99723	2
a59cbc6c9707df7097894740e31879040a0587e9	k__Bacteria; p__Firmicutes; c__Bacilli; o__Lactobacillales	0.894605	2
a68b304ffd9aef5b31474c83508e1c1ab25f929a	k__Bacteria; p__Bacteroidetes	0.717325	2
a7ba813813cf70dcd47cfda3b721857772c05521	k__Bacteria; p__Firmicutes; c__Bacilli; o__Lactobacillales; f__Lactobacillaceae; g__Pediococcus	0.796761	2
a8e40cdec899c3a9c0f0c62259be7af0b151c751	k__Bacteria; p__Firmicutes; c__Bacilli; o__Bacillales; f__Bacillaceae	0.979292	2
ab893d9a796aaf899a1e9c675bc14484a637c530	k__Bacteria; p__Bacteroidetes	0.796465	2
ac0e7531226abefe34b40c6294a51dd6208f853b	k__Bacteria; p__Firmicutes; c__Bacilli; o__Bacillales; f__Listeriaceae; g__Listeria	0.866105	2
ac260d86cf9a30278cee52f0a87e9819e64d45a5	k__Bacteria; p__Firmicutes; c__Bacilli; o__Bacillales	0.9785	2
ace0905ad24f7d3d0a78edab7e43bea82fce9437	k__Bacteria; p__Firmicutes; c__Bacilli; o__Bacillales; f__Listeriaceae; g__Listeria	0.915509	2
ad2574c09ec120b400fdc4db838ac9c92591026d	k__Bacteria	0.999239	2
b1ebe0bc5ede0570621c20b270718b100a918723	k__Bacteria; p__Bacteroidetes	0.747888	2
b499589c26bfed352b317b2b7a177a146f350f5e	k__Bacteria; p__Firmicutes; c__Clostridia; o__Clostridiales; f__Clostridiaceae; g__Clostridium	0.953525	2
bb286ba16aeb7f4d3cfd9f091df300726da0af3f	k__Bacteria; p__Firmicutes; c__Bacilli; o__Lactobacillales	0.830638	2
bc5e2e70060cf6520185bf601123ab0cb6dd0707	k__Bacteria; p__Proteobacteria; c__Epsilonproteobacteria; o__Campylobacterales; f__Helicobacteraceae; g__Helicobacter	0.997501	2
bcca7b761dcbc24076a1dc443966449e3cee4aa2	k__Bacteria; p__Actinobacteria; c__Actinobacteria; o__Actinomycetales	0.979365	2
bd407de8984c1b77532b01efa6e7bf2f7a468add	k__Bacteria; p__Actinobacteria; c__Actinobacteria; o__Actinomycetales	0.975392	2
bd643fe9c1fd2b7bc241fc944ecb637fc1ff7d92	k__Bacteria; p__Actinobacteria; c__Actinobacteria; o__Actinomycetales	0.978829	2
bd7b45aabaee5b06b9a91d6e8977c64e444c19b5	k__Bacteria; p__Proteobacteria; c__Gammaproteobacteria; o__Enterobacteriales; f__Enterobacteriaceae	0.985481	2
bd9822b7f35c72ab97b1b8446b24e7c71f2c91d8	k__Bacteria; p__Firmicutes; c__Clostridia; o__Clostridiales; f__Clostridiaceae; g__Clostridium	0.969239	2
c3a74a634440f28bd0d20884088de6abb2621dfb	k__Bacteria; p__Actinobacteria; c__Actinobacteria; o__Actinomycetales	0.983563	2
c494da1e76ba1abd38f40e11b1b23e97f1c771a4	k__Bacteria; p__Actinobacteria; c__Actinobacteria; o__Actinomycetales	0.987641	2
c5417b87695fd3aca63efb34b614f6e15a0647e5	k__Bacteria; p__Proteobacteria; c__Epsilonproteobacteria; o__Campylobacterales; f__Helicobacteraceae; g__Helicobacter	0.99682	2
cae61e4613758d90b58228ef9a9aaff312cab528	k__Bacteria; p__Bacteroidetes	0.742096	2
cc02d35ecf234c363df9de8e5efa0f2eab700c81	k__Bacteria; p__Firmicutes; c__Bacilli; o__Bacillales; f__Planococcaceae	0.738046	2
cc2898a2d32e81e7b25b5270c891ef6b3434fbd5	k__Bacteria; p__Firmicutes; c__Bacilli; o__Bacillales; f__Bacillaceae	0.788405	2
cd84030f3f34b98b227f6d1ad0b433a2e03f90b1	k__Bacteria; p__Proteobacteria; c__Gammaproteobacteria; o__Pseudomonadales; f__Moraxellaceae; g__Alkanindiges; s__illinoisensis	0.849332	2
cf03ec457ad7ed76fc691b64d497ddee30bf50b7	k__Bacteria; p__Proteobacteria; c__Epsilonproteobacteria; o__Campylobacterales; f__Helicobacteraceae; g__Helicobacter	0.996751	2
d0319e968f78eeb209b645de57145abb178e9bda	k__Bacteria; p__Actinobacteria; c__Actinobacteria; o__Actinomycetales	0.975493	2
d479b196687fb995fddbad2960f6d67212e34212	k__Bacteria; p__Firmicutes; c__Bacilli; o__Bacillales; f__Planococcaceae; g__Staphylococcus; s__saprophyticus	0.71869	2
d7d4e4689325acc174c9795bab887dfc3b9b9dc4	k__Bacteria; p__Firmicutes; c__Bacilli; o__Lactobacillales	0.706252	2
db1629be782261215a4e8f834f9f3b68d7d72e15	k__Bacteria; p__Bacteroidetes	0.737094	2
ddcb70668b4691f9f400e5dd0a19964a87c66214	k__Bacteria; p__Firmicutes; c__Bacilli; o__Bacillales; f__Bacillaceae	0.73783	2
e11fd78ff5989c3669e5621009fbd373eaf71839	k__Bacteria; p__Actinobacteria; c__Actinobacteria; o__Actinomycetales	0.978531	2
e1abe6279a1b2fc452138b0d058f534d43c74687	k__Bacteria; p__Proteobacteria; c__Epsilonproteobacteria; o__Campylobacterales; f__Helicobacteraceae; g__Helicobacter	0.996499	2
e3b6fa961eac6df4ff357877c8232dcfac619329	k__Bacteria; p__Proteobacteria; c__Epsilonproteobacteria; o__Campylobacterales; f__Helicobacteraceae; g__Helicobacter	0.996025	2
e67587aca713ea948facbd70aa77676806d9ac4a	k__Bacteria; p__Bacteroidetes	0.771478	2
e8e4339a2ecc60eaf48dee49be9c62dafd5e1201	k__Bacteria; p__Firmicutes; c__Bacilli; o__Bacillales; f__Planococcaceae	0.720172	2
ef4696cd25f58baab729eedca236ce79bbc6d55a	k__Bacteria; p__Firmicutes; c__Bacilli; o__Lactobacillales	0.954617	2
ef8d30848ff0f39c9083f7786a19d0f19aa67bf9	k__Bacteria; p__Firmicutes; c__Clostridia; o__Clostridiales; f__Clostridiaceae; g__Clostridium	0.957727	2
f3697d6a4556e1f07571ca9772d37ba3fd80cb36	k__Bacteria; p__Firmicutes; c__Bacilli; o__Lactobacillales; f__Lactobacillaceae; g__Pediococcus	0.706467	2
f66675860ceb3cec945714edd9461a7f1e1f3659	k__Bacteria; p__Firmicutes; c__Bacilli; o__Bacillales; f__Planococcaceae	0.713928	2
07ff8de8bf49327c49307b72e01ed36252f22735	k__Bacteria; p__Firmicutes; c__Bacilli; o__Lactobacillales	0.84197	1
15bc4b9dbe821fc69977e44ab354674b9350c25c	k__Bacteria; p__Proteobacteria; c__Betaproteobacteria; o__Neisseriales; f__Neisseriaceae	0.983242	1
1c951d290ae5327f66216252ba33fdf8e0d93aff	k__Bacteria; p__Firmicutes; c__Bacilli; o__Lactobacillales	0.779691	1
266c26938177d09a5e112b9cff3aa9b64c9bcc36	k__Bacteria; p__Firmicutes; c__Bacilli	0.998962	1
2a30dfa3f354aa03932a289e857995c76532a1ee	k__Bacteria; p__Firmicutes; c__Bacilli; o__Lactobacillales	0.804703	1
2bafe795a034c7581d807dee615bf90acbd88015	k__Bacteria; p__Firmicutes; c__Bacilli; o__Bacillales; f__Bacillaceae	0.793377	1
2bb8907c678f03e50cf3aa65a8978ba11253f666	k__Bacteria; p__Proteobacteria; c__Gammaproteobacteria; o__Enterobacteriales; f__Enterobacteriaceae	0.830991	1
2ee57720321ccec70fb90858a00427ced5f1eda1	k__Bacteria; p__Proteobacteria; c__Gammaproteobacteria; o__Pseudomonadales; f__Pseudomonadaceae; g__Pseudomonas	0.832341	1
2f64726dc1c34f90ced70d354a699642395f53ff	k__Bacteria; p__Firmicutes; c__Bacilli; o__Bacillales; f__Listeriaceae; g__Listeria	0.799506	1
34eb292376a1ff2fb7f86e4e4e7a406df04e1d3a	k__Bacteria; p__Firmicutes; c__Bacilli; o__Lactobacillales	0.71341	1
35f7d677d87e9280c7624fdca6a97e74b21b0f42	k__Bacteria; p__Firmicutes; c__Bacilli; o__Bacillales; f__Planococcaceae; g__Staphylococcus; s__saprophyticus	0.720238	1
36605ddfa20fbdb49a25e4818cb9d185b46669c3	k__Bacteria; p__Firmicutes; c__Bacilli; o__Lactobacillales	0.863487	1
36c0b5596765a9da824f3adfac97a766ba9c5b3a	k__Bacteria	0.998919	1
39fca907216f87788bc931e111585de21eea3d40	k__Bacteria; p__Firmicutes; c__Bacilli; o__Lactobacillales	0.864086	1
4367defec80c1446f2b4edf57411b41f768164c9	k__Bacteria; p__Firmicutes; c__Clostridia; o__Clostridiales; f__Clostridiaceae; g__Clostridium	0.985675	1
44ce8ceb1e016f488293d1af01439b08ebf6f45e	k__Bacteria; p__Firmicutes; c__Bacilli; o__Bacillales; f__Listeriaceae; g__Listeria	0.864274	1
45b5f352ddef79e5ec950107a373ec118777d184	k__Bacteria; p__Proteobacteria; c__Epsilonproteobacteria; o__Campylobacterales; f__Helicobacteraceae; g__Helicobacter	0.997576	1
45c78761a864f6d70cb97d23769a6da05222bb97	k__Bacteria; p__Firmicutes; c__Bacilli; o__Bacillales; f__Listeriaceae; g__Listeria	0.900516	1
46f6d8d16430386723e92ddcf36d34f2e06b3878	k__Bacteria; p__Firmicutes; c__Clostridia; o__Clostridiales; f__Clostridiaceae; g__Clostridium	0.965859	1
4797cecc81f69a37d97a36686f3fecadabd15ee3	k__Bacteria; p__Proteobacteria; c__Betaproteobacteria; o__Neisseriales; f__Neisseriaceae	0.988096	1
47b33126bdd1bfeff4a8bc4fc6195487f557143d	k__Bacteria; p__Firmicutes; c__Bacilli; o__Bacillales	0.716539	1
49115f00f8bb4ab257e8efe7c1f03652d8044fae	k__Bacteria; p__Actinobacteria; c__Actinobacteria; o__Actinomycetales	0.985678	1
4dee696cb3c91dd103d33c27fab38d612a78b37e	k__Bacteria; p__Proteobacteria; c__Alphaproteobacteria; o__Rhodobacterales; f__Rhodobacteraceae	0.821685	1
4ee5596cedbc3636c41f35a7fff95fe9585a9699	k__Bacteria; p__Proteobacteria; c__Gammaproteobacteria; o__Pseudomonadales; f__Pseudomonadaceae; g__Pseudomonas	0.814644	1
4feb56de7bfb00bc9252d775ea6ec7ae0b002e62	k__Bacteria; p__Actinobacteria; c__Actinobacteria; o__Actinomycetales	0.987684	1
502ccdd456e8e097ffabe1b3fd65b713bb3d2670	k__Bacteria; p__Proteobacteria; c__Gammaproteobacteria; o__Pseudomonadales; f__Moraxellaceae; g__Alkanindiges; s__illinoisensis	0.813664	1
51919cf8cccc3e13ff920bc92cfb86201d155061	k__Bacteria; p__Firmicutes; c__Bacilli; o__Bacillales; f__Bacillaceae	0.85653	1
5741b4ddb1ef125c80db67518ee6d8cbefd6bed7	k__Bacteria; p__Firmicutes; c__Clostridia; o__Clostridiales; f__Clostridiaceae; g__Clostridium	0.901801	1
579a42c0e26b857751c826f425602dd23738ec66	k__Bacteria; p__Firmicutes; c__Clostridia; o__Clostridiales; f__Clostridiaceae; g__Clostridium	0.953204	1
5912be1c94de9a682acbd58e22173eb7b8b42457	k__Bacteria	0.999801	1
591acb5c172b740419839b23b5743bf83f187b19	k__Bacteria; p__Proteobacteria; c__Gammaproteobacteria; o__Enterobacteriales; f__Enterobacteriaceae	0.980684	1
5be71b3c35cf1a48fd1380381a5b35be5c329c41	k__Bacteria; p__Firmicutes; c__Clostridia; o__Clostridiales; f__Clostridiaceae; g__Clostridium	0.93655	1
5c14c708099236d684479c781861b4e1a31a4e3a	k__Bacteria; p__Firmicutes; c__Bacilli; o__Bacillales; f__Listeriaceae; g__Listeria	0.832753	1
5c1fc67b09dcf0b5d2fbb465cf6dd17617fb0a4c	k__Bacteria; p__Proteobacteria; c__Epsilonproteobacteria; o__Campylobacterales; f__Helicobacteraceae; g__Helicobacter	0.996866	1
5c9ca889f65c67575edd8681fac55840ffd5a0f5	k__Bacteria; p__Firmicutes; c__Bacilli	0.902785	1
5df6b1a0706e3b4cd5758ecc53b5143de304e2be	k__Bacteria; p__Firmicutes; c__Bacilli; o__Bacillales; f__Listeriaceae; g__Listeria	0.816043	1
5e961814095bbabf8c7e72463e520123d44550a0	k__Bacteria; p__Proteobacteria; c__Epsilonproteobacteria; o__Campylobacterales; f__Helicobacteraceae; g__Helicobacter	0.996872	1
5fcc7cb3c5e3cacfbfadd1af25e86d254d1fdc18	k__Bacteria; p__Proteobacteria; c__Betaproteobacteria; o__Neisseriales; f__Neisseriaceae	0.983764	1
6126b106e7335399c73f3a123bfdf84c87a04f28	k__Bacteria; p__Proteobacteria; c__Gammaproteobacteria; o__Enterobacteriales; f__Enterobacteriaceae	0.987282	1
615edac953b07dde4b08d88df2a2700cd5c2e40d	k__Bacteria; p__Firmicutes; c__Clostridia; o__Clostridiales; f__Clostridiaceae; g__Clostridium	0.966794	1
6223d5b1e051074ca0a93c3a4708fb3bedd53dd5	k__Bacteria; p__Firmicutes; c__Bacilli; o__Bacillales; f__Planococcaceae; g__Staphylococcus; s__saprophyticus	0.721897	1
6472029c9ec657d2602cb826696316af6e5278f3	k__Bacteria; p__Firmicutes; c__Clostridia; o__Clostridiales; f__Clostridiaceae; g__Clostridium	0.974564	1
651959c2c846531099155983fedbe12e1cf1e392	k__Bacteria; p__Proteobacteria; c__Alphaproteobacteria; o__Rhodobacterales; f__Rhodobacteraceae	0.835567	1
659fc4779d3eb1ff64bb20b47bcb6854d4f30cc8	k__Bacteria; p__Firmicutes; c__Bacilli; o__Bacillales; f__Listeriaceae; g__Listeria	0.910613	1
65ca25fa0537df6841d48803a854a2385c4cf46c	k__Bacteria; p__Actinobacteria; c__Actinobacteria; o__Actinomycetales	0.976717	1
66ea82ff3c029ad97ffb07d79a8b9444c6ac6081	k__Bacteria; p__Firmicutes; c__Bacilli	0.924991	1
686bf706b4924efe95b1617671647686bdb5c9bc	k__Bacteria; p__Proteobacteria; c__Epsilonproteobacteria; o__Campylobacterales; f__Helicobacteraceae; g__Helicobacter	0.997338	1
68982e1018e299291b3896299dbc855df528ebe4	k__Bacteria; p__Proteobacteria; c__Epsilonproteobacteria; o__Campylobacterales; f__Helicobacteraceae; g__Helicobacter	0.995674	1
68f0014301fd93d010867da7a0f7ae832db363c4	k__Bacteria; p__Proteobacteria; c__Betaproteobacteria; o__Neisseriales; f__Neisseriaceae	0.984745	1
691c189b4dc5f6971755bce10cfdf0ed61f4029c	k__Bacteria; p__Firmicutes; c__Bacilli; o__Lactobacillales	0.858225	1
6bec82548ddab500c06e5ed29173ea2eaa48e488	k__Bacteria; p__Firmicutes; c__Clostridia; o__Clostridiales; f__Clostridiaceae; g__Clostridium	0.963784	1
6cd0194a4a3f3a6c292ca709e253f05b620935a0	k__Bacteria; p__Firmicutes; c__Bacilli; o__Lactobacillales	0.80962	1
6d8d67b558f173f8331491e5c92e8404494567bc	k__Bacteria; p__Firmicutes; c__Clostridia; o__Clostridiales; f__Clostridiaceae; g__Clostridium	0.966051	1
6e81b3aa003ff58a57f41100b9198ed3582e2c03	k__Bacteria; p__Firmicutes; c__Clostridia; o__Clostridiales; f__Clostridiaceae; g__Clostridium	0.949312	1
6e9703096e20df071877dadf235b6b2fffe0ab0a	k__Bacteria; p__Proteobacteria; c__Gammaproteobacteria	0.972751	1
6fecab860cf6db512f154f73730c77586d06ebe9	k__Bacteria; p__Bacteroidetes	0.701201	1
6ff61f86721312ff7c26e9d48c1249793032e9d9	k__Bacteria; p__Proteobacteria; c__Gammaproteobacteria; o__Pseudomonadales; f__Pseudomonadaceae; g__Pseudomonas	0.790222	1
7031bf3888d7955b08788893b10bf02c1db6d4e0	k__Bacteria; p__Firmicutes; c__Bacilli; o__Bacillales; f__Bacillaceae	0.869964	1
71f1ae567e1040b9e3addab3331ac3aec9afca59	k__Bacteria	0.999177	1
72685f94b3621081154c36a63f7683544b8a7316	k__Bacteria; p__Firmicutes; c__Bacilli; o__Lactobacillales	0.816027	1
72f0383ffeba52a99eedc33778d6e1587a94ec0d	k__Bacteria; p__Firmicutes; c__Bacilli; o__Lactobacillales	0.878135	1
73994766f9d16c9a2606f42277af0efa5e6b7245	k__Bacteria; p__Proteobacteria; c__Gammaproteobacteria; o__Pseudomonadales; f__Moraxellaceae; g__Alkanindiges; s__illinoisensis	0.850666	1
768ec799a9ea129c17b62ec2b4e99e81b432f78e	k__Bacteria; p__Proteobacteria; c__Alphaproteobacteria; o__Rhodobacterales; f__Rhodobacteraceae	0.806086	1
76a1c7877ed1137c55528b1df6cf48d13560a095	k__Bacteria; p__Bacteroidetes	0.802774	1
76f4b41eb8238dbf37b70fb8772de04891d1c8c3	k__Bacteria; p__Bacteroidetes	0.716896	1
77c6b8d262773ceab01a96c193eaa8ba98a7fa23	k__Bacteria; p__Proteobacteria; c__Gammaproteobacteria; o__Enterobacteriales; f__Enterobacteriaceae	0.977478	1
786710bebd7ac01ee8a5fd96f1c59ef84cf37a6e	k__Bacteria; p__Proteobacteria; c__Gammaproteobacteria; o__Enterobacteriales; f__Enterobacteriaceae	0.988551	1
7868aa7f58a7b29be11013c0fc59d3c846c702b3	k__Bacteria; p__Proteobacteria; c__Alphaproteobacteria; o__Rhodobacterales; f__Rhodobacteraceae	0.821842	1
79bff62c98a2f4d0ef7f0b205276a19f438c3767	k__Bacteria; p__Proteobacteria; c__Epsilonproteobacteria; o__Campylobacterales; f__Helicobacteraceae; g__Helicobacter	0.997404	1
7a8fa546939375da956f94d97f8410c35082bde0	k__Bacteria; p__Firmicutes; c__Clostridia; o__Clostridiales; f__Clostridiaceae; g__Clostridium	0.958122	1
7aa248ee853e8c416089be17251d9a4b1287ad9f	k__Bacteria; p__Firmicutes; c__Bacilli; o__Bacillales; f__Planococcaceae; g__Staphylococcus; s__saprophyticus	0.723215	1
7ae4abf23497f69e445d297f531c8b10c680f4f4	k__Bacteria; p__Actinobacteria; c__Actinobacteria; o__Actinomycetales	0.946547	1
7b227d5188984becafa149040b2f02134bf2c639	k__Bacteria; p__Proteobacteria; c__Gammaproteobacteria; o__Enterobacteriales; f__Enterobacteriaceae	0.983985	1
7b444687c4bea16f5a2b8c696c6de141607a410c	k__Bacteria; p__Proteobacteria; c__Epsilonproteobacteria; o__Campylobacterales; f__Helicobacteraceae; g__Helicobacter	0.997615	1
7c3e8e021bb5b4120916e250ae51eac8723e712e	k__Bacteria; p__Proteobacteria; c__Betaproteobacteria; o__Neisseriales; f__Neisseriaceae; g__Neisseria	0.735623	1
7d0522010330406c8ecd2cc038f0c6cd468a97e5	k__Bacteria; p__Firmicutes; c__Bacilli; o__Lactobacillales	0.771002	1
7ec256fe8aaeac386b8ca484be5f0ecfe5583262	k__Bacteria; p__Firmicutes; c__Bacilli; o__Bacillales	0.930428	1
7ecc757ff20884e9ec3a484bec96702f6c808d6b	k__Bacteria; p__Proteobacteria; c__Betaproteobacteria; o__Neisseriales; f__Neisseriaceae	0.852121	1
7f27af3d92a8ac658f93e9639d587d01c975bc22	k__Bacteria; p__Firmicutes; c__Clostridia; o__Clostridiales; f__Clostridiaceae; g__Clostridium	0.973331	1
7f3d93eecde643611628c3d32b6271c94c048303	k__Bacteria; p__Firmicutes; c__Bacilli	0.925221	1
7fa99b99106411255ceb317e1d64a4510f8fc27b	k__Bacteria; p__Proteobacteria; c__Betaproteobacteria; o__Neisseriales; f__Neisseriaceae; g__Neisseria	0.715467	1
80a58933bedd2a88cc47e24382b93f119ba94c8a	k__Bacteria; p__Firmicutes; c__Clostridia; o__Clostridiales; f__Clostridiaceae; g__Clostridium	0.921095	1
8152319899c0b04258ad7602b818ab864e98ba13	k__Bacteria; p__Firmicutes; c__Bacilli; o__Lactobacillales	0.870571	1
819bcaef81fd6d928632479149e5fd94fad36a36	k__Bacteria; p__Firmicutes; c__Bacilli; o__Lactobacillales; f__Lactobacillaceae	0.704248	1
859439e5b116ec55c6d0fd48d8d6892d0e4895b3	k__Bacteria; p__Firmicutes; c__Bacilli; o__Lactobacillales	0.904513	1
85c6fe4e41700c310898d78f16d5eeef80365516	k__Bacteria; p__Proteobacteria; c__Epsilonproteobacteria; o__Campylobacterales; f__Helicobacteraceae; g__Helicobacter	0.995308	1
864011755f54f767855fb088c9f0b24321de2653	k__Bacteria; p__Proteobacteria; c__Gammaproteobacteria	0.774626	1
86ecddcdb805018adf5e2f40dce9708aa22fc0d9	k__Bacteria; p__Firmicutes; c__Bacilli; o__Bacillales; f__Bacillaceae	0.984929	1
873cdc59bc12d0c12ed103440bcbf6bd9d4c373b	k__Bacteria; p__Firmicutes; c__Bacilli; o__Bacillales	0.958971	1
876c23be26c53fe42fa5c10b99e591eb87280d2f	k__Bacteria; p__Firmicutes; c__Bacilli; o__Lactobacillales; f__Lactobacillaceae	0.779547	1
87bc81d708fa1d8dcf9f6d93f4a04742922f3e0c	k__Bacteria; p__Firmicutes; c__Bacilli; o__Bacillales; f__Bacillaceae	0.983305	1
8a06ae4a874770685d7c4f58840d6fe505722bb9	k__Bacteria; p__Firmicutes; c__Clostridia; o__Clostridiales; f__Clostridiaceae; g__Clostridium	0.969869	1
8a84501519c06572f7439a67c1d2b4a83aa7e68b	k__Bacteria; p__Proteobacteria; c__Gammaproteobacteria; o__Enterobacteriales; f__Enterobacteriaceae	0.987986	1
8aaf3a493917af6240eb7d01af5f5c52ecb00004	k__Bacteria; p__Proteobacteria; c__Betaproteobacteria; o__Neisseriales; f__Neisseriaceae	0.984746	1
8d1ba0619e13a4bb2a1c56723f2751b0cecef02e	k__Bacteria; p__Actinobacteria; c__Actinobacteria; o__Actinomycetales	0.99506	1
8d8d19aee7cbbba5678cc02cae7e6a854ab04076	k__Bacteria; p__Firmicutes; c__Bacilli; o__Bacillales	0.979792	1
8ddee44a998a6093b7a2aea9acff645ee6f35ce7	k__Bacteria; p__Actinobacteria; c__Actinobacteria; o__Actinomycetales	0.994811	1
8f1e53aba21ebdefbe1a601ab96fbad3b7f86e78	k__Bacteria; p__Firmicutes; c__Bacilli; o__Bacillales; f__Planococcaceae; g__Staphylococcus; s__saprophyticus	0.791183	1
8f49f73e169e3f1b820b3730ca8256b13ba5a93c	k__Bacteria; p__Bacteroidetes	0.716622	1
8f74e3d0086843b8afae1ca0d20d5fb55c6c99ae	k__Bacteria; p__Firmicutes; c__Clostridia; o__Clostridiales; f__Clostridiaceae; g__Clostridium	0.971253	1
8fc65131dfbfece79298ed8a4e4317f87e61a0c8	k__Bacteria; p__Proteobacteria; c__Betaproteobacteria; o__Neisseriales; f__Neisseriaceae	0.990175	1
914db850f18ecbad775fca7a24bfe58337144e7b	k__Bacteria; p__Firmicutes; c__Clostridia; o__Clostridiales; f__Clostridiaceae; g__Clostridium	0.963293	1
91ad039f44bb0f39f0a66e500a77b560695583ba	k__Bacteria; p__Firmicutes; c__Bacilli; o__Bacillales; f__Listeriaceae; g__Listeria	0.898292	1
91ddcbd26e20d9d1cf2931ed719cf7d58e977761	k__Bacteria; p__Firmicutes; c__Bacilli; o__Bacillales; f__Bacillaceae	0.96792	1
922743d9d7ae78ab96c0a3aadde4494b5d0d9ab5	k__Bacteria; p__Firmicutes; c__Bacilli; o__Bacillales	0.805561	1
926bf852be2835bc093b39033512d6109b33ca64	k__Bacteria; p__Firmicutes; c__Bacilli	0.894477	1
9454622d11e052e9c4280071fd0f9173332d4d88	k__Bacteria; p__Bacteroidetes	0.760332	1
94c52e404d61f5d8a220f4a292476d432d5c9fe4	k__Bacteria; p__Firmicutes; c__Bacilli; o__Lactobacillales	0.826988	1
952f42cef5cdb646e479c446123740bf099775a0	k__Bacteria; p__Bacteroidetes	0.720648	1
96f9e504ce4ef8f466d773404a3145fa89d510a7	k__Bacteria; p__Firmicutes; c__Bacilli; o__Lactobacillales	0.794032	1
97112399220b77aa8575108a4ade3cb24597b5d9	k__Bacteria; p__Proteobacteria; c__Epsilonproteobacteria; o__Campylobacterales; f__Helicobacteraceae; g__Helicobacter	0.996657	1
9726b20723170f3b72468c7266a195884827fa18	k__Bacteria; p__Proteobacteria; c__Betaproteobacteria; o__Neisseriales; f__Neisseriaceae	0.966269	1
988d4fc032d3402b7be1aabcb8d70cdf2d844717	k__Bacteria; p__Proteobacteria; c__Gammaproteobacteria; o__Pseudomonadales; f__Moraxellaceae; g__Alkanindiges; s__illinoisensis	0.80546	1
98b6966a27e6593cbd0cf792474033be301b0ceb	k__Bacteria; p__Firmicutes; c__Bacilli; o__Bacillales; f__Planococcaceae; g__Staphylococcus; s__saprophyticus	0.731557	1
99646628d746f4d621e32c77a8484a9f258eada0	k__Bacteria; p__Proteobacteria; c__Alphaproteobacteria; o__Rhodobacterales; f__Rhodobacteraceae	0.856313	1
99771a45fc5eb671ac43b6104927b4b52ca4b03a	k__Bacteria; p__Firmicutes; c__Bacilli; o__Bacillales; f__Planococcaceae	0.726137	1
998a1301c44b8d580e9c2afe61daf33b16523146	k__Bacteria; p__Proteobacteria; c__Gammaproteobacteria; o__Enterobacteriales; f__Enterobacteriaceae	0.985763	1
99aaf856fb87d4a488e3c352cc60706e11519cb9	k__Bacteria; p__Firmicutes; c__Bacilli; o__Bacillales; f__Planococcaceae; g__Staphylococcus; s__saprophyticus	0.775339	1
99c48c52a5ee2784c1e7ace40e2b053e8e2f0c01	k__Bacteria	0.997898	1
9b4f761734e7ac4eb8a87d55f9c5b0f21664e15c	k__Bacteria; p__Proteobacteria; c__Betaproteobacteria; o__Neisseriales; f__Neisseriaceae	0.992723	1
9bb00a765e5e31783a6ba2d3e980677742080628	k__Bacteria; p__Firmicutes; c__Bacilli; o__Bacillales; f__Bacillaceae	0.805386	1
9bd879fb1b2e865e708cdcc067a4afdc87f54f24	k__Bacteria; p__Proteobacteria; c__Betaproteobacteria; o__Neisseriales; f__Neisseriaceae	0.990564	1
9be2d3bd106d7e9d5663eb1e89f2d5051455d9b9	k__Bacteria; p__Proteobacteria; c__Gammaproteobacteria; o__Pseudomonadales; f__Moraxellaceae; g__Alkanindiges; s__illinoisensis	0.772131	1
9c2ac06821bc9a5de1e089b813421a6e3a7fe385	k__Bacteria; p__Proteobacteria; c__Epsilonproteobacteria; o__Campylobacterales; f__Helicobacteraceae; g__Helicobacter	0.996637	1
9cc81e0ee6ffd43305c9cce1da7fac9feef5f583	k__Bacteria; p__Firmicutes; c__Bacilli	0.793134	1
9dc4bf6d7023c63f4734c116025a089332942029	k__Bacteria; p__Proteobacteria; c__Epsilonproteobacteria; o__Campylobacterales; f__Helicobacteraceae; g__Helicobacter	0.9953	1
9e2c14a44817501594d81336506d6a3047259420	k__Bacteria; p__Firmicutes; c__Bacilli; o__Lactobacillales; f__Lactobacillaceae	0.717992	1
9e65cafb84db9302d82213a1e1c7402c8e90a8fc	k__Bacteria; p__Firmicutes; c__Bacilli	0.998987	1
9e76318c3a7507c3bef96504b1b9995fd4f0ab46	k__Bacteria; p__Proteobacteria; c__Gammaproteobacteria; o__Pseudomonadales; f__Moraxellaceae; g__Alkanindiges; s__illinoisensis	0.930784	1
9eb15e0d1b76351daedaff3d7d5873c9f0ab0094	k__Bacteria; p__Proteobacteria; c__Gammaproteobacteria; o__Enterobacteriales; f__Enterobacteriaceae	0.986194	1
9ec54863d335280670344d8eedcc0c0603f675c6	k__Bacteria; p__Firmicutes; c__Bacilli; o__Lactobacillales	0.713783	1
a2b680c31ce81b974be692d82fd09e20880db891	k__Bacteria; p__Firmicutes; c__Bacilli	0.986305	1
a4077fe3938d4a70c831f558961423998e55cee9	k__Bacteria; p__Proteobacteria; c__Gammaproteobacteria; o__Pseudomonadales; f__Moraxellaceae; g__Alkanindiges; s__illinoisensis	0.811974	1
a58fcc2202c837526882546bbdda0d60dee73aed	k__Bacteria; p__Firmicutes; c__Bacilli; o__Bacillales; f__Planococcaceae; g__Staphylococcus; s__saprophyticus	0.712932	1
a757f1763cfdfb76b34db956ee5b0cfb017d4154	k__Bacteria; p__Proteobacteria; c__Gammaproteobacteria; o__Enterobacteriales; f__Enterobacteriaceae	0.988486	1
a7ae05683292a81ca3f77c364eeddf6aba241e47	k__Bacteria; p__Proteobacteria; c__Betaproteobacteria; o__Neisseriales; f__Neisseriaceae	0.991628	1
a8194cb4d51ce21e76bfa7b220dbb3a82f62de6a	k__Bacteria; p__Firmicutes; c__Bacilli; o__Lactobacillales; f__Lactobacillaceae; g__Pediococcus	0.782073	1
a84354479fab8852288d6d62d2de48ad05399bf5	k__Bacteria; p__Proteobacteria; c__Alphaproteobacteria; o__Rhodobacterales; f__Rhodobacteraceae	0.80833	1
a8a69a6432ab1a258546c66b9d256dc407472ac6	k__Bacteria; p__Proteobacteria; c__Gammaproteobacteria; o__Enterobacteriales; f__Enterobacteriaceae	0.965285	1
a8c3c25ae21e7368e657dd8d1d29d01415f706df	k__Bacteria; p__Firmicutes; c__Clostridia; o__Clostridiales; f__Clostridiaceae; g__Clostridium	0.978831	1
a8d57513d54483b1554fb537686f66abfde22f08	k__Bacteria; p__Bacteroidetes	0.773709	1
a9bed995ef84724f545f2ee3798d70cf4548ffbc	k__Bacteria; p__Actinobacteria; c__Actinobacteria; o__Actinomycetales	0.988689	1
a9d0f5cca339f14036e7de37f7542dbe88ad6ed7	k__Bacteria; p__Proteobacteria; c__Betaproteobacteria; o__Neisseriales; f__Neisseriaceae	0.975524	1
a9ebb4c83890527f9de2f8c420b7a3508b99135a	k__Bacteria; p__Firmicutes; c__Bacilli; o__Bacillales; f__Planococcaceae; g__Staphylococcus; s__saprophyticus	0.792319	1
aa49ae1a26b4421aa6f911d0eaeff0bbb09ab925	k__Bacteria; p__Firmicutes; c__Bacilli; o__Lactobacillales; f__Lactobacillaceae	0.778426	1
aa7b4c428ac0c24a6c20c34e6aababd118267aa5	k__Bacteria; p__Proteobacteria; c__Epsilonproteobacteria; o__Campylobacterales; f__Helicobacteraceae; g__Helicobacter	0.995182	1
aaa0916f360662dcf4552853c860512bfd8c449c	k__Bacteria; p__Firmicutes; c__Bacilli; o__Bacillales; f__Bacillaceae	0.910625	1
ab6dfcc57787aa50ae39d8aa3ea731a7e25cf811	k__Bacteria; p__Firmicutes; c__Bacilli; o__Bacillales; f__Listeriaceae; g__Listeria	0.808413	1
ab8acb810d89c29548b1a794868f25e03c4e47ab	k__Bacteria; p__Proteobacteria; c__Betaproteobacteria; o__Neisseriales; f__Neisseriaceae; g__Neisseria	0.720413	1
abf621d0c4b716390487a8c5f4158d42e8cac006	k__Bacteria; p__Proteobacteria; c__Epsilonproteobacteria; o__Campylobacterales; f__Helicobacteraceae; g__Helicobacter	0.996936	1
ac28fc5e6eb46a77773fa5d302f73e13014fc6ea	k__Bacteria; p__Proteobacteria; c__Betaproteobacteria; o__Neisseriales; f__Neisseriaceae	0.982636	1
ac7d852d563fe2dd910b0faa0b9f8cc0cf5a62c1	k__Bacteria; p__Proteobacteria; c__Betaproteobacteria; o__Neisseriales; f__Neisseriaceae	0.982491	1
acb4ccd12ded7d7ea5e9c9edbfa06ef583750f58	k__Bacteria; p__Firmicutes; c__Bacilli; o__Bacillales; f__Planococcaceae	0.720184	1
acfc2850eacef90026e1416c5e715fc85b2092ac	k__Bacteria; p__Proteobacteria; c__Epsilonproteobacteria; o__Campylobacterales; f__Helicobacteraceae; g__Helicobacter	0.991259	1
ad155f1591fc6be80b5329e889dc1cfbea959528	k__Bacteria; p__Firmicutes; c__Bacilli; o__Bacillales	0.978588	1
ad1ff29dc2e8138a62fd383dee23b15e470a4d5f	k__Bacteria; p__Firmicutes; c__Bacilli; o__Bacillales	0.912115	1
ad25fa7d7f85c7de1cc1fd2ec674626dc0981773	k__Bacteria; p__Proteobacteria; c__Gammaproteobacteria; o__Pseudomonadales; f__Moraxellaceae; g__Alkanindiges; s__illinoisensis	0.897424	1
ad2d8a14d005666717231479a09c42efaf6763ce	k__Bacteria; p__Bacteroidetes	0.761658	1
ad36fb5c16dd99e5596100f7efaefaff274705b3	k__Bacteria; p__Proteobacteria; c__Gammaproteobacteria	0.837416	1
adbc05bfa4e6cc1b46fb7aa6c09809398a0811b6	k__Bacteria; p__Proteobacteria; c__Betaproteobacteria; o__Neisseriales; f__Neisseriaceae	0.98941	1
af6acebf2703337282e87a2f17ae6719695c4ae5	k__Bacteria; p__Firmicutes; c__Bacilli; o__Bacillales; f__Bacillaceae	0.98025	1
afeb6c18ba6f3fe08020a777cc475170da386c22	k__Bacteria; p__Proteobacteria; c__Gammaproteobacteria; o__Enterobacteriales; f__Enterobacteriaceae	0.982064	1
b0171ea2d661f7e96dd6e6f1b4d69b94160f97b3	k__Bacteria; p__Firmicutes; c__Bacilli; o__Bacillales; f__Listeriaceae; g__Listeria	0.756489	1
b03a4349ac8f72eba49fae39f37b1f680fa6d136	k__Bacteria; p__Firmicutes; c__Bacilli; o__Bacillales; f__Planococcaceae; g__Staphylococcus; s__saprophyticus	0.722887	1
b03d283f7a9c50f0e553b68fd8e7908ed15e47ba	k__Bacteria; p__Firmicutes; c__Bacilli; o__Bacillales; f__Bacillaceae	0.982972	1
b0a42e623a332b48fe17ef5e87cb3a9ff2e338e8	k__Bacteria; p__Firmicutes; c__Bacilli; o__Bacillales; f__Bacillaceae	0.98445	1
b0cdb44b19889bb82856c310689c8064c52b5a13	k__Bacteria; p__Firmicutes; c__Bacilli; o__Bacillales; f__Listeriaceae; g__Listeria	0.786319	1
b0e425664c9e0433e6892fbb3ff838c152b84f5e	k__Bacteria; p__Actinobacteria; c__Actinobacteria; o__Actinomycetales	0.982545	1
b130ca7c5807e4bdff8a3560b2130234aaf4b352	k__Bacteria; p__Actinobacteria; c__Actinobacteria; o__Actinomycetales	0.961983	1
b2706118b3e778a7e23f89ee08eaddb0ef92579a	k__Bacteria; p__Proteobacteria; c__Gammaproteobacteria	0.7169	1
b29b18626fbab9a3be08a68090bda464821cf64d	k__Bacteria; p__Proteobacteria; c__Gammaproteobacteria; o__Enterobacteriales; f__Enterobacteriaceae	0.989983	1
b2b661d730fe499d1f9658f8704d41e37b94d550	k__Bacteria; p__Firmicutes; c__Bacilli; o__Lactobacillales; f__Lactobacillaceae; g__Pediococcus	0.755023	1
b3926792134069a8fa3646498c2494790f678faa	k__Bacteria; p__Firmicutes; c__Bacilli; o__Bacillales; f__Listeriaceae; g__Listeria	0.849222	1
b3d296b3508f8162a6f9fb41ddf0b38f274f7e50	k__Bacteria; p__Firmicutes; c__Clostridia; o__Clostridiales; f__Clostridiaceae; g__Clostridium	0.902009	1
b3de490be76ea1c510fe96e3890982d06a06f4cb	k__Bacteria; p__Proteobacteria; c__Betaproteobacteria; o__Neisseriales; f__Neisseriaceae	0.98587	1
b43c9a3ce96c293aa257caa63c39e47352c4f955	k__Bacteria; p__Proteobacteria; c__Epsilonproteobacteria; o__Campylobacterales; f__Helicobacteraceae; g__Helicobacter	0.997111	1
b46a9fb4f80e24662293e9d856ffdb5faae07e21	k__Bacteria; p__Proteobacteria; c__Epsilonproteobacteria; o__Campylobacterales; f__Helicobacteraceae; g__Helicobacter	0.997489	1
b47b1c0cf6cfe1143e11d5707e2f7c67f908c63a	k__Bacteria; p__Firmicutes; c__Bacilli; o__Bacillales; f__Bacillaceae	0.858955	1
b49a113c39b4f05cdaa6089e0c3ee6b80195b447	k__Bacteria; p__Firmicutes; c__Bacilli	0.976703	1
b4c58d6b242cf5222022824a0bae6610da1a49dd	k__Bacteria; p__Proteobacteria; c__Gammaproteobacteria; o__Pseudomonadales; f__Moraxellaceae; g__Alkanindiges; s__illinoisensis	0.855593	1
b4d550b4452203c9979ef3946589f0e6dfc38352	k__Bacteria; p__Proteobacteria; c__Gammaproteobacteria; o__Pseudomonadales; f__Moraxellaceae; g__Alkanindiges; s__illinoisensis	0.880998	1
b5264a2f048e1e54a93a3edbda2534c901323ebe	k__Bacteria	0.998834	1
b526c831333dd17cde7e71a6c39db46eb5e1d32e	k__Bacteria; p__Actinobacteria; c__Actinobacteria; o__Actinomycetales	0.968412	1
b62b55ee1135fc8a76ed44e9cff21d25fa144020	k__Bacteria; p__Proteobacteria; c__Epsilonproteobacteria; o__Campylobacterales; f__Helicobacteraceae; g__Helicobacter	0.995788	1
b69f147dafec4ba2994715b0b41c15d730708440	k__Bacteria; p__Proteobacteria; c__Gammaproteobacteria; o__Pseudomonadales; f__Moraxellaceae; g__Alkanindiges; s__illinoisensis	0.881711	1
b749f891c814636d5ac005512e497c4aef1247ee	k__Bacteria; p__Firmicutes; c__Bacilli; o__Lactobacillales	0.947771	1
b7663ffccc8b112ec7cce90b400abe90bb4582ef	k__Bacteria; p__Proteobacteria; c__Gammaproteobacteria; o__Pseudomonadales; f__Pseudomonadaceae; g__Pseudomonas	0.834364	1
b76b9780f5b3fce24b4da1dd7f67371075020827	k__Bacteria; p__Proteobacteria; c__Alphaproteobacteria; o__Rhodobacterales; f__Rhodobacteraceae	0.803378	1
b7e28e11fab555204af305b4eb230c843e3ca879	k__Bacteria; p__Actinobacteria; c__Actinobacteria; o__Actinomycetales	0.984029	1
b7ebd0c1192a73cb34ea85b9e5906899ae0e64c0	k__Bacteria; p__Firmicutes; c__Bacilli; o__Bacillales	0.993438	1
b861b3d6b62d420feec31374835394b6daba6666	k__Bacteria; p__Firmicutes; c__Clostridia; o__Clostridiales; f__Clostridiaceae; g__Clostridium	0.879843	1
b87012f38694688588aa9f921fcdf51fdf179266	k__Bacteria; p__Firmicutes; c__Bacilli	0.992584	1
b89912e839046c26d122d8b3cd4edc5f038ae2e7	k__Bacteria; p__Actinobacteria; c__Actinobacteria; o__Actinomycetales	0.976645	1
b90742e67c537e99d8f8c9788a6a3ace5be19182	k__Bacteria; p__Firmicutes; c__Bacilli	0.871596	1
b9b6ee96a29bb0e3933027734b9228bb3b64056a	k__Bacteria; p__Proteobacteria; c__Gammaproteobacteria; o__Enterobacteriales; f__Enterobacteriaceae	0.987204	1
ba23e952b73afc0082d81ab03c4ba9fc49d62efa	k__Bacteria; p__Firmicutes; c__Bacilli; o__Lactobacillales	0.881597	1
babbb315c7d210a9cc214a632a4800ab7c0a39cd	k__Bacteria; p__Firmicutes; c__Bacilli	0.998159	1
bb5fc0dafb360542cd45c09a821882d5cfe7bc4b	k__Bacteria; p__Firmicutes; c__Bacilli; o__Lactobacillales	0.70081	1
bb8c6c0393737f75078d13fbfec99c7da46d862f	k__Bacteria; p__Actinobacteria; c__Actinobacteria; o__Actinomycetales	0.985465	1
bc0144677e8c72712504728dc89011a69c8db86b	k__Bacteria; p__Firmicutes; c__Bacilli; o__Bacillales; f__Listeriaceae; g__Listeria	0.908873	1
bc061c39de67866d4a32a8dce0a35399f89772d8	k__Bacteria; p__Proteobacteria; c__Gammaproteobacteria; o__Enterobacteriales; f__Enterobacteriaceae	0.986613	1
bc0eb2bb10e84dd16c482b09851a3ef39ea95cf4	k__Bacteria; p__Firmicutes; c__Bacilli; o__Bacillales; f__Listeriaceae; g__Listeria	0.867567	1
bc29f5c4f3b54206949c0693aae154d03b065f56	k__Bacteria; p__Firmicutes; c__Bacilli; o__Lactobacillales; f__Lactobacillaceae	0.801896	1
bce1b9406aa53f31df1eaf422961ca1ce577aa77	k__Bacteria; p__Proteobacteria; c__Betaproteobacteria; o__Neisseriales; f__Neisseriaceae	0.991952	1
bd1a9a59a37626ca361f7c3a91fe4b23d7232c26	k__Bacteria; p__Proteobacteria; c__Betaproteobacteria; o__Neisseriales; f__Neisseriaceae	0.963378	1
be32d9de3df47e944fee2bb4336339b24586b894	k__Bacteria; p__Firmicutes; c__Bacilli; o__Lactobacillales	0.87489	1
bef13b5c0e2d7b0fb37fb9fc85d6db81f6eb5a72	k__Bacteria; p__Firmicutes; c__Bacilli; o__Lactobacillales	0.879655	1
bf53ccd086c18c198a5ca40fd24548e564b2f59c	k__Bacteria; p__Firmicutes; c__Bacilli; o__Bacillales; f__Bacillaceae	0.742496	1
c09a0c23ad0a72a4bb706beadf14405d589779ed	k__Bacteria; p__Firmicutes; c__Bacilli; o__Lactobacillales	0.833932	1
c1393ac6e667fdf43926cbc236f3240cd3401866	k__Bacteria; p__Firmicutes; c__Bacilli; o__Bacillales	0.956127	1
c160c06b4fd3c3f5b46f2db327dc5fdbfe594491	k__Bacteria; p__Proteobacteria; c__Gammaproteobacteria; o__Enterobacteriales; f__Enterobacteriaceae	0.987931	1
c1ae5516fb39db8b80053527771387d16506a78a	k__Bacteria; p__Bacteroidetes	0.703093	1
c1b7494178cfd039e694efea84e63ec1fa02cfb6	k__Bacteria; p__Proteobacteria; c__Epsilonproteobacteria; o__Campylobacterales; f__Helicobacteraceae; g__Helicobacter	0.998042	1
c1b9651c678355729a7b88b4d725a9749ef2818a	k__Bacteria; p__Proteobacteria; c__Betaproteobacteria; o__Neisseriales; f__Neisseriaceae	0.991596	1
c1fd8f2b24b4ef165af1276450dac172a332f251	k__Bacteria	0.999003	1
c24726fef22efafaa63805476ab0779055cbf80f	k__Bacteria; p__Proteobacteria; c__Alphaproteobacteria; o__Rhodobacterales; f__Rhodobacteraceae	0.843199	1
c2abb57d1fd50c81444d7f966562856c06cdc7cf	k__Bacteria; p__Firmicutes; c__Clostridia; o__Clostridiales; f__Clostridiaceae; g__Clostridium	0.708883	1
c2ddc27c7ad110993baf96a36a1780416dece7c7	k__Bacteria; p__Firmicutes; c__Bacilli; o__Bacillales; f__Bacillaceae	0.973078	1
c2de4911e7ea42eba8dfe1b6a440acf2360aefd6	k__Bacteria; p__Actinobacteria; c__Actinobacteria; o__Actinomycetales	0.705748	1
c2fe94f950fb9a8dd08cd84d2aa069a70f2ef7d7	k__Bacteria; p__Firmicutes; c__Bacilli; o__Bacillales; f__Bacillaceae	0.834354	1
c3e78dee1a8a674ce633731fda44d39d3b082931	k__Bacteria; p__Proteobacteria; c__Betaproteobacteria; o__Neisseriales; f__Neisseriaceae	0.981783	1
c40e6230b3ec7607ce6fb3e80810e833611bb812	k__Bacteria; p__Actinobacteria; c__Actinobacteria; o__Actinomycetales	0.982766	1
c4470a7bc724da18accb2065eb119b667e2ef951	k__Bacteria; p__Firmicutes; c__Bacilli; o__Bacillales	0.839044	1
c479a923ef5853a21e6b33d60134dae61a442b09	k__Bacteria; p__Firmicutes; c__Bacilli; o__Bacillales	0.963281	1
c49e6fe81b8a69d25d591515865303fd9ab740ec	k__Bacteria; p__Proteobacteria	0.812204	1
c4ca5cf5b87cbf89b130a9bbf728bc4e3ac0c61f	k__Bacteria; p__Firmicutes; c__Bacilli	0.888223	1
c5561fb92d6aa93142c4985004ca2709c897dcad	k__Bacteria; p__Firmicutes; c__Bacilli; o__Bacillales; f__Planococcaceae	0.742546	1
c56d3acba87a0e5764cb5c6d5748046ee8c17e10	k__Bacteria; p__Firmicutes; c__Bacilli; o__Bacillales; f__Planococcaceae	0.757587	1
c596a9649a574d8822d03bddd08e869a792beb0b	k__Bacteria; p__Actinobacteria; c__Actinobacteria; o__Actinomycetales	0.984785	1
c5d3a3d8f98cfca50376de31df114fe4dfa7226b	k__Bacteria; p__Proteobacteria; c__Gammaproteobacteria; o__Pseudomonadales; f__Pseudomonadaceae; g__Pseudomonas	0.813716	1
c5ed5b99477a01993aad5671f17950140d0ca636	k__Bacteria; p__Actinobacteria; c__Actinobacteria; o__Actinomycetales	0.987677	1
c62235f7ce63ad6beea7f057ae8c41df3c49196f	k__Bacteria; p__Firmicutes; c__Bacilli; o__Lactobacillales	0.800771	1
c649af6c5d0a236730b836099893a06c07fd0c4b	k__Bacteria; p__Firmicutes; c__Bacilli	0.998837	1
c6b62b439124505479ef001d21ed0607ef533f7e	k__Bacteria; p__Firmicutes; c__Bacilli	0.929574	1
c7083342dc8dc818189595cbb306a0ee4baa674e	k__Bacteria; p__Proteobacteria; c__Epsilonproteobacteria; o__Campylobacterales; f__Helicobacteraceae; g__Helicobacter	0.998043	1
c71950baf6b757d115b6dc46f8af7c97dbd40f20	k__Bacteria; p__Actinobacteria; c__Actinobacteria; o__Actinomycetales	0.915899	1
c78492beaf40a73e583c9d5192f4235b96d32185	k__Bacteria; p__Proteobacteria; c__Epsilonproteobacteria; o__Campylobacterales; f__Helicobacteraceae; g__Helicobacter	0.996994	1
c7bdb119aa580daf6ddaf513e4e54ba20c8997c7	k__Bacteria	0.999383	1
c7d5793175cabaf18e58d9a8b5803283f85cc495	k__Bacteria; p__Firmicutes; c__Clostridia; o__Clostridiales; f__Clostridiaceae; g__Clostridium	0.968033	1
c7e1e789bdce5c7c4898d3dcb1a57c6e11b8154f	k__Bacteria; p__Firmicutes; c__Bacilli	0.878423	1
c80c87a2d65b1a0ec4211b39c1036b61837e9090	k__Bacteria; p__Bacteroidetes	0.751243	1
c8e0ece5291b77d909472040232ab58e740987cb	k__Bacteria; p__Bacteroidetes	0.750986	1
c9694daac7eca2cca74da170af0210fc07d72ba0	k__Bacteria; p__Firmicutes; c__Clostridia; o__Clostridiales; f__Clostridiaceae; g__Clostridium	0.951379	1
c9d5473e02c60de4721b9556c262614bbe5a8a46	k__Bacteria; p__Firmicutes; c__Clostridia; o__Clostridiales; f__Clostridiaceae; g__Clostridium	0.975622	1
ca19ba019c63171715fe17814d889e307d65cf5f	k__Bacteria; p__Actinobacteria; c__Actinobacteria; o__Actinomycetales	0.986024	1
ca9b9fc6407c47a2029e15480ba8ef3604c83756	k__Bacteria; p__Proteobacteria; c__Betaproteobacteria; o__Neisseriales; f__Neisseriaceae; g__Neisseria	0.703067	1
cab58aabd64683bcc7df9a37f9d57ee0dcea1fa8	k__Bacteria; p__Firmicutes; c__Bacilli	0.998241	1
cadc2862d6069854ab47e5dfe7b216aa83c4df5b	k__Bacteria; p__Firmicutes; c__Bacilli; o__Bacillales; f__Bacillaceae	0.967233	1
caed1dbb6476359aae97dbdae0333164c7b58f79	k__Bacteria; p__Bacteroidetes	0.738862	1
cb5ee658cb746d182a9e308ed0047e91a76a0f52	k__Bacteria; p__Firmicutes; c__Clostridia; o__Clostridiales; f__Clostridiaceae; g__Clostridium	0.96154	1
cb9d5336068a68351eb7b080eac8267001b6525c	k__Bacteria; p__Actinobacteria; c__Actinobacteria; o__Actinomycetales	0.981573	1
cbe3bf571cb7abee27b6158997b67c15066ef27a	k__Bacteria; p__Firmicutes; c__Clostridia; o__Clostridiales; f__Clostridiaceae; g__Clostridium	0.895387	1
cc1b1d0d9e5076180d233994762d166d294311f5	k__Bacteria; p__Firmicutes; c__Bacilli; o__Lactobacillales	0.80229	1
cc3c7570062aa25c7d0c1c5fc860ab392560a6f4	k__Bacteria; p__Firmicutes; c__Clostridia; o__Clostridiales; f__Clostridiaceae; g__Clostridium	0.921905	1
cc8e1351d0cb10f592e78f9aa5fd492ad9aef4ae	k__Bacteria; p__Proteobacteria; c__Gammaproteobacteria; o__Enterobacteriales; f__Enterobacteriaceae	0.991257	1
ccbb1b5adee1d84d2888437e2a37b972f21129dc	k__Bacteria; p__Firmicutes; c__Bacilli; o__Bacillales; f__Bacillaceae	0.97912	1
ccfde2f6eb3564f2fb3b515467a65bd3f7c9874d	k__Bacteria; p__Firmicutes; c__Bacilli; o__Bacillales	0.980436	1
cd69f49b8f215545982613798b0bbf653b9df10c	k__Bacteria; p__Firmicutes; c__Bacilli; o__Bacillales; f__Bacillaceae	0.70422	1
cdd93d97bf6f39d97f658fcce8b19829408ee36e	k__Bacteria; p__Firmicutes; c__Bacilli; o__Bacillales; f__Bacillaceae	0.772371	1
cdf8e89452655d9eecb844198ef79d3f18a4e7bd	k__Bacteria; p__Proteobacteria; c__Betaproteobacteria; o__Neisseriales; f__Neisseriaceae; g__Neisseria	0.700611	1
ce2d61237606fa0ca82c5f6579fcaf60c8cab0bf	k__Bacteria; p__Firmicutes; c__Bacilli	0.904687	1
ce8f70ef53660f0e5f379374409b767053c97e3f	k__Bacteria; p__Proteobacteria; c__Epsilonproteobacteria; o__Campylobacterales; f__Helicobacteraceae; g__Helicobacter	0.998021	1
cee671cc7977b20fa7ce35e45a5b652b645e31b7	k__Bacteria; p__Firmicutes; c__Bacilli; o__Bacillales; f__Planococcaceae	0.753416	1
cf047eb3b0762ca2199deb3e2e9485b3206520e6	k__Bacteria; p__Firmicutes; c__Clostridia; o__Clostridiales; f__Clostridiaceae; g__Clostridium	0.971828	1
cf172905688ef8d3a19a8d83bde395c3e8254482	k__Bacteria; p__Proteobacteria; c__Betaproteobacteria; o__Neisseriales; f__Neisseriaceae	0.975891	1
cf6bce4a557b676396d7dbdff24c98989ac8f5b5	k__Bacteria; p__Firmicutes; c__Bacilli; o__Bacillales	0.93555	1
d0241a38c0f4518d34d7c359023bcab27eac7df9	k__Bacteria; p__Bacteroidetes	0.819893	1
d03b8a33016720455e8d04ba4d93ee752af4aaa9	k__Bacteria; p__Proteobacteria; c__Gammaproteobacteria; o__Enterobacteriales; f__Enterobacteriaceae	0.985419	1
d03e1f7de1a6c6f7fafd1cfb3a06612b39c79716	k__Bacteria; p__Proteobacteria; c__Epsilonproteobacteria; o__Campylobacterales; f__Helicobacteraceae; g__Helicobacter	0.996407	1
d060d61391cd9e20e95d44a67c1764843351eb2c	k__Bacteria	0.999526	1
d06649d424babd4711948c03d68ddd16301e19f0	k__Bacteria; p__Firmicutes; c__Bacilli; o__Bacillales; f__Bacillaceae	0.982074	1
d0a2dd66faff86fde889168508de9a6def9a87be	k__Bacteria; p__Proteobacteria; c__Betaproteobacteria; o__Neisseriales; f__Neisseriaceae	0.99298	1
d0a9bb667e69a9f7408f22ff0988c0a933d00acf	k__Bacteria; p__Bacteroidetes	0.731004	1
d15c09fe1d9ef7903ced4d3aca15f1330be02211	k__Bacteria; p__Firmicutes; c__Bacilli; o__Lactobacillales; f__Lactobacillaceae; g__Pediococcus	0.703427	1
d1828e81d60844b293b76fde55b7dc97e7a8b1db	k__Bacteria; p__Firmicutes; c__Bacilli	0.950805	1
d22414fbc53155d1b30cb8af071899d0000f70f5	k__Bacteria; p__Firmicutes; c__Bacilli; o__Bacillales; f__Listeriaceae; g__Listeria	0.919719	1
d329c49853489d4c233b87cf40449fcd1a2384b5	k__Bacteria; p__Proteobacteria; c__Gammaproteobacteria; o__Enterobacteriales; f__Enterobacteriaceae	0.987655	1
d3eedd3da1ca84f5db78cee6a71a49071b76c693	k__Bacteria; p__Firmicutes; c__Bacilli; o__Bacillales; f__Planococcaceae; g__Staphylococcus; s__saprophyticus	0.734307	1
d46f4efeb9587464a02d6400c6590e04a4c8c0f2	k__Bacteria; p__Proteobacteria; c__Gammaproteobacteria; o__Enterobacteriales; f__Enterobacteriaceae	0.925375	1
d48890ae20322e2c829a925899aaf26b68487233	k__Bacteria; p__Firmicutes; c__Bacilli; o__Lactobacillales; f__Lactobacillaceae	0.753492	1
d4c5229b5d2c3d9da4850b08162065e4bde36e9b	k__Bacteria; p__Firmicutes; c__Bacilli; o__Bacillales; f__Bacillaceae	0.857027	1
d51031dbc5750fecd60eeebc1a207c46c72a49ac	k__Bacteria; p__Firmicutes; c__Bacilli	0.917672	1
d5428c80e49f1f16c5cc2afdb8af36114a7d9868	k__Bacteria; p__Proteobacteria; c__Gammaproteobacteria; o__Pseudomonadales; f__Moraxellaceae; g__Alkanindiges; s__illinoisensis	0.851992	1
d59c97e42d14d5d9f6b0f07a1b5832f59a60dd70	k__Bacteria; p__Firmicutes; c__Bacilli; o__Bacillales; f__Bacillaceae	0.871069	1
d5f837ef5f9d1c1b2e9f0ff72e96fb0a75e24046	k__Bacteria; p__Proteobacteria; c__Epsilonproteobacteria; o__Campylobacterales; f__Helicobacteraceae; g__Helicobacter	0.997916	1
d6522fbff4bc20af5fe7772416ea5f1e66ea657d	k__Bacteria; p__Proteobacteria; c__Betaproteobacteria; o__Neisseriales; f__Neisseriaceae	0.979686	1
d675731a587ec022de08842f4418fc45d1907417	k__Bacteria; p__Proteobacteria; c__Gammaproteobacteria; o__Pseudomonadales; f__Moraxellaceae; g__Alkanindiges; s__illinoisensis	0.836821	1
d688ec7edd168f5e047b0034fbb90a25a4264259	k__Bacteria; p__Firmicutes; c__Bacilli; o__Bacillales; f__Bacillaceae	0.8277	1
d690890346ddc0c4af37bd390fd2e22f72407254	k__Bacteria; p__Bacteroidetes	0.731326	1
d69bf438d0e23bb9531835737ec0267612b33cb6	k__Bacteria; p__Firmicutes; c__Bacilli	0.866835	1
d6a061c4201ada7c5a2408822a03a5c556ab1792	k__Bacteria; p__Firmicutes; c__Bacilli; o__Bacillales; f__Bacillaceae	0.981195	1
d6a12043aa5a0d8fe098d7f04aec029219c7c211	k__Bacteria; p__Proteobacteria; c__Gammaproteobacteria; o__Pseudomonadales; f__Moraxellaceae; g__Alkanindiges; s__illinoisensis	0.83466	1
d71d9ffec88e6a2c2a742a7d33a12e6417a99e0a	k__Bacteria; p__Firmicutes; c__Bacilli; o__Bacillales; f__Planococcaceae	0.784964	1
d72cf2729380068fa492139b3f23803473d6d225	k__Bacteria; p__Firmicutes; c__Bacilli	0.880755	1
d73d62d27d4396e3b0b4941125e7a0548433d61b	k__Bacteria; p__Firmicutes; c__Bacilli; o__Lactobacillales	0.73486	1
d76f39cc85bed138fd4e0f52b828dd7fd7b696a9	k__Bacteria; p__Firmicutes; c__Bacilli	0.926061	1
d77d3201770300af6102a65e642193b8e21a3e73	k__Bacteria; p__Proteobacteria; c__Epsilonproteobacteria; o__Campylobacterales; f__Helicobacteraceae; g__Helicobacter	0.997563	1
d78a425f4090fb61709097e344c826f6529a7a6a	k__Bacteria; p__Firmicutes; c__Bacilli; o__Bacillales	0.958043	1
d7c1c019aa5bb1ecc5c3e7bec60803dfdcc9d0d8	k__Bacteria; p__Firmicutes; c__Clostridia; o__Clostridiales; f__Clostridiaceae; g__Clostridium	0.959936	1
d7d4673da3e794ced7ecbc5f9541bf38099c7493	k__Bacteria; p__Firmicutes; c__Bacilli; o__Bacillales; f__Listeriaceae; g__Listeria	0.852088	1
d7d49a1c3306c15ae552536d681e37b2ec6728c4	k__Bacteria	0.999342	1
d82f6db1482c01276c3eef82e6781080e0cf3d3e	k__Bacteria; p__Firmicutes; c__Bacilli	0.981683	1
d85a953660054673634bc6f8a22b6b07ef83b16e	k__Bacteria; p__Firmicutes; c__Bacilli	0.913387	1
d85be75d598b556e9c695239e9469cadd8442036	k__Bacteria; p__Proteobacteria; c__Gammaproteobacteria; o__Pseudomonadales; f__Moraxellaceae; g__Alkanindiges; s__illinoisensis	0.783137	1
d865a33bf559e7190d3f0f98e6851b80e24055d5	k__Bacteria; p__Actinobacteria; c__Actinobacteria; o__Actinomycetales	0.993359	1
d872f93797838d29550cad08955d5fb387e351b8	k__Bacteria; p__Firmicutes; c__Bacilli; o__Lactobacillales	0.877467	1
d87c85364686393861f257e76fb3f100d902f7eb	k__Bacteria; p__Firmicutes; c__Bacilli; o__Bacillales; f__Planococcaceae; g__Staphylococcus; s__saprophyticus	0.738274	1
d8df5d34c5255fb8b335f3d9f3f49948efe01b97	k__Bacteria; p__Firmicutes; c__Clostridia; o__Clostridiales; f__Clostridiaceae; g__Clostridium	0.95414	1
d8e28c2cfa9a54926abb161982e31be3b001af41	k__Bacteria; p__Firmicutes; c__Bacilli; o__Bacillales; f__Listeriaceae; g__Listeria	0.844689	1
d916d19c44f5164f413ac0ea1e53a13f8db0c474	k__Bacteria; p__Proteobacteria; c__Epsilonproteobacteria; o__Campylobacterales; f__Helicobacteraceae; g__Helicobacter	0.996279	1
d9695b6d6a0fabf497d3e6eb36f92ada5d4d30ba	k__Bacteria; p__Firmicutes; c__Bacilli; o__Bacillales	0.878723	1
d9be8cee5e880fc31a8bc34f531d305d732528da	k__Bacteria; p__Proteobacteria; c__Epsilonproteobacteria; o__Campylobacterales; f__Helicobacteraceae; g__Helicobacter	0.9963	1
da1f1447213fd0dcbf94bc8659b49c69cdb43ac1	k__Bacteria; p__Proteobacteria; c__Gammaproteobacteria; o__Enterobacteriales; f__Enterobacteriaceae	0.990061	1
da45b9aae3329ec2429933792701ec63f8ab0795	k__Bacteria; p__Proteobacteria; c__Alphaproteobacteria; o__Rhodobacterales; f__Rhodobacteraceae	0.773952	1
da72d4604c74d11ce56e648edae1f989646bcf9b	k__Bacteria; p__Proteobacteria; c__Gammaproteobacteria; o__Enterobacteriales; f__Enterobacteriaceae	0.983706	1
da7e28149de47932a72199377b98e527d53b1a84	k__Bacteria; p__Proteobacteria; c__Gammaproteobacteria; o__Enterobacteriales; f__Enterobacteriaceae	0.985129	1
db73fec9758ad2c15969dffc61d1527fcb1ff7b2	k__Bacteria; p__Proteobacteria; c__Epsilonproteobacteria; o__Campylobacterales; f__Helicobacteraceae; g__Helicobacter	0.997504	1
db8a5a98e4987b19fb4864021a5c95f166ea41f5	k__Bacteria; p__Firmicutes; c__Bacilli; o__Bacillales; f__Planococcaceae; g__Staphylococcus; s__saprophyticus	0.721489	1
db9c317c4eb6e9c60dccd5bcce1f527912d91e00	k__Bacteria; p__Firmicutes; c__Bacilli; o__Bacillales; f__Listeriaceae; g__Listeria	0.857346	1
dbdc985ae15e4e9cf186ab5012c0a5dd1788a800	k__Bacteria; p__Firmicutes; c__Bacilli; o__Bacillales; f__Listeriaceae; g__Listeria	0.916915	1
dbf0f89cf57dead7f832dc85a7008dcce3fe3eda	k__Bacteria; p__Proteobacteria; c__Betaproteobacteria; o__Neisseriales; f__Neisseriaceae	0.966656	1
dc504c7a25fad5d74a0a2d00afdec64cb04dbd98	k__Bacteria; p__Proteobacteria; c__Gammaproteobacteria; o__Enterobacteriales; f__Enterobacteriaceae	0.97182	1
dc5dc77be6d7b96e61abf90d2adfc1a43e22a0c5	k__Bacteria; p__Firmicutes; c__Bacilli; o__Bacillales; f__Bacillaceae	0.963462	1
dc9c0893ec767bb85de8409466b998c9f21cc88d	k__Bacteria; p__Firmicutes; c__Bacilli	0.953595	1
dc9c2a4b8cad062111ea3a3b203a78bce1031eea	k__Bacteria; p__Proteobacteria; c__Gammaproteobacteria; o__Enterobacteriales; f__Enterobacteriaceae	0.98588	1
dcc41ac3e8df8a1a5d8108e1ff71e9b213158849	k__Bacteria; p__Proteobacteria; c__Gammaproteobacteria; o__Pseudomonadales; f__Pseudomonadaceae; g__Pseudomonas	0.783346	1
dce88b1f9a6f590df412b9bee6abc2288bdc92df	k__Bacteria; p__Proteobacteria; c__Epsilonproteobacteria; o__Campylobacterales; f__Helicobacteraceae; g__Helicobacter	0.997268	1
dd637c9fa62656e8d0f84fd94b0700458971297b	k__Bacteria; p__Proteobacteria; c__Alphaproteobacteria; o__Rhodobacterales; f__Rhodobacteraceae	0.854386	1
dd748fe0d8ff4efbc3bb6ed99c862f41fa8f8f0b	k__Bacteria; p__Firmicutes; c__Bacilli; o__Bacillales	0.709271	1
ddca37d2993ba17fb6f5b71d3c78d05b02450b8e	k__Bacteria; p__Firmicutes; c__Bacilli	0.9972	1
dde122a629cdeefc268a80f2849153ff2849f80d	k__Bacteria; p__Firmicutes; c__Bacilli; o__Bacillales	0.957973	1
de7ed2986d522ca0051cc25bd6b879907567c338	k__Bacteria; p__Firmicutes; c__Clostridia; o__Clostridiales; f__Clostridiaceae; g__Clostridium	0.944736	1
dea7c45a3d49f38d657d6dac8ef6bd6ccb4ee096	k__Bacteria; p__Firmicutes; c__Clostridia; o__Clostridiales; f__Clostridiaceae; g__Clostridium	0.945337	1
dec24c940360c96faa41643b1c21aeb72f7bdef0	k__Bacteria; p__Firmicutes; c__Bacilli; o__Bacillales; f__Listeriaceae; g__Listeria	0.889508	1
df37c9275f1204bf1f948addcc73d6c0f9927eff	k__Bacteria; p__Firmicutes; c__Clostridia; o__Clostridiales; f__Clostridiaceae; g__Clostridium	0.932959	1
df6794a19a69d42fd7a6e34ba35cba16cf73c110	k__Bacteria; p__Proteobacteria; c__Betaproteobacteria; o__Neisseriales; f__Neisseriaceae	0.982762	1
df7562abe1c7ad312d68baeb58cadc8d19f833eb	k__Bacteria; p__Firmicutes; c__Bacilli; o__Bacillales; f__Listeriaceae; g__Listeria	0.865844	1
dfc898f79f09c0578bb7f493bd628f917eff5552	k__Bacteria; p__Firmicutes; c__Bacilli; o__Bacillales; f__Bacillaceae	0.979457	1
e01169f56aaef66c5ff61d412a2cc3e2ae95aee6	k__Bacteria; p__Firmicutes; c__Bacilli; o__Bacillales; f__Bacillaceae	0.756998	1
e053b178d39575637bb350b3f4b9fcc54e4e2a0c	k__Bacteria; p__Proteobacteria; c__Gammaproteobacteria; o__Pseudomonadales; f__Pseudomonadaceae; g__Pseudomonas	0.814773	1
e09674fb0e31c5b7563d57829e81db6795bf9841	k__Bacteria; p__Firmicutes; c__Bacilli; o__Bacillales; f__Bacillaceae	0.967658	1
e0970ddd1d6298aac684de171746164da997ee30	k__Bacteria; p__Firmicutes; c__Bacilli; o__Bacillales	0.884004	1
e0b45fd76419893cf77ba5fa46ba57471147772c	k__Bacteria; p__Firmicutes; c__Bacilli	0.974116	1
e103bbdf840a6cbe52196cf9a8b51f40406cc873	k__Bacteria; p__Firmicutes; c__Bacilli; o__Bacillales; f__Planococcaceae; g__Staphylococcus; s__saprophyticus	0.73312	1
e11351f01d57866aa2d5edb9df3ea199aceccb59	k__Bacteria; p__Firmicutes; c__Bacilli; o__Lactobacillales	0.737503	1
e1323c8cd2bad7f4f17c99e8d45a52e23b0e2236	k__Bacteria; p__Proteobacteria; c__Epsilonproteobacteria; o__Campylobacterales; f__Helicobacteraceae; g__Helicobacter	0.996219	1
e16f54b3ae4305e9c43e6c3dec6502219ed673df	k__Bacteria; p__Firmicutes; c__Bacilli; o__Bacillales; f__Listeriaceae; g__Listeria	0.84531	1
e19f2c90fc7aaaa7d0db668d6131e3078c00136d	k__Bacteria; p__Firmicutes; c__Clostridia; o__Clostridiales; f__Clostridiaceae; g__Clostridium	0.9351	1
e1dba2056543316574e67f2798d8947571c3475d	k__Bacteria; p__Actinobacteria; c__Actinobacteria; o__Actinomycetales	0.986272	1
e223f73422f34f21b6202e639ad0b411d294d109	k__Bacteria; p__Proteobacteria; c__Epsilonproteobacteria; o__Campylobacterales; f__Helicobacteraceae; g__Helicobacter	0.997162	1
e2da6111e25d066db736c20308fdd91119207659	k__Bacteria; p__Actinobacteria; c__Actinobacteria; o__Actinomycetales	0.977007	1
e30792bc5048c7ddeb3e20b49a0ce6c502aaf74d	k__Bacteria; p__Proteobacteria; c__Gammaproteobacteria; o__Enterobacteriales; f__Enterobacteriaceae	0.989556	1
e3780261e01e483b943ae4e082a816990c931c28	k__Bacteria; p__Proteobacteria; c__Gammaproteobacteria; o__Enterobacteriales; f__Enterobacteriaceae	0.986827	1
e39691d69d7ff5b1c0f1adfb56652d28c892b91c	k__Bacteria; p__Firmicutes; c__Bacilli; o__Bacillales	0.729152	1
e3f15c78c3cf9e1c66c8dacf13b161190d00fdc5	k__Bacteria; p__Firmicutes; c__Bacilli; o__Bacillales; f__Bacillaceae	0.979573	1
e4307d5fa977f0dcb5d6e9aaeea1e9a026f0e85b	k__Bacteria; p__Firmicutes; c__Bacilli; o__Bacillales	0.98389	1
e432976e19a4e048f8308a613d51375860b8ec2d	k__Bacteria; p__Firmicutes; c__Bacilli; o__Bacillales; f__Planococcaceae	0.723177	1
e45ca3369c15fc8be73bf5b9ab4debcd236c7b4f	k__Bacteria; p__Bacteroidetes	0.853022	1
e46a5ec3196273976307c7f2d016d50bebd9f943	k__Bacteria; p__Firmicutes; c__Bacilli; o__Bacillales; f__Planococcaceae; g__Staphylococcus; s__saprophyticus	0.79682	1
e4e9c5a3884ca77769eca8326b8a4d038867d886	k__Bacteria; p__Firmicutes; c__Clostridia; o__Clostridiales; f__Clostridiaceae; g__Clostridium	0.985156	1
e4ea73cf3c35e5c27c229e1b0ea22403de29b666	k__Bacteria; p__Proteobacteria; c__Betaproteobacteria; o__Neisseriales; f__Neisseriaceae	0.948949	1
e512017c33fb92e5edb6294a37dce22e14475594	k__Bacteria; p__Proteobacteria; c__Alphaproteobacteria; o__Rhodobacterales; f__Rhodobacteraceae	0.827553	1
e51a6982f617163462face5b485982066b40d89c	k__Bacteria; p__Firmicutes; c__Bacilli; o__Bacillales	0.992222	1
e53e708fdddaae48d6c97d9ab23793755fe6159e	k__Bacteria; p__Firmicutes; c__Bacilli; o__Bacillales	0.938945	1
e55bc16ba5b7d8e9d607b0bc96fe35df147fcc9d	k__Bacteria; p__Actinobacteria; c__Actinobacteria; o__Actinomycetales	0.989344	1
e591603e3ea030766d9d8cbad82cac68b5b79320	k__Bacteria; p__Firmicutes; c__Bacilli; o__Bacillales; f__Planococcaceae; g__Staphylococcus; s__saprophyticus	0.72054	1
e5aa592836834769b46eb98a8996c61604a58c40	k__Bacteria; p__Firmicutes; c__Bacilli	0.999301	1
e5cc5108c3d0d40f655feef21f11875ab8400b40	k__Bacteria; p__Firmicutes; c__Bacilli; o__Bacillales; f__Listeriaceae; g__Listeria	0.897951	1
e670731543ba9b63f8009790320cb9fac96a8e6f	k__Bacteria; p__Actinobacteria; c__Actinobacteria; o__Actinomycetales	0.982861	1
e6bacbadd52711d8cfac82f5851107b60626a030	k__Bacteria; p__Firmicutes; c__Bacilli; o__Bacillales	0.832723	1
e6c1d6cf4cf9634bf91a4767fe3227045a80a277	k__Bacteria; p__Proteobacteria; c__Betaproteobacteria; o__Neisseriales; f__Neisseriaceae; g__Neisseria	0.727209	1
e70b732363c06ed280b1aceafc393d506e14f3d2	k__Bacteria; p__Proteobacteria; c__Gammaproteobacteria; o__Pseudomonadales; f__Pseudomonadaceae	0.810474	1
e7aaf46008c92b5952471f4740f912ca3cb65663	k__Bacteria; p__Proteobacteria; c__Epsilonproteobacteria; o__Campylobacterales; f__Helicobacteraceae; g__Helicobacter	0.997905	1
e80cbc9a1e9d8fdeb354b2a269a7223d0e0e18d3	k__Bacteria; p__Firmicutes; c__Bacilli; o__Bacillales; f__Planococcaceae	0.725995	1
e824ac9fc1760c732aaacc21d8af212f8755843b	k__Bacteria; p__Firmicutes; c__Bacilli	0.964392	1
e88233466151b561a46bccbd54787d14feea743b	k__Bacteria; p__Firmicutes; c__Bacilli; o__Lactobacillales	0.854807	1
e88557d81eec2097224b03b23f61c98e431709c4	k__Bacteria; p__Proteobacteria; c__Epsilonproteobacteria; o__Campylobacterales; f__Helicobacteraceae; g__Helicobacter	0.997542	1
e8c7a5915bc5e627c5c8bc85b4bf341dfe88a652	k__Bacteria; p__Firmicutes; c__Bacilli; o__Bacillales; f__Listeriaceae; g__Listeria	0.925299	1
e91405187ff66a5eb3007a7cd5481548d23a9592	k__Bacteria; p__Proteobacteria; c__Epsilonproteobacteria; o__Campylobacterales; f__Helicobacteraceae; g__Helicobacter	0.996835	1
e94c3caf8dd6ddb1e3ee8c7b6076c0530363fdc4	k__Bacteria; p__Firmicutes; c__Bacilli; o__Bacillales; f__Bacillaceae	0.980243	1
e9800ffbf484f36987a89d5580f70c77830acfba	k__Bacteria; p__Proteobacteria; c__Alphaproteobacteria; o__Rhodobacterales; f__Rhodobacteraceae	0.795288	1
e9a1dd8727ff062617c094b98ed05458dff60aaa	k__Bacteria; p__Firmicutes; c__Bacilli; o__Lactobacillales	0.922045	1
e9bd92755d051d6e94b660ab71d4661fd60062f2	k__Bacteria; p__Firmicutes; c__Bacilli; o__Bacillales; f__Planococcaceae	0.761967	1
e9f1340a8b6aff82ce4114d0b278f3fc902e4451	k__Bacteria; p__Proteobacteria; c__Betaproteobacteria; o__Neisseriales; f__Neisseriaceae; g__Neisseria	0.711196	1
ea1e8ef4946c71d9970bd573241c26aba53017bc	k__Bacteria; p__Proteobacteria; c__Epsilonproteobacteria; o__Campylobacterales; f__Helicobacteraceae; g__Helicobacter	0.995232	1
ea58cc5d6ccf11c532047cdb61d8fdb84bcb6bdf	k__Bacteria; p__Proteobacteria; c__Betaproteobacteria; o__Neisseriales; f__Neisseriaceae; g__Neisseria	0.708331	1
ea66d5d70f854826d9f7a669822811dbd9720e02	k__Bacteria; p__Firmicutes; c__Bacilli; o__Lactobacillales	0.951317	1
eaa1c803308d7d9bc8c2335fe7b691a9a14edf27	k__Bacteria	0.999031	1
eac5bdd68612c5a66392f7e1e89b5ed19f5caf55	k__Bacteria; p__Proteobacteria; c__Gammaproteobacteria; o__Enterobacteriales; f__Enterobacteriaceae	0.984642	1
eae7f9620a0eddbbc42f41bd49ec3dbac622a2c8	k__Bacteria; p__Firmicutes; c__Bacilli; o__Bacillales; f__Listeriaceae; g__Listeria	0.817625	1
eaf5bd8b108cabe4b3eadf33b0bc4ae36ab070b0	k__Bacteria; p__Proteobacteria; c__Alphaproteobacteria; o__Rhodobacterales; f__Rhodobacteraceae	0.719914	1
eb5ff0de0e2f08b1b0a9200a6df811c3eacea70c	k__Bacteria; p__Proteobacteria; c__Betaproteobacteria; o__Neisseriales; f__Neisseriaceae	0.990866	1
eba7c81e32e7f92c4da9d3caf02bf060bb670a49	k__Bacteria; p__Firmicutes; c__Bacilli	0.944624	1
ebb3f112a58ac98e443c7dc4fdae6879deaaee31	k__Bacteria; p__Proteobacteria; c__Gammaproteobacteria; o__Pseudomonadales; f__Moraxellaceae; g__Alkanindiges; s__illinoisensis	0.886547	1
ebcb53a22a13f2b1102cd0896ddcdaaf409c39bc	k__Bacteria; p__Actinobacteria; c__Actinobacteria; o__Actinomycetales	0.971739	1
ec143638690d7946bda1d356156a86a26bd22ac8	k__Bacteria; p__Firmicutes; c__Bacilli; o__Lactobacillales	0.937485	1
ed1ad957d1377eb31f4388ad3fca05bb22a84502	k__Bacteria; p__Firmicutes; c__Bacilli; o__Bacillales	0.981109	1
ed26cb39c45891b917740d7148f128eb37c8b23f	k__Bacteria; p__Actinobacteria; c__Actinobacteria; o__Actinomycetales	0.975592	1
ed317e680a071d193263a72fbb67a029386137ca	k__Bacteria; p__Proteobacteria; c__Epsilonproteobacteria; o__Campylobacterales; f__Helicobacteraceae; g__Helicobacter	0.997265	1
ed6b5ce51dea7fec5e85b59444f0046493e3305f	k__Bacteria; p__Proteobacteria; c__Betaproteobacteria; o__Neisseriales; f__Neisseriaceae	0.987396	1
ed74e96bb154ab5d5c3ef918afe6cf05beee4d2c	k__Bacteria; p__Proteobacteria; c__Betaproteobacteria; o__Neisseriales; f__Neisseriaceae	0.981597	1
eda7a43d3b9dfa1050eee3519813c4d2b7fc7e8c	k__Bacteria; p__Proteobacteria; c__Gammaproteobacteria; o__Enterobacteriales; f__Enterobacteriaceae	0.979503	1
ee199fe6f898a755dd95490d07c4da91f14ac101	k__Bacteria; p__Firmicutes; c__Bacilli; o__Bacillales; f__Planococcaceae	0.733654	1
ee2d5a61a81f76716a70995d4ca05ffe7a9e2ca5	k__Bacteria; p__Firmicutes; c__Bacilli; o__Bacillales; f__Planococcaceae	0.716931	1
ee6448864e239272bc3545aeeb9b5beaf8b9163e	k__Bacteria	0.999126	1
ef2871b3c2eee134cc2f43dfb838fbf5e3131ff7	k__Bacteria; p__Firmicutes; c__Bacilli; o__Bacillales	0.989068	1
efb4a6d8b5669b27087bbea0d66ba524bd83e144	k__Bacteria; p__Firmicutes; c__Bacilli; o__Bacillales	0.742231	1
effe56c8cc1e22e97e7b9eb48b46136f43f54d78	k__Bacteria; p__Proteobacteria; c__Epsilonproteobacteria; o__Campylobacterales; f__Helicobacteraceae; g__Helicobacter	0.996411	1
efff87ac974539106664dbc68f405edb0038779f	k__Bacteria; p__Firmicutes; c__Clostridia; o__Clostridiales; f__Clostridiaceae; g__Clostridium	0.91	1
f007f1db2abe024c358a34db71581e8593f1e17d	k__Bacteria; p__Proteobacteria; c__Epsilonproteobacteria; o__Campylobacterales; f__Helicobacteraceae; g__Helicobacter	0.9941	1
f019aeae6a4d17eca291a4e7307241277fd6b93f	k__Bacteria; p__Firmicutes; c__Bacilli	0.940098	1
f02fe59634c96b502c9eb9cc55e0c03de93f2013	k__Bacteria; p__Firmicutes; c__Clostridia; o__Clostridiales; f__Clostridiaceae; g__Clostridium	0.946495	1
f046752a06ad493aa5c9cb26bff57d3bd8236861	k__Bacteria; p__Bacteroidetes	0.711699	1
f096f93cfed2ee98e50cab2c7482a5bc317cfa91	k__Bacteria	0.998584	1
f0f72a2a6410d729a6e4ad1482087d5378a0dc2c	k__Bacteria; p__Proteobacteria; c__Betaproteobacteria; o__Neisseriales; f__Neisseriaceae; g__Neisseria	0.703086	1
f1944ce119a8846970ce2a0d7c25109354fcda1f	k__Bacteria; p__Proteobacteria; c__Gammaproteobacteria; o__Pseudomonadales; f__Moraxellaceae; g__Alkanindiges; s__illinoisensis	0.798748	1
f1d0bd112db9336f6525ebd5a96864294c5824fe	k__Bacteria; p__Firmicutes; c__Bacilli; o__Bacillales; f__Bacillaceae	0.760544	1
f21c8b5c3e73b1796eeffdafb09d7881b32ac996	k__Bacteria; p__Actinobacteria; c__Actinobacteria; o__Actinomycetales	0.972941	1
f23ed6e03a3203b833fa0405be9381079611ee05	k__Bacteria; p__Firmicutes; c__Bacilli; o__Bacillales; f__Bacillaceae	0.976071	1
f25044e95cb27dc7cad8fcb71bb80365e22e8edc	k__Bacteria; p__Firmicutes; c__Bacilli; o__Bacillales; f__Bacillaceae	0.858423	1
f2a5ed09a48a96481e9cfd63c9c975d86d4cc53d	k__Bacteria; p__Firmicutes; c__Bacilli; o__Bacillales	0.932627	1
f2af6f7a182b367f649bb951165fd23e94aa34bf	k__Bacteria; p__Proteobacteria; c__Gammaproteobacteria; o__Pseudomonadales; f__Moraxellaceae	0.783687	1
f2d370d727dd0ece0ccd90cdcf21e6a05f5afdd6	k__Bacteria; p__Firmicutes; c__Clostridia; o__Clostridiales; f__Clostridiaceae; g__Clostridium	0.901871	1
f339088817cf16e5c8996c42b47e7ce0e3b01d29	k__Bacteria; p__Proteobacteria; c__Gammaproteobacteria; o__Pseudomonadales; f__Moraxellaceae; g__Alkanindiges; s__illinoisensis	0.815804	1
f33fde04199efc1d7618d8cfd9084d82388466ab	k__Bacteria; p__Proteobacteria; c__Alphaproteobacteria; o__Rhodobacterales; f__Rhodobacteraceae	0.851559	1
f380372e033ee6e53ace31bf0357220ab3732789	k__Bacteria	0.999321	1
f3ca22a27b1ff44059c84dfe10c9e0fbfaedcc34	k__Bacteria; p__Proteobacteria; c__Betaproteobacteria; o__Neisseriales; f__Neisseriaceae; g__Neisseria	0.729773	1
f3f311dfc36f1b9de54af4d59639494822faf5df	k__Bacteria; p__Proteobacteria; c__Betaproteobacteria; o__Neisseriales; f__Neisseriaceae	0.983419	1
f42572a020caaefb0884b008e14f8d754885a05c	k__Bacteria; p__Proteobacteria; c__Gammaproteobacteria; o__Enterobacteriales; f__Enterobacteriaceae	0.988947	1
f47dffce5a3b9c9ba633b1631ca6f576da93c1ab	k__Bacteria; p__Firmicutes; c__Clostridia; o__Clostridiales; f__Clostridiaceae; g__Clostridium	0.924936	1
f4ab0fb76669deb0e83e075c668fffeb6589526f	k__Bacteria; p__Firmicutes; c__Bacilli	0.859286	1
f522270e737aa58440b7c63acecd357802e364ae	k__Bacteria; p__Proteobacteria; c__Gammaproteobacteria; o__Enterobacteriales; f__Enterobacteriaceae	0.982882	1
f554481fe5403320582973bb79c8774024b9196b	k__Bacteria; p__Firmicutes; c__Bacilli; o__Bacillales; f__Bacillaceae	0.982921	1
f5585876a59c7c0edffefd7d7b1441969081b66e	k__Bacteria; p__Firmicutes; c__Clostridia; o__Clostridiales; f__Clostridiaceae; g__Clostridium	0.966089	1
f5717337b6071f65dae084b6a38372a86fc62ab0	k__Bacteria; p__Actinobacteria; c__Actinobacteria; o__Actinomycetales	0.960023	1
f5d5d13d6c38c7b0d312e3f7b61dee9f646d5c92	k__Bacteria; p__Firmicutes; c__Bacilli	0.930051	1
f5e6ceef0d61a946b767159df9b59c3701003a30	k__Bacteria; p__Actinobacteria; c__Actinobacteria; o__Actinomycetales	0.98019	1
f60f67e2d5d0467c7ff787d666133c56330ef640	k__Bacteria; p__Actinobacteria; c__Actinobacteria; o__Actinomycetales	0.93009	1
f73348af3c9a013a27110aebd173bf8898783daa	k__Bacteria; p__Firmicutes; c__Bacilli; o__Bacillales; f__Bacillaceae	0.890438	1
f7a7109a9bbe62a913befa584e3ce1d6140a5c2d	k__Bacteria; p__Proteobacteria; c__Betaproteobacteria; o__Neisseriales; f__Neisseriaceae	0.985791	1
f7bb891e9f04f1003c84ca1db3a2c24120b61d93	k__Bacteria; p__Firmicutes; c__Clostridia; o__Clostridiales; f__Clostridiaceae; g__Clostridium	0.970468	1
f7c09653994602869476978630e8bdfd4e9899bb	k__Bacteria	0.949477	1
f7e0cbb90f6dfcc0db2b784fb7df5aafcdbd5d6d	k__Bacteria; p__Firmicutes; c__Bacilli; o__Lactobacillales	0.837899	1
f83d1dcf308a691bcf3665636d6b160d55e28822	k__Bacteria; p__Firmicutes; c__Bacilli; o__Lactobacillales	0.734118	1
f8bacf4110bfadcfedd1a226f253abf6fff7237d	k__Bacteria; p__Firmicutes; c__Bacilli; o__Lactobacillales; f__Lactobacillaceae; g__Pediococcus	0.855225	1
f903fa6cc3a72ea7e91cbe39e5d6fe85c66be1a1	k__Bacteria; p__Firmicutes; c__Bacilli; o__Bacillales; f__Listeriaceae; g__Listeria	0.926135	1
f957f8593df08cd31e449e0f6e3f38929c679d2f	k__Bacteria; p__Firmicutes; c__Bacilli	0.90565	1
f98ea31d472ba991b4463d2852cd568ec453423e	k__Bacteria	0.999837	1
f9f4c46f90d310c30cd4c2b1db53b9ba98bf70c1	k__Bacteria; p__Proteobacteria; c__Betaproteobacteria; o__Neisseriales; f__Neisseriaceae	0.988044	1
fa3a919e0bf34f7a8cd34955c69188933627172a	k__Bacteria; p__Proteobacteria; c__Betaproteobacteria; o__Neisseriales; f__Neisseriaceae	0.979673	1
fa3e919fd2122155c5fe39c3b61795874b5f3c81	k__Bacteria	0.998084	1
fa9f9715ea167225a3e5076b8eae74e8c6bd1cc9	k__Bacteria; p__Proteobacteria; c__Gammaproteobacteria; o__Pseudomonadales; f__Moraxellaceae; g__Alkanindiges; s__illinoisensis	0.862154	1
faac3f346f2fddb6bae642b92bd933bf777c4955	k__Bacteria; p__Actinobacteria; c__Actinobacteria; o__Actinomycetales	0.978997	1
faf5fc21a5619696fb65d1547f47282fd647325d	k__Bacteria; p__Firmicutes; c__Bacilli; o__Lactobacillales	0.947099	1
faf7993e4f0e8ceba8054d63919c16275c8a80ea	k__Bacteria; p__Firmicutes; c__Clostridia; o__Clostridiales; f__Clostridiaceae; g__Clostridium	0.965093	1
fb49edd31dbb2dbee33d738b9f1d643e968f573d	k__Bacteria; p__Firmicutes; c__Bacilli; o__Lactobacillales	0.853301	1
fba5e748c4bd4a8faf89ee988e549bdfef1a074e	k__Bacteria; p__Proteobacteria; c__Betaproteobacteria; o__Neisseriales; f__Neisseriaceae	0.944596	1
fc662a3421a43a267d5a55d7f807c50bbb539fd7	k__Bacteria; p__Proteobacteria; c__Gammaproteobacteria; o__Pseudomonadales; f__Moraxellaceae; g__Alkanindiges; s__illinoisensis	0.856665	1
fc9d35faa50c8f7bd6ce6c1de19961735e201218	k__Bacteria; p__Proteobacteria; c__Gammaproteobacteria; o__Pseudomonadales; f__Moraxellaceae; g__Alkanindiges; s__illinoisensis	0.890246	1
fce38fb1ca90abab3b13a60eaae22d6d1514acbe	k__Bacteria; p__Proteobacteria; c__Gammaproteobacteria; o__Pseudomonadales; f__Pseudomonadaceae; g__Pseudomonas	0.789305	1
fd79456da93a8b36c890436c80dd2feda997cd87	k__Bacteria; p__Firmicutes; c__Bacilli; o__Bacillales	0.810222	1
fd8f30fbe9ddcefebf18b7bb04ee1e5af7a2cea1	k__Bacteria; p__Actinobacteria; c__Actinobacteria; o__Actinomycetales	0.97568	1
fda76f5c537e2682805b221a249e6f43af668a4a	k__Bacteria; p__Firmicutes; c__Bacilli; o__Bacillales; f__Listeriaceae; g__Listeria	0.911535	1
fdad62d91672c767813c6033299561e31fb17456	k__Bacteria; p__Firmicutes; c__Bacilli; o__Bacillales	0.993893	1
fdf55cf80edda7e8da4f186b0b6567f17fe98c4f	k__Bacteria; p__Firmicutes; c__Bacilli; o__Lactobacillales	0.895131	1
fdf98e2f7ef6c75671809d26e7e36560c025e551	k__Bacteria; p__Firmicutes; c__Bacilli	0.931838	1
fe21f82ed31e3c98e76a8c6b00f851a8f1c97909	k__Bacteria; p__Firmicutes; c__Bacilli; o__Lactobacillales; f__Lactobacillaceae	0.814249	1
fed5caece18654f714c4bd2f69ee0d66515cd4b4	k__Bacteria; p__Proteobacteria; c__Epsilonproteobacteria; o__Campylobacterales; f__Helicobacteraceae; g__Helicobacter	0.997342	1
fef8455d602b9bae8f3177e07a658d58dc2b43e3	k__Bacteria; p__Bacteroidetes	0.724361	1
ff265c6633ced09bb683c7cddeb66e493b6566d0	k__Bacteria; p__Proteobacteria; c__Gammaproteobacteria; o__Enterobacteriales; f__Enterobacteriaceae	0.987813	1
ff5438b729ad12a32c735af84c8e2313c25aa881	k__Bacteria; p__Proteobacteria; c__Betaproteobacteria; o__Neisseriales; f__Neisseriaceae	0.952415	1
ff58244fe2c81159412f23e461e327e60a4abdd5	k__Bacteria; p__Firmicutes; c__Bacilli	0.996103	1
ff8c914b30a420f0294980454f7cf2d3e13fa9a1	k__Bacteria; p__Proteobacteria; c__Gammaproteobacteria; o__Pseudomonadales; f__Moraxellaceae; g__Alkanindiges; s__illinoisensis	0.900474	1
ff8eb599b715bf75742384a98d4225479e4f28ce	k__Bacteria; p__Firmicutes; c__Bacilli	0.996934	1
ffd1b47bcb3c42e9cd190a204db7356da8baf335	k__Bacteria; p__Proteobacteria; c__Epsilonproteobacteria; o__Campylobacterales; f__Helicobacteraceae; g__Helicobacter	0.997556	1
ffd9b2791e397ddad05bdbb04276fa5f2fde00c2	k__Bacteria; p__Proteobacteria; c__Gammaproteobacteria; o__Pseudomonadales; f__Moraxellaceae; g__Alkanindiges; s__illinoisensis	0.827735	1

## Sheet: S6_QIIME_FL16_closed
Table S6. FL16S Closed OTU Counts from QIIME2 with Greengenes v13_8 Classification
Feature ID	Taxon	Confidence	Counts
10952	k__Bacteria; p__Proteobacteria; c__Epsilonproteobacteria; o__Campylobacterales; f__Helicobacteraceae; g__Helicobacter	0.996994	5640
3588390	k__Bacteria	0.999255	4290
567972	k__Bacteria; p__Firmicutes; c__Bacilli; o__Lactobacillales	0.871873	3298
4416988	k__Bacteria; p__Firmicutes; c__Bacilli; o__Bacillales; f__Listeriaceae; g__Listeria	0.884687	3020
4440404	k__Bacteria; p__Proteobacteria; c__Betaproteobacteria; o__Neisseriales; f__Neisseriaceae	0.987098	2878
4200918	k__Bacteria; p__Firmicutes; c__Bacilli; o__Lactobacillales; f__Lactobacillaceae; g__Pediococcus	0.751648	2776
4380971	k__Bacteria; p__Firmicutes; c__Clostridia; o__Clostridiales; f__Clostridiaceae; g__Clostridium	0.971326	2395
1117992	k__Bacteria; p__Firmicutes; c__Bacilli; o__Bacillales; f__Bacillaceae	0.980595	2109
4315958	k__Bacteria; p__Firmicutes; c__Bacilli	0.918833	1991
4449458	k__Bacteria; p__Proteobacteria; c__Gammaproteobacteria; o__Pseudomonadales; f__Moraxellaceae; g__Alkanindiges; s__illinoisensis	0.910121	1923
356733	k__Bacteria; p__Firmicutes; c__Bacilli; o__Bacillales; f__Planococcaceae	0.727637	1921
403853	k__Bacteria; p__Actinobacteria; c__Actinobacteria; o__Actinomycetales	0.984862	1915
4446058	k__Bacteria; p__Firmicutes; c__Bacilli; o__Bacillales; f__Planococcaceae; g__Staphylococcus; s__saprophyticus	0.713012	1632
2445338	k__Bacteria; p__Proteobacteria; c__Gammaproteobacteria; o__Enterobacteriales; f__Enterobacteriaceae	0.991133	1523
839152	k__Bacteria; p__Firmicutes; c__Bacilli; o__Lactobacillales	0.939697	741
1649772	k__Bacteria; p__Proteobacteria; c__Gammaproteobacteria; o__Enterobacteriales; f__Enterobacteriaceae	0.991205	641
221045	k__Bacteria; p__Proteobacteria; c__Alphaproteobacteria; o__Rhodobacterales; f__Rhodobacteraceae	0.816382	627
387095	k__Bacteria; p__Firmicutes; c__Bacilli; o__Bacillales; f__Planococcaceae	0.735342	508
104313	k__Bacteria; p__Proteobacteria; c__Gammaproteobacteria; o__Pseudomonadales; f__Pseudomonadaceae; g__Pseudomonas	0.818038	394
4322712	k__Bacteria; p__Firmicutes; c__Bacilli	0.915061	336
128604	k__Bacteria	0.998471	319
4380886	k__Bacteria; p__Proteobacteria; c__Gammaproteobacteria; o__Enterobacteriales; f__Enterobacteriaceae	0.992086	284
167999	k__Bacteria; p__Firmicutes; c__Bacilli; o__Lactobacillales	0.939848	277
3887769	k__Bacteria; p__Bacteroidetes	0.726753	270
4442130	k__Bacteria; p__Firmicutes; c__Bacilli; o__Lactobacillales	0.785103	270
2875735	k__Bacteria	0.99926	149
2072645	k__Bacteria; p__Proteobacteria; c__Gammaproteobacteria; o__Enterobacteriales; f__Enterobacteriaceae	0.990816	124
3563235	k__Bacteria; p__Bacteroidetes	0.747858	124
12574	k__Bacteria; p__Actinobacteria; c__Actinobacteria; o__Actinomycetales	0.991053	113
4483006	k__Bacteria; p__Firmicutes; c__Bacilli; o__Bacillales; f__Bacillaceae	0.983779	77
225151	k__Bacteria; p__Proteobacteria; c__Gammaproteobacteria; o__Pseudomonadales; f__Pseudomonadaceae; g__Pseudomonas	0.795348	55
2749126	k__Bacteria; p__Proteobacteria; c__Gammaproteobacteria; o__Enterobacteriales; f__Enterobacteriaceae	0.991291	39
132837	k__Bacteria; p__Proteobacteria; c__Epsilonproteobacteria; o__Campylobacterales; f__Helicobacteraceae; g__Helicobacter	0.99679	25
1076969	k__Bacteria; p__Firmicutes; c__Bacilli; o__Lactobacillales; f__Streptococcaceae; g__Streptococcus; s__agalactiae	0.791477	20
995425	k__Bacteria; p__Proteobacteria; c__Gammaproteobacteria; o__Pseudomonadales; f__Moraxellaceae; g__Alkanindiges; s__illinoisensis	0.893963	19
444649	k__Bacteria; p__Firmicutes; c__Bacilli; o__Bacillales; f__Planococcaceae; g__Staphylococcus; s__saprophyticus	0.710474	16
4320462	k__Bacteria; p__Proteobacteria; c__Betaproteobacteria; o__Neisseriales; f__Neisseriaceae; g__Neisseria	0.701013	15
4424239	k__Bacteria; p__Firmicutes; c__Bacilli; o__Lactobacillales	0.937229	14
368134	k__Bacteria; p__Firmicutes; c__Bacilli; o__Bacillales	0.984264	13
364029	k__Bacteria; p__Bacteroidetes	0.746052	12
109112	k__Bacteria; p__Proteobacteria; c__Epsilonproteobacteria; o__Campylobacterales; f__Helicobacteraceae; g__Helicobacter	0.99712	10
224212	k__Bacteria; p__Proteobacteria; c__Gammaproteobacteria; o__Pseudomonadales; f__Moraxellaceae; g__Alkanindiges; s__illinoisensis	0.763328	10
442743	k__Bacteria; p__Proteobacteria; c__Gammaproteobacteria; o__Enterobacteriales; f__Enterobacteriaceae	0.993028	10
4463892	k__Bacteria; p__Bacteroidetes; c__Bacteroidia; o__Bacteroidales	0.704397	10
184753	k__Bacteria; p__Bacteroidetes; c__Bacteroidia; o__Bacteroidales	0.802172	8
219826	k__Bacteria; p__Proteobacteria; c__Gammaproteobacteria; o__Pseudomonadales; f__Moraxellaceae; g__Alkanindiges; s__illinoisensis	0.931572	8
972955	k__Bacteria; p__Actinobacteria; c__Actinobacteria; o__Actinomycetales	0.978872	8
114510	k__Bacteria; p__Proteobacteria; c__Gammaproteobacteria; o__Enterobacteriales; f__Enterobacteriaceae	0.992092	7
439908	k__Bacteria; p__Firmicutes; c__Bacilli; o__Bacillales; f__Planococcaceae	0.704671	7
4329215	k__Bacteria; p__Firmicutes; c__Bacilli; o__Lactobacillales	0.792873	7
4340953	k__Bacteria; p__Proteobacteria; c__Gammaproteobacteria; o__Enterobacteriales; f__Enterobacteriaceae	0.990932	7
4468234	k__Bacteria; p__Bacteroidetes	0.860147	7
398350	k__Bacteria; p__Firmicutes; c__Bacilli; o__Bacillales; f__Bacillaceae	0.985128	6
931727	k__Bacteria; p__Actinobacteria; c__Actinobacteria; o__Actinomycetales	0.979711	6
4345285	k__Bacteria; p__Firmicutes; c__Bacilli; o__Bacillales; f__Planococcaceae; g__Staphylococcus; s__saprophyticus	0.807956	6
524292	k__Bacteria; p__Firmicutes; c__Bacilli; o__Bacillales; f__Planococcaceae	0.709927	5
706432	k__Bacteria; p__Proteobacteria; c__Gammaproteobacteria; o__Pseudomonadales; f__Moraxellaceae; g__Alkanindiges; s__illinoisensis	0.884713	5
4357712	k__Bacteria	0.999233	5
4435396	k__Bacteria; p__Bacteroidetes	0.950522	5
4452632	k__Bacteria; p__Firmicutes; c__Clostridia; o__Clostridiales; f__Clostridiaceae; g__Clostridium	0.9668	5
137961	k__Bacteria; p__Firmicutes; c__Bacilli; o__Bacillales; f__Bacillaceae	0.991952	4
219151	k__Bacteria; p__Proteobacteria; c__Gammaproteobacteria; o__Pseudomonadales; f__Moraxellaceae; g__Alkanindiges; s__illinoisensis	0.966278	4
345951	k__Bacteria; p__Proteobacteria; c__Gammaproteobacteria; o__Enterobacteriales; f__Enterobacteriaceae	0.992727	4
465079	k__Bacteria; p__Firmicutes; c__Bacilli; o__Bacillales	0.978228	4
9710	k__Bacteria; p__Proteobacteria; c__Gammaproteobacteria; o__Enterobacteriales; f__Enterobacteriaceae	0.991855	3
157327	k__Bacteria; p__Bacteroidetes; c__Bacteroidia; o__Bacteroidales	0.871493	3
392994	k__Bacteria; p__Firmicutes; c__Bacilli; o__Bacillales; f__Bacillaceae	0.980672	3
617833	k__Bacteria; p__Firmicutes; c__Bacilli; o__Bacillales; f__Planococcaceae; g__Staphylococcus; s__saprophyticus	0.715795	3
861595	k__Bacteria; p__Actinobacteria; c__Actinobacteria; o__Actinomycetales	0.997417	3
3876673	k__Bacteria; p__Firmicutes; c__Clostridia; o__Clostridiales; f__Clostridiaceae; g__Clostridium; s__paraputrificum	0.712076	3
269901	k__Bacteria; p__Proteobacteria; c__Gammaproteobacteria; o__Pseudomonadales; f__Pseudomonadaceae; g__Pseudomonas	0.805709	2
298427	k__Bacteria; p__Firmicutes; c__Bacilli; o__Lactobacillales	0.938794	2
345362	k__Bacteria; p__Proteobacteria; c__Gammaproteobacteria; o__Enterobacteriales; f__Enterobacteriaceae	0.999298	2
532163	k__Bacteria; p__Proteobacteria; c__Alphaproteobacteria; o__Rhodobacterales; f__Rhodobacteraceae	0.814015	2
934488	k__Bacteria; p__Firmicutes; c__Bacilli; o__Bacillales; f__Planococcaceae; g__Staphylococcus; s__saprophyticus	0.775261	2
967427	k__Bacteria; p__Firmicutes; c__Bacilli; o__Lactobacillales	0.811891	2
1050411	k__Bacteria; p__Firmicutes; c__Bacilli; o__Bacillales; f__Planococcaceae	0.718582	2
1059655	k__Bacteria; p__Firmicutes; c__Bacilli; o__Lactobacillales	0.944701	2
1059977	k__Bacteria; p__Firmicutes; c__Bacilli; o__Lactobacillales	0.859252	2
1086805	k__Bacteria; p__Firmicutes; c__Bacilli; o__Bacillales; f__Listeriaceae; g__Listeria	0.888241	2
2000709	k__Bacteria; p__Proteobacteria; c__Alphaproteobacteria; o__Rhodobacterales; f__Rhodobacteraceae	0.80443	2
3202924	k__Bacteria; p__Actinobacteria; c__Actinobacteria; o__Actinomycetales	0.995374	2
3252211	k__Bacteria; p__Firmicutes; c__Bacilli; o__Bacillales; f__Planococcaceae	0.724746	2
4326635	k__Bacteria; p__Proteobacteria; c__Betaproteobacteria; o__Neisseriales; f__Neisseriaceae; g__Neisseria	0.769613	2
182764	k__Bacteria; p__Firmicutes; c__Bacilli; o__Lactobacillales; f__Lactobacillaceae; g__Pediococcus	0.749191	1
220349	k__Bacteria; p__Proteobacteria; c__Gammaproteobacteria; o__Pseudomonadales; f__Pseudomonadaceae; g__Pseudomonas	0.816902	1
270094	k__Bacteria; p__Bacteroidetes; c__Bacteroidia; o__Bacteroidales	0.70882	1
276834	k__Bacteria; p__Firmicutes; c__Bacilli; o__Lactobacillales; f__Lactobacillaceae; g__Pediococcus	0.768812	1
308463	k__Bacteria; p__Firmicutes; c__Bacilli; o__Lactobacillales; f__Lactobacillaceae; g__Pediococcus	0.748853	1
338845	k__Bacteria; p__Firmicutes; c__Bacilli; o__Lactobacillales; f__Lactobacillaceae; g__Pediococcus	0.762875	1
528952	k__Bacteria; p__Proteobacteria; c__Gammaproteobacteria; o__Pseudomonadales; f__Pseudomonadaceae; g__Pseudomonas	0.814644	1
529116	k__Bacteria; p__Firmicutes; c__Clostridia; o__Clostridiales; f__Clostridiaceae; g__Clostridium	0.947805	1
577170	k__Bacteria; p__Bacteroidetes	0.89874	1
588216	k__Bacteria; p__Proteobacteria; c__Gammaproteobacteria; o__Enterobacteriales; f__Enterobacteriaceae	0.994994	1
669771	k__Bacteria; p__Proteobacteria; c__Gammaproteobacteria; o__Pseudomonadales; f__Moraxellaceae; g__Alkanindiges; s__illinoisensis	0.903415	1
782953	k__Bacteria; p__Proteobacteria; c__Gammaproteobacteria; o__Enterobacteriales; f__Enterobacteriaceae	0.999201	1
844375	k__Bacteria; p__Bacteroidetes	0.727504	1
908663	k__Bacteria; p__Firmicutes; c__Bacilli; o__Bacillales; f__Bacillaceae	0.982958	1
943389	k__Bacteria; p__Firmicutes; c__Bacilli; o__Bacillales	0.967409	1
992354	k__Bacteria; p__Actinobacteria; c__Actinobacteria; o__Actinomycetales	0.998673	1
996487	k__Bacteria; p__Firmicutes; c__Bacilli; o__Bacillales; f__Planococcaceae	0.719811	1
1058950	k__Bacteria; p__Firmicutes; c__Bacilli; o__Bacillales; f__Planococcaceae; g__Staphylococcus; s__saprophyticus	0.769375	1
1075891	k__Bacteria; p__Firmicutes; c__Bacilli; o__Bacillales; f__Planococcaceae	0.738046	1
1089121	k__Bacteria; p__Actinobacteria; c__Actinobacteria; o__Actinomycetales	0.994925	1
1111582	k__Bacteria; p__Firmicutes; c__Bacilli; o__Lactobacillales; f__Lactobacillaceae	0.852427	1
1670717	k__Bacteria; p__Actinobacteria; c__Actinobacteria; o__Actinomycetales	0.995902	1
1995363	k__Bacteria; p__Firmicutes; c__Bacilli; o__Bacillales; f__Planococcaceae; g__Staphylococcus; s__saprophyticus	0.917299	1
2134452	k__Bacteria; p__Bacteroidetes	0.704735	1
2874742	k__Bacteria; p__Firmicutes; c__Bacilli; o__Bacillales; f__Bacillaceae	0.996824	1
2896107	k__Bacteria; p__Firmicutes; c__Bacilli; o__Bacillales; f__Planococcaceae; g__Staphylococcus; s__saprophyticus	0.818884	1
4331858	k__Bacteria; p__Proteobacteria; c__Betaproteobacteria; o__Neisseriales; f__Neisseriaceae; g__Neisseria	0.720239	1
4417582	k__Bacteria; p__Firmicutes; c__Bacilli; o__Lactobacillales	0.941982	1
4428313	k__Bacteria; p__Firmicutes; c__Bacilli; o__Lactobacillales; f__Lactobacillaceae; g__Pediococcus	0.701493	1

## Sheet: S7_QIIME_V3V5_denovo
Table S7. BEI v3-v5 16S Denovo OTU Counts from QIIME2 with Greengenes v13_8 Classification
Feature ID	Taxon	Confidence	Counts
868d6ad3746c791a692169c3432c12e5440c81d5	k__Bacteria; p__Bacteroidetes; c__Bacteroidia; o__Bacteroidales; f__Bacteroidaceae; g__Bacteroides; s__	0.740306	11299
4a64d005e3ef70586b4ef2eae4c2b992e2a9d229	k__Bacteria; p__Proteobacteria; c__Epsilonproteobacteria; o__Campylobacterales; f__Helicobacteraceae; g__Helicobacter	0.999929	9806
6c63dfdcbcd45524fe24ab2d23e4930207b30aba	k__Bacteria; p__Firmicutes; c__Bacilli; o__Bacillales; f__Planococcaceae; g__Staphylococcus; s__saprophyticus	0.97867	8902
28acdb61d40e797685b050c0775898ae49965aaf	k__Bacteria; p__Proteobacteria; c__Gammaproteobacteria; o__Enterobacteriales; f__Enterobacteriaceae	0.999894	5616
b38203c13d72b353b579455663f3a677575e744b	k__Bacteria; p__Firmicutes; c__Bacilli; o__Lactobacillales; f__Streptococcaceae; g__Streptococcus; s__agalactiae	0.999381	5460
dffa9c1d945cd02cfa99e398a8e9536801da8be8	k__Bacteria; p__Proteobacteria; c__Betaproteobacteria; o__Neisseriales; f__Neisseriaceae; g__Neisseria	0.766452	5424
ba8acc468cf7f924e774243d1ad2173f2b184ceb	k__Bacteria; p__Firmicutes; c__Bacilli; o__Bacillales; f__Listeriaceae; g__Listeria; s__seeligeri	0.828	5374
a52396d3b71d2a851e2c9d73a34dbf753c696db2	k__Bacteria	0.976839	5155
6176bf8d0d9f8eb1e5439cfd3153a52fd12b774d	k__Bacteria; p__Firmicutes; c__Clostridia; o__Clostridiales; f__Clostridiaceae; g__Clostridium; s__paraputrificum	0.78309	5075
b4a57b3e15198ebc975566eae3ffa18b91ef27e7	k__Bacteria; p__Firmicutes; c__Bacilli; o__Lactobacillales; f__Lactobacillaceae	0.909743	4881
2773955f3f50101fbd80354a6440368ab3887946	k__Bacteria; p__Firmicutes; c__Bacilli; o__Lactobacillales	0.922455	4179
9f7df26610fecef6ea51c096b6a63000545cc955	k__Bacteria; p__Actinobacteria; c__Actinobacteria; o__Actinomycetales; f__Propionibacteriaceae	0.768224	4025
a1606150e2fbe4c71ab82520cfbf0711ed102aee	k__Bacteria; p__Firmicutes; c__Bacilli; o__Bacillales; f__Bacillaceae	0.9992	3806
118e5a7f5fb6f378bc47034854cf41778cbde4b1	k__Bacteria; p__Firmicutes; c__Bacilli; o__Lactobacillales	0.999245	1881
83a16b7d97271dfc3e02022e1bbb17064ca3eab4	k__Bacteria; p__Proteobacteria; c__Alphaproteobacteria; o__Rhodobacterales; f__Rhodobacteraceae	0.959156	1217
e87f435402f1d1e13d25a1041f2d7c3f901fd727	k__Bacteria; p__Proteobacteria; c__Gammaproteobacteria; o__Pseudomonadales; f__Pseudomonadaceae; g__Pseudomonas	0.892146	897
f803491d2694b10ab27aea7d10f5816e12d4d842	k__Bacteria	0.99998	567
4e1b4069190dea727bd9f311ceb5a1036868036a	k__Bacteria; p__Firmicutes; c__Bacilli; o__Lactobacillales	0.995689	450
015a2937a4dd07bde856df32063ad5a08bfc3c28	k__Bacteria; p__Proteobacteria; c__Gammaproteobacteria; o__Pseudomonadales; f__Moraxellaceae; g__Alkanindiges; s__illinoisensis	0.9805	435
584d33663e65ae0b101c25bb670b8c12adf6b52f	k__Bacteria; p__Actinobacteria; c__Actinobacteria; o__Actinomycetales	0.999964	241
7c05f98aec96f393ff91e35b8e7a6b8c33f0c21b	k__Bacteria; p__Firmicutes; c__Bacilli; o__Bacillales; f__Planococcaceae; g__Staphylococcus; s__saprophyticus	0.975113	30
3d27284ec135d3503d299c4c84fc5862fed9892c	k__Bacteria; p__Proteobacteria; c__Epsilonproteobacteria; o__Campylobacterales; f__Helicobacteraceae; g__Helicobacter	0.999942	20
4e339d5c597f067e39fffd2eb51817001e99b5a7	k__Bacteria; p__Firmicutes; c__Clostridia; o__Clostridiales; f__Clostridiaceae; g__Clostridium; s__paraputrificum	0.858443	15
83b8a4eb53897a0a731427a853dc4859276583b4	k__Bacteria	0.951202	12
6eeedf507812e3042596c74eacaa01a33ff170f5	k__Bacteria; p__Firmicutes; c__Bacilli; o__Bacillales; f__Listeriaceae; g__Listeria; s__seeligeri	0.800221	10
cbcd95e27cb5419d901cefcc0fcf4c762dc3d43a	k__Bacteria; p__Firmicutes; c__Bacilli; o__Bacillales; f__Planococcaceae; g__Staphylococcus; s__saprophyticus	0.975151	10
4634be33d55fff938d824632ef4af99a950949e2	k__Bacteria; p__Firmicutes; c__Bacilli; o__Bacillales; f__Bacillaceae	0.998864	9
177214e56458d27f443f35c70816af4d322e86eb	k__Bacteria	0.975322	8
229a9bceea3da128c6174a3ed5bc72711fe2f79a	k__Bacteria; p__Firmicutes; c__Bacilli; o__Bacillales; f__Listeriaceae; g__Listeria; s__seeligeri	0.800765	8
4eb684870f39f47d906d8bf677cdcd7cc4b7f96e	k__Bacteria; p__Bacteroidetes; c__Bacteroidia; o__Bacteroidales	0.949594	8
88a2249823244061d853874b40df5e3cb1366a10	k__Bacteria; p__Firmicutes; c__Bacilli	0.999831	8
a161cf9da4fa0dcfdf58d2be24a2e41af07e33c7	k__Bacteria; p__Firmicutes; c__Bacilli; o__Bacillales; f__Planococcaceae; g__Staphylococcus; s__saprophyticus	0.970724	8
bfec419ec67014594e402cdf4db31256a5cfeb1d	k__Bacteria; p__Firmicutes; c__Bacilli; o__Bacillales; f__Bacillaceae	0.993288	8
9ecf9c13069ade67334acec7958281d327f09cc0	k__Bacteria; p__Firmicutes; c__Bacilli; o__Lactobacillales	0.994965	7
33bf6442faa9fe34dc8138fc10ec1312d7bbcb6e	k__Bacteria; p__Firmicutes; c__Bacilli; o__Bacillales; f__Planococcaceae; g__Staphylococcus; s__saprophyticus	0.97637	6
564c7a5e1ee206593a700795c62509e9423d4fe8	k__Bacteria	0.959441	6
7c575f00da81d490f8d9da9f29042b63b21aca2d	k__Bacteria; p__Proteobacteria; c__Epsilonproteobacteria; o__Campylobacterales; f__Helicobacteraceae; g__Helicobacter	0.99991	6
82072e61e89bd1a4593756d5dc4bf08e99ecbada	k__Bacteria; p__Firmicutes; c__Bacilli; o__Bacillales; f__Planococcaceae; g__Staphylococcus; s__saprophyticus	0.964732	6
833a66331bcac992bfc83cc9cf1c7018b55c508f	k__Bacteria; p__Firmicutes; c__Clostridia; o__Clostridiales; f__Clostridiaceae; g__Clostridium; s__paraputrificum	0.775624	6
958e50235ce0f944783e93d2a89a9367dea42507	k__Bacteria; p__Firmicutes; c__Bacilli; o__Bacillales; f__Listeriaceae; g__Listeria; s__seeligeri	0.843883	6
10e3d05dcbe097b58b0b6c7c0f413cbcba25bc92	k__Bacteria; p__Firmicutes; c__Bacilli; o__Bacillales; f__Bacillaceae	0.98506	5
1308109547c28429a4bf5ffb5396253ce01a39f8	k__Bacteria; p__Firmicutes; c__Bacilli; o__Bacillales; f__Bacillaceae	0.939288	5
753ab833b830a014d4b2f093c499acd6ddf452f6	k__Bacteria; p__Bacteroidetes; c__Bacteroidia; o__Bacteroidales	0.962128	5
82025f89e1190aca4376ec2eaf837b83c56a3c0f	k__Bacteria; p__Proteobacteria; c__Epsilonproteobacteria; o__Campylobacterales; f__Helicobacteraceae; g__Helicobacter	0.999923	5
8d058e2d921a18bc81dafa976afd98374840e6c8	k__Bacteria; p__Firmicutes; c__Bacilli; o__Lactobacillales; f__Streptococcaceae; g__Streptococcus; s__agalactiae	0.904239	5
93044b61c9ff1712c0e394cfa0be4aef4a05d4b4	k__Bacteria; p__Firmicutes; c__Bacilli; o__Bacillales; f__Bacillaceae	0.992624	5
967541f1697856c63ffe292c66297ade09d163b1	k__Bacteria; p__Proteobacteria; c__Betaproteobacteria; o__Neisseriales; f__Neisseriaceae; g__Neisseria	0.705365	5
99d1150d0d1025fba7e56d10a5627372d205811c	k__Bacteria; p__Bacteroidetes; c__Bacteroidia; o__Bacteroidales; f__Bacteroidaceae; g__Bacteroides; s__	0.808862	5
a47a996427b77881fb1480aa803dc8c45e5ed435	k__Bacteria; p__Firmicutes; c__Bacilli; o__Lactobacillales; f__Streptococcaceae; g__Streptococcus; s__agalactiae	0.981588	5
aa9a5d104ba49f0519b76d30d0b1e15d5c7aafde	k__Bacteria; p__Proteobacteria; c__Gammaproteobacteria; o__Enterobacteriales; f__Enterobacteriaceae	0.764481	5
0214be5ea2509271d03b58e1f8fe44bbc39d4714	k__Bacteria	0.950837	4
08174fa5d948a23ae2bd42c8888f2089d664bda2	k__Bacteria	0.976107	4
474f8ff2f046b47f616d50eb9399cb337761ba08	k__Bacteria; p__Firmicutes; c__Clostridia; o__Clostridiales; f__Clostridiaceae; g__Clostridium	0.999788	4
5064ec2179df2434c99d048fdcba48307fdaed51	k__Bacteria; p__Firmicutes; c__Bacilli; o__Lactobacillales	0.75614	4
5f309e0b0b0cad054e2d8c97a7a7f23b073a50a5	k__Bacteria	0.925863	4
865887b236fe21115cfde221699d71b2f84f0b28	k__Bacteria; p__Firmicutes; c__Bacilli; o__Lactobacillales; f__Lactobacillaceae; g__Pediococcus; s__cellicola	0.726536	4
88ab576a23dd170d9103cb8f69c13c4796a63fde	k__Bacteria	0.936757	4
89bd8bd203ca31971ba97b0357bf47d337077be4	k__Bacteria; p__Proteobacteria; c__Gammaproteobacteria; o__Enterobacteriales; f__Enterobacteriaceae	0.999905	4
95961dd5e9b97a43887965c2a2b297cfa7067527	k__Bacteria; p__Proteobacteria; c__Betaproteobacteria; o__Neisseriales; f__Neisseriaceae; g__Neisseria	0.814567	4
a474aff0e17bb7ab40e9d1095a5a27946f48c276	k__Bacteria; p__Firmicutes; c__Bacilli; o__Bacillales; f__Bacillaceae	0.987957	4
abc701218d097c0cfbaf4c754da82c0015e3ad32	k__Bacteria; p__Proteobacteria; c__Epsilonproteobacteria; o__Campylobacterales; f__Helicobacteraceae; g__Helicobacter	0.999411	4
b2511c4af743c61723d5a68b80e86702d47d7a20	k__Bacteria; p__Bacteroidetes; c__Bacteroidia; o__Bacteroidales; f__Bacteroidaceae; g__Bacteroides	0.82486	4
bca002a2967606eeacff7eed9e83467e5a0a0797	k__Bacteria; p__Proteobacteria; c__Gammaproteobacteria; o__Enterobacteriales; f__Enterobacteriaceae	0.999863	4
c3eec5ba11e9f7377a0d4c786077b0f7f439b7a0	k__Bacteria; p__Firmicutes; c__Bacilli; o__Bacillales; f__Planococcaceae; g__Staphylococcus; s__saprophyticus	0.976665	4
c937d3a7067bdfe20242c3650221c0c1bd00daf2	k__Bacteria; p__Firmicutes; c__Bacilli; o__Lactobacillales; f__Lactobacillaceae; g__Pediococcus	0.748016	4
0facca6922ddec1db9f3dd4c9bfcce8d26011e25	k__Bacteria; p__Firmicutes; c__Bacilli; o__Bacillales	0.999232	3
20e4d940fa5d044b58bf473532832a9f70be9beb	k__Bacteria; p__Firmicutes; c__Bacilli; o__Lactobacillales	0.999267	3
2d3628b9cd4a555b6da18ede2b3e926aca78a52e	k__Bacteria; p__Firmicutes; c__Bacilli; o__Bacillales; f__Bacillaceae	0.972489	3
3b212c72a3ef322d6f8f0f32a3fba1b1fea7285a	k__Bacteria	0.975994	3
4d26588c7fab178dfedcc1bd147ff6a32323537c	k__Bacteria; p__Firmicutes; c__Bacilli; o__Bacillales; f__Planococcaceae; g__Staphylococcus; s__saprophyticus	0.98249	3
512a9afa3ba2a42e9b0be7b688c207d1da82501f	k__Bacteria; p__Firmicutes; c__Bacilli; o__Lactobacillales; f__Streptococcaceae; g__Streptococcus; s__agalactiae	0.999216	3
5a350d4cf1bf33e34f4102a77f42f73f14662e85	k__Bacteria; p__Firmicutes; c__Bacilli; o__Bacillales; f__Planococcaceae; g__Staphylococcus; s__saprophyticus	0.979307	3
5aaa0cbb7f3840546424d124f6996d189e1ecdd8	k__Bacteria; p__Firmicutes; c__Bacilli	0.984928	3
5f06b8cb91b09e7980db26cda73f9df2c780e7f3	k__Bacteria; p__Firmicutes; c__Bacilli; o__Bacillales; f__Planococcaceae; g__Staphylococcus; s__saprophyticus	0.973421	3
623a5120269277d13a71dba4dd5fcf72938f1a85	k__Bacteria	0.971408	3
644ba27ac36fd8bfed62c236ff7613708ba200e6	k__Bacteria; p__Proteobacteria; c__Epsilonproteobacteria; o__Campylobacterales; f__Helicobacteraceae; g__Helicobacter	0.9999	3
650e5c600ad48055c713ecbfbe0e6d17c0654c34	k__Bacteria; p__Firmicutes; c__Bacilli; o__Bacillales; f__Bacillaceae	0.999081	3
7bc4f05949c2374b3861307904cd14edd2ee997e	k__Bacteria; p__Firmicutes; c__Bacilli; o__Lactobacillales	0.988926	3
7c216cf3a3b909f1e5aaaaf96a1a0b9987f3d103	k__Bacteria; p__Proteobacteria; c__Betaproteobacteria; o__Neisseriales; f__Neisseriaceae; g__Neisseria	0.777579	3
7d3464c3684fd4a9e4191548a3baa8abcf6d0e37	k__Bacteria; p__Firmicutes; c__Bacilli; o__Bacillales; f__Planococcaceae; g__Staphylococcus; s__saprophyticus	0.983051	3
91221a98247c7a98130c53e5e2e224d84dd1722f	k__Bacteria; p__Proteobacteria; c__Epsilonproteobacteria; o__Campylobacterales; f__Helicobacteraceae; g__Helicobacter	0.999902	3
97b7904533984673a70fb09c7681890066a38277	k__Bacteria; p__Firmicutes; c__Bacilli; o__Lactobacillales	0.777809	3
9a17f62a08cd438f5ed7aa8e4ff09df3845215cb	k__Bacteria; p__Firmicutes; c__Bacilli; o__Bacillales; f__Listeriaceae; g__Listeria; s__seeligeri	0.814803	3
9de0b8ed2128ffca2fbe3c1620f8525133c42cac	k__Bacteria; p__Firmicutes; c__Bacilli; o__Lactobacillales	0.883013	3
a0fda478020af9bb85ac8c91a5098ca6ca7283d3	k__Bacteria; p__Firmicutes; c__Bacilli; o__Lactobacillales	0.997877	3
aa3aa334ef4f5b556e5ecdd8616d103f04478324	k__Bacteria; p__Firmicutes; c__Bacilli; o__Bacillales; f__Bacillaceae	0.833495	3
ab9f2f8c2e2dbe957afd07c6d857095051794bec	k__Bacteria; p__Firmicutes; c__Bacilli; o__Bacillales; f__Listeriaceae; g__Listeria; s__seeligeri	0.718549	3
ac21711c51279b4198d86e128587060f5e1621eb	k__Bacteria; p__Proteobacteria; c__Betaproteobacteria; o__Neisseriales; f__Neisseriaceae; g__Neisseria	0.765133	3
b00f9fbe816d673d67a0e5fbb8949932cf4e8c6a	k__Bacteria; p__Proteobacteria; c__Betaproteobacteria; o__Neisseriales; f__Neisseriaceae; g__Neisseria	0.755393	3
b61347173521b5ab4c3c0f22466dfe77f8fb6858	k__Bacteria; p__Firmicutes; c__Bacilli	0.986515	3
b8c10ec60d8da72d463f6abf4242669d03fe37f6	k__Bacteria; p__Proteobacteria; c__Betaproteobacteria; o__Neisseriales; f__Neisseriaceae	0.869523	3
bc0ae8088a4f7d36d73dff9c75e8e4068e97711f	k__Bacteria; p__Firmicutes; c__Bacilli; o__Bacillales; f__Bacillaceae	0.998864	3
c105ef547f4d091df0c904792ad4b5f54b3a02d6	k__Bacteria; p__Firmicutes; c__Bacilli; o__Bacillales; f__Planococcaceae; g__Staphylococcus; s__saprophyticus	0.977975	3
c2ffb9916638e5e7611e640b364f1b4fedb0285f	k__Bacteria; p__Proteobacteria; c__Epsilonproteobacteria; o__Campylobacterales; f__Helicobacteraceae; g__Helicobacter	0.999919	3
c63249f86c7d1fdd3a54679c8b3457e3e635796d	k__Bacteria; p__Firmicutes; c__Bacilli; o__Lactobacillales; f__Streptococcaceae; g__Streptococcus; s__agalactiae	0.971991	3
cb948b91eb266bd38d90a2edee25514b5f483e66	k__Bacteria; p__Proteobacteria; c__Epsilonproteobacteria; o__Campylobacterales; f__Helicobacteraceae; g__Helicobacter	0.999908	3
084dc0050eab1df0019fa7de1763ac8e34328541	k__Bacteria; p__Firmicutes; c__Bacilli; o__Lactobacillales	0.767209	2
27a37b6dd49aad1cefb303da3cf57f036fef6c2a	k__Bacteria; p__Firmicutes; c__Bacilli; o__Bacillales	0.995644	2
2fa86fae53269d7a52d4d6a92da7c8eb6ffeef61	k__Bacteria	0.921548	2
3352805df5fb304d763c4d5d43da10e60803d10d	k__Bacteria	0.974438	2
339d0ff6f8cc6a2cbfff7c4978e06af9c7f459a7	k__Bacteria; p__Proteobacteria; c__Gammaproteobacteria; o__Enterobacteriales; f__Enterobacteriaceae	0.999871	2
38f7c661ef4953629d931a30686a3f94c55136a1	k__Bacteria; p__Firmicutes; c__Bacilli; o__Bacillales; f__Listeriaceae; g__Listeria; s__seeligeri	0.81079	2
3d7ac3a02e57def629961dbb86c94204d44c7574	k__Bacteria; p__Firmicutes; c__Bacilli; o__Bacillales; f__Listeriaceae; g__Listeria; s__seeligeri	0.828814	2
4d3069624ee6a92425c0b7a21bef13f2e934dccd	k__Bacteria; p__Firmicutes; c__Clostridia; o__Clostridiales; f__Clostridiaceae; g__Clostridium; s__paraputrificum	0.752545	2
514303468e04584e0b69af350bedd9f82147ee5e	k__Bacteria; p__Proteobacteria; c__Alphaproteobacteria; o__Rhodobacterales; f__Rhodobacteraceae	0.956633	2
5b0ca4ca265e77f18069a99899d32794434f433a	k__Bacteria; p__Proteobacteria; c__Gammaproteobacteria; o__Pseudomonadales; f__Pseudomonadaceae; g__Pseudomonas	0.88299	2
5bd9c7881b775e1dd42053275bbf997d529359ad	k__Bacteria; p__Proteobacteria; c__Gammaproteobacteria; o__Enterobacteriales; f__Enterobacteriaceae	0.999843	2
5c185384ed2649f071247e7f2fc7641281a431fd	k__Bacteria; p__Firmicutes; c__Bacilli; o__Lactobacillales	0.975199	2
6086e4003726036bcb2c25562b97dbd086b8e130	k__Bacteria; p__Firmicutes; c__Bacilli; o__Lactobacillales	0.999017	2
626bf9665bc2e6219df76db6aa46e508cce73c00	k__Bacteria; p__Firmicutes; c__Bacilli; o__Bacillales	0.97871	2
6a672c499d1f0a8830f735ab0414876efe1f0fb9	k__Bacteria; p__Firmicutes; c__Bacilli; o__Lactobacillales	0.99477	2
7522591b3fae6b379ed16d03d4c26d58cfb4d1c1	k__Bacteria; p__Firmicutes; c__Bacilli; o__Lactobacillales	0.903865	2
7b1085fc80c2edc22ff0fb4cce76da42b183caf4	k__Bacteria; p__Proteobacteria; c__Gammaproteobacteria; o__Pseudomonadales; f__Moraxellaceae; g__Alkanindiges; s__illinoisensis	0.976711	2
7ba89e9499871c0f20b4f3958f96a349725bacbc	k__Bacteria	0.981816	2
842307f4574d9ffc2e9e57cfcdeb859f8ff00c49	k__Bacteria; p__Firmicutes; c__Bacilli; o__Bacillales; f__Bacillaceae	0.998748	2
8517f30c318c4eeac50f4392772137f6df0d2441	k__Bacteria; p__Firmicutes	0.999463	2
87686128705b4fca7d469cdef5d21df1edd389f4	k__Bacteria; p__Bacteroidetes; c__Bacteroidia; o__Bacteroidales	0.920306	2
87f91dee7020cb2b87c7deff9b11b4a26513d704	k__Bacteria; p__Firmicutes; c__Bacilli; o__Lactobacillales; f__Streptococcaceae; g__Streptococcus; s__agalactiae	0.99824	2
914a66162be692c21113bffce65661be4753bc03	k__Bacteria; p__Firmicutes; c__Bacilli; o__Bacillales; f__Listeriaceae; g__Listeria; s__seeligeri	0.714423	2
93e7e2a08dddb38e2f058b45e3d04f2b42c7b952	k__Bacteria; p__Firmicutes; c__Clostridia; o__Clostridiales; f__Clostridiaceae; g__Clostridium; s__paraputrificum	0.819383	2
95833365ced9ea13265d173b68d2254c179af15d	k__Bacteria; p__Actinobacteria; c__Actinobacteria; o__Actinomycetales	0.999441	2
99083ef21d3b64e705aad909f1e3f9063316b1b8	k__Bacteria	0.958683	2
9976502e5ae189dabcf69c97fa948b78018f965f	k__Bacteria; p__Firmicutes; c__Clostridia; o__Clostridiales; f__Clostridiaceae; g__Clostridium; s__paraputrificum	0.748772	2
9c00be3b6a5e4f2649010bb61134b0a762bd0f26	k__Bacteria; p__Firmicutes; c__Bacilli; o__Lactobacillales	0.996107	2
9e7db549518569ebd5d96bd1d0ca1456ad806cd8	k__Bacteria; p__Firmicutes; c__Bacilli; o__Lactobacillales; f__Lactobacillaceae; g__Pediococcus; s__cellicola	0.845761	2
9eee97569dd3e79cb4bf13bc7d5b50ab1e4862e6	k__Bacteria; p__Firmicutes; c__Bacilli; o__Lactobacillales	0.972161	2
a321556f571a9f3114e0d08f87caf987b360ae5c	k__Bacteria; p__Proteobacteria; c__Gammaproteobacteria; o__Enterobacteriales; f__Enterobacteriaceae	0.999909	2
a375171d91f52512caa35b360b9b68e6e90c02a9	k__Bacteria; p__Firmicutes; c__Bacilli; o__Bacillales; f__Bacillaceae	0.964517	2
a3b203a451f649914d4c072d4247ad12b779efcf	k__Bacteria; p__Proteobacteria; c__Epsilonproteobacteria; o__Campylobacterales; f__Helicobacteraceae; g__Helicobacter	0.99995	2
aa2a773cf1aa495630cb0c07ecc0350aa66bbcc2	k__Bacteria; p__Proteobacteria; c__Gammaproteobacteria; o__Pseudomonadales; f__Moraxellaceae; g__Alkanindiges; s__illinoisensis	0.979944	2
aa2e42ac4162858e3c4fbe043f3c1ac6766d4ddd	k__Bacteria; p__Firmicutes; c__Bacilli; o__Bacillales; f__Planococcaceae	0.836946	2
aa8459bf7de9dbefab0a72b937a35cf998891c3e	k__Bacteria; p__Firmicutes; c__Bacilli; o__Bacillales; f__Bacillaceae	0.999045	2
aad76b8bd1babd31f0f594ed21aa803815897de7	k__Bacteria; p__Firmicutes; c__Bacilli; o__Bacillales; f__Planococcaceae; g__Staphylococcus; s__saprophyticus	0.952538	2
ab4dafb8fe607c4397678a474463d682e43376b2	k__Bacteria; p__Firmicutes; c__Bacilli; o__Bacillales; f__Planococcaceae; g__Staphylococcus; s__saprophyticus	0.965544	2
ab855ae5d88399c22fc07b42b3dfebbef33dad8d	k__Bacteria; p__Firmicutes; c__Bacilli; o__Bacillales; f__Bacillaceae	0.972847	2
b7f963d135ed8cc59b0634f80202804357fc46c1	k__Bacteria; p__Firmicutes; c__Bacilli; o__Bacillales; f__Planococcaceae; g__Staphylococcus; s__saprophyticus	0.961865	2
b98190051da20aca09889dbbee76811bdb283888	k__Bacteria; p__Firmicutes; c__Bacilli; o__Bacillales	0.987582	2
bb4bada0cccbb9bfae8675dcdc00dc0bc59b1201	k__Bacteria; p__Firmicutes; c__Bacilli; o__Bacillales; f__Listeriaceae; g__Listeria; s__seeligeri	0.747659	2
bc085e8e8f089afc2096251c62d56d76d915b857	k__Bacteria; p__Firmicutes; c__Clostridia; o__Clostridiales; f__Clostridiaceae; g__Clostridium; s__paraputrificum	0.767361	2
bdfb14e34e9f4427dfa8c0dcb62b87a67bbf4a48	k__Bacteria; p__Firmicutes; c__Clostridia; o__Clostridiales; f__Clostridiaceae; g__Clostridium	0.99965	2
bfe7a7d9a52d66f40a1be921d0d70588f7a93058	k__Bacteria; p__Firmicutes; c__Clostridia; o__Clostridiales; f__Clostridiaceae; g__Clostridium	0.98447	2
bff70d6d489080f6ffdfc12b8ebd823bea25989c	k__Bacteria; p__Firmicutes; c__Bacilli; o__Lactobacillales; f__Lactobacillaceae; g__Pediococcus; s__cellicola	0.792182	2
c0d0dcdcf5a88bd5f2242edffc7f1cba4ca7c58d	k__Bacteria; p__Proteobacteria; c__Gammaproteobacteria; o__Enterobacteriales; f__Enterobacteriaceae	0.967612	2
c2027384dcbc9e0f4820a62abd93ef502fcca3d9	k__Bacteria; p__Firmicutes; c__Bacilli; o__Bacillales; f__Listeriaceae; g__Listeria; s__seeligeri	0.774101	2
c3b94951b569be4e9c1ae265161d393f9a83d6d2	k__Bacteria; p__Proteobacteria; c__Gammaproteobacteria; o__Pseudomonadales; f__Moraxellaceae; g__Alkanindiges; s__illinoisensis	0.973165	2
c4ca957e2bd6414a7bc80615c80d90678b67255c	k__Bacteria; p__Proteobacteria; c__Epsilonproteobacteria; o__Campylobacterales; f__Helicobacteraceae; g__Helicobacter	0.99993	2
c61944fc05b62dd3bb3f2aaf4803d447a676ec02	k__Bacteria; p__Firmicutes; c__Bacilli; o__Lactobacillales	0.722323	2
c8de69a406d6dad60c8ac7e01c306682f19094ed	k__Bacteria; p__Proteobacteria; c__Gammaproteobacteria; o__Pseudomonadales; f__Pseudomonadaceae; g__Pseudomonas	0.904936	2
cafa48c6ec426d7e827e45c89163a2c207445679	k__Bacteria; p__Actinobacteria; c__Actinobacteria; o__Actinomycetales; f__Propionibacteriaceae	0.722195	2
cc0290588f3d30e56d83d930dd080b4a53828ca8	k__Bacteria; p__Proteobacteria; c__Epsilonproteobacteria; o__Campylobacterales; f__Helicobacteraceae; g__Helicobacter	0.999915	2
d14f2e5d0a91ac2c5078c99caf6fd20728e78252	k__Bacteria; p__Proteobacteria; c__Gammaproteobacteria; o__Pseudomonadales; f__Moraxellaceae; g__Alkanindiges; s__illinoisensis	0.983639	2
d3d7959ecfdae9db8f92ca8e09cb58c99e88179d	k__Bacteria; p__Firmicutes; c__Bacilli; o__Bacillales; f__Planococcaceae; g__Staphylococcus; s__saprophyticus	0.984638	2
d5a566b1cd80acd495e3b4a93a7125ab805205b8	k__Bacteria; p__Firmicutes; c__Bacilli; o__Bacillales	0.999847	2
d5ba747a824829513d6fcd016226172d01257e9f	k__Bacteria; p__Firmicutes; c__Bacilli; o__Lactobacillales; f__Lactobacillaceae; g__Pediococcus; s__cellicola	0.823586	2
d88440762fcfa66917a2bbed11ef1639d1cd42b2	k__Bacteria; p__Firmicutes; c__Clostridia; o__Clostridiales; f__Clostridiaceae; g__Clostridium; s__paraputrificum	0.768852	2
d8cb42969e0596e3d6aba6a99bd18a2769023682	k__Bacteria; p__Firmicutes; c__Bacilli; o__Bacillales; f__Planococcaceae; g__Staphylococcus; s__saprophyticus	0.880081	2
dcddb71b35743204e51bd0d70ceb92974db58d6a	k__Bacteria; p__Firmicutes; c__Bacilli; o__Lactobacillales; f__Lactobacillaceae; g__Pediococcus; s__cellicola	0.901747	2
ddb0e3de36f9a545b78ed14b92c8d5357b4c5bd0	k__Bacteria; p__Firmicutes; c__Bacilli	0.999906	2
e06965bba1e676bdd57807c94473457e4f1e92ea	k__Bacteria; p__Bacteroidetes; c__Bacteroidia; o__Bacteroidales	0.971905	2
ef13cd9d89004b9d1190d27b07f56cfda3c6c9fb	k__Bacteria; p__Firmicutes; c__Bacilli; o__Bacillales; f__Bacillaceae	0.999128	2
f0f9e5d126a0199c08d7b251f7b11f2a5a899cea	k__Bacteria; p__Firmicutes; c__Clostridia; o__Clostridiales; f__Clostridiaceae; g__Clostridium; s__paraputrificum	0.783584	2
f1ce77fba1b3237742f72b01c8f4a6be61a706e2	k__Bacteria; p__Actinobacteria; c__Actinobacteria; o__Actinomycetales	0.999421	2
f8456081940eb09940facc688eade943d7fb96da	k__Bacteria; p__Firmicutes; c__Bacilli; o__Bacillales; f__Listeriaceae; g__Listeria; s__seeligeri	0.819943	2
f8bdd51fa107d249e6e87954b80b7b7eefb00bb6	k__Bacteria; p__Actinobacteria; c__Actinobacteria; o__Actinomycetales; f__Propionibacteriaceae	0.753619	2
fec10c81cb3d687b4e57d7027896d05b4552ef44	k__Bacteria; p__Proteobacteria; c__Betaproteobacteria; o__Neisseriales; f__Neisseriaceae; g__Neisseria	0.777957	2
0081c29ae079380ac65dbd3f9103244095ef5497	k__Bacteria; p__Firmicutes; c__Bacilli; o__Bacillales; f__Planococcaceae; g__Staphylococcus; s__saprophyticus	0.873324	1
01fa90ef50fe37e0b7ba7bdea61a874a9d66ad20	k__Bacteria; p__Firmicutes; c__Bacilli; o__Lactobacillales	0.93545	1
0206efaa6ac1d18d79ff1f7da1b5bc70078706cf	k__Bacteria; p__Firmicutes; c__Bacilli; o__Lactobacillales; f__Streptococcaceae; g__Streptococcus; s__agalactiae	0.978889	1
0210a29a7444a7f7fb1e37a2d54e74200dc62551	k__Bacteria	0.931219	1
05b39d63923b37114071bc9a9f1aaf2a8bb1c1b1	k__Bacteria; p__Firmicutes; c__Bacilli; o__Bacillales; f__Bacillaceae	0.860316	1
05d2b9d29c324396a215eface4d215c65be0fe24	k__Bacteria; p__Proteobacteria; c__Epsilonproteobacteria; o__Campylobacterales; f__Helicobacteraceae; g__Helicobacter	0.999913	1
0627723ef8d577af1866532f2a8030643f6f7ba5	k__Bacteria; p__Firmicutes; c__Bacilli; o__Lactobacillales; f__Streptococcaceae; g__Streptococcus; s__agalactiae	0.998848	1
0639085bee88749c57a75a008d8ad844aad81fba	k__Bacteria; p__Firmicutes; c__Bacilli; o__Bacillales; f__Planococcaceae; g__Staphylococcus; s__saprophyticus	0.969667	1
0972ea546be993d6c26fab6d76d4626e73593f5d	k__Bacteria; p__Actinobacteria; c__Actinobacteria; o__Actinomycetales	0.999807	1
0af2c9a232c24ef449ad9a917e06360b15400525	k__Bacteria; p__Firmicutes; c__Bacilli; o__Bacillales	0.948651	1
0f4a4e7e385b2af1ba234e2ebf5effefe97bb776	k__Bacteria; p__Firmicutes; c__Bacilli; o__Bacillales; f__Listeriaceae; g__Listeria; s__seeligeri	0.717149	1
1035cd3a1b9c774176975f4fff02d306049d093f	k__Bacteria; p__Firmicutes; c__Bacilli; o__Lactobacillales	0.998904	1
13b7a0e3d6d71a33ee2acf169076b4bd67654b43	k__Bacteria; p__Firmicutes; c__Bacilli; o__Lactobacillales; f__Enterococcaceae; g__Melissococcus; s__plutonius	0.749396	1
13e0160b70aca23f0d761a9e4dc139692ead3ae7	k__Bacteria	0.929304	1
152065e39eed31a86db6c64091ccc063ebbfc04b	k__Bacteria; p__Firmicutes; c__Clostridia; o__Clostridiales; f__Clostridiaceae; g__Clostridium; s__paraputrificum	0.735274	1
1709e242a93e31742b7d1dba0da985a4f1a8f4ef	k__Bacteria	0.821275	1
179f3b1c34cde33ea6af0fd73be7345c6003a987	k__Bacteria	0.967934	1
19d295350e6ffc540c15850875b54d6d9b8d0ada	k__Bacteria; p__Firmicutes; c__Bacilli; o__Lactobacillales	0.967148	1
1c691c21f4be760798c6004ba98cb4a22526ce9b	k__Bacteria; p__Firmicutes; c__Bacilli; o__Bacillales	0.988265	1
1d46de34da5f4c7a7bb153d927e2ddb97d2a7702	k__Bacteria; p__Firmicutes; c__Bacilli; o__Bacillales; f__Planococcaceae; g__Staphylococcus; s__saprophyticus	0.981066	1
1d6e73c36ea19d566382525ef0c5ca38097a2d7a	k__Bacteria; p__Firmicutes; c__Bacilli; o__Bacillales; f__Planococcaceae; g__Staphylococcus; s__saprophyticus	0.761687	1
1d8e2853d004fc8012cf11bf53f1af416e7eff07	k__Bacteria; p__Firmicutes; c__Clostridia; o__Clostridiales; f__Clostridiaceae; g__Clostridium	0.999783	1
1e9d35054f49b1881af1fb8603bb0c0f35acfa15	k__Bacteria	0.968878	1
201749f1594b24a64754d2cadfaadba26db63477	k__Bacteria; p__Firmicutes; c__Bacilli; o__Bacillales; f__Planococcaceae; g__Staphylococcus; s__saprophyticus	0.935999	1
20742998aacd1d846084ff3221fc54af7555805b	k__Bacteria; p__Firmicutes; c__Bacilli; o__Bacillales; f__Bacillaceae	0.991567	1
29415ad8e5b6fe832e3ec6750171ce51ec427077	k__Bacteria; p__Proteobacteria; c__Betaproteobacteria; o__Neisseriales; f__Neisseriaceae; g__Neisseria	0.753471	1
29623f561a5e7f0676bcae9fb30a3002bef03483	Unassigned	0.853941	1
2cf0f59bb0844fd484e06546109098ad5b2f09ef	k__Bacteria	0.941915	1
2f42d646bd0c20b2027c220acabaee3752fe304f	k__Bacteria; p__Firmicutes; c__Bacilli; o__Lactobacillales; f__Lactobacillaceae	0.878712	1
313ce5a9519bb3d84c64db246b14f7af15ff79a8	k__Bacteria; p__Actinobacteria; c__Actinobacteria; o__Actinomycetales	0.999867	1
3239bcccc1a03cc5d91ff2c1fb07f4997e13a3b5	k__Bacteria; p__Firmicutes; c__Bacilli; o__Bacillales; f__Planococcaceae; g__Staphylococcus; s__saprophyticus	0.976181	1
3395a746ebeffb1fabcb068ea89333ca2114e53c	k__Bacteria; p__Firmicutes; c__Bacilli; o__Lactobacillales	0.974438	1
339d98ad256fb2eca967c58a5675b313dddc2ef8	k__Bacteria; p__Proteobacteria; c__Gammaproteobacteria; o__Pseudomonadales; f__Moraxellaceae; g__Alkanindiges; s__illinoisensis	0.968522	1
347635a5af9a9184e4a24c57cb50b79526594608	k__Bacteria; p__Firmicutes; c__Bacilli; o__Bacillales; f__Planococcaceae; g__Staphylococcus; s__saprophyticus	0.97689	1
378808883c1cae46ca1d7d744809212f645b2caa	k__Bacteria	0.970312	1
390d8a96842e760cece47f9e8997448d28b2cba0	k__Bacteria; p__Proteobacteria; c__Gammaproteobacteria; o__Enterobacteriales; f__Enterobacteriaceae	0.967065	1
39d465bccd68188fc4d2ac132be40ecfec848e7d	k__Bacteria; p__Firmicutes; c__Bacilli; o__Lactobacillales	0.925029	1
3a4e70cae3d03f0bc8ad632af0cd2ecab273a3be	k__Bacteria; p__Firmicutes; c__Bacilli; o__Lactobacillales; f__Carnobacteriaceae; g__Isobaculum; s__melis	0.78296	1
3b5c089e8cd549d400811899d5cf6521fbfdf57d	k__Bacteria; p__Proteobacteria; c__Epsilonproteobacteria; o__Campylobacterales; f__Helicobacteraceae; g__Helicobacter	0.999913	1
3da7c54db1a91be1ddc6cd94a83ae812265d7fe3	k__Bacteria	0.954657	1
4148ffb5eeb65f584fae84a87a587693064fa047	k__Bacteria; p__Firmicutes; c__Bacilli; o__Bacillales; f__Planococcaceae; g__Staphylococcus; s__saprophyticus	0.840282	1
43db8315995c06b87b48bea46db6197752d01150	k__Bacteria; p__Firmicutes; c__Bacilli; o__Lactobacillales; f__Streptococcaceae; g__Streptococcus; s__agalactiae	0.999106	1
4496b8e92064c338c5d00567a07f1e99a127a956	k__Bacteria	0.93065	1
450bbe5a5fbb5ac3c69c3b0e38998395b326180a	k__Bacteria; p__Firmicutes; c__Bacilli; o__Lactobacillales	0.98115	1
533b2e1739ac81ef6621331deb15e62cd839127e	k__Bacteria; p__Proteobacteria; c__Betaproteobacteria; o__Neisseriales; f__Neisseriaceae; g__Neisseria	0.767751	1
5b126dd9e03f9bc6d9470ddc7c469d3f7e1f9b88	k__Bacteria; p__Firmicutes; c__Bacilli; o__Bacillales; f__Listeriaceae; g__Listeria; s__seeligeri	0.818698	1
5b930a05d4c7aa12b030094b93c00869a64e7eb6	k__Bacteria; p__Firmicutes; c__Bacilli; o__Bacillales; f__Bacillaceae	0.893202	1
5bd0fe831be056390a867c9e0d039598446edf08	k__Bacteria; p__Firmicutes; c__Bacilli; o__Bacillales; f__Bacillaceae	0.975521	1
5d9be925c45cc60402a0256a516e9c62736c1fc0	k__Bacteria; p__Firmicutes; c__Clostridia; o__Clostridiales; f__Clostridiaceae; g__Clostridium	0.971333	1
6165cc5f97fcf254c50587bbd57276536a99f879	k__Bacteria; p__Firmicutes; c__Bacilli; o__Lactobacillales; f__Lactobacillaceae	0.919799	1
61975ebf7a7550a52984e01ad00e9ac8f5674fce	k__Bacteria; p__Proteobacteria; c__Alphaproteobacteria; o__Rhodobacterales; f__Rhodobacteraceae	0.933608	1
6657146b8ca7ce0b3f7acd326d7372dd14ef7d3f	k__Bacteria	0.895997	1
6858ae13684d44d003a0daa096b877fc8c8b1675	k__Bacteria; p__Proteobacteria; c__Gammaproteobacteria; o__Enterobacteriales; f__Enterobacteriaceae	0.962237	1
696911ea4a3718ef1b508216a68672d58dede3e7	k__Bacteria; p__Firmicutes; c__Bacilli; o__Bacillales; f__Planococcaceae; g__Staphylococcus; s__saprophyticus	0.985244	1
69b25286d8fbc64fce7626bf2e7b53ead4d85a60	k__Bacteria; p__Firmicutes; c__Bacilli; o__Bacillales; f__Bacillaceae	0.998336	1
6a95d9f47a06831cf7fc63ae901d95407a360c80	k__Bacteria; p__Proteobacteria; c__Betaproteobacteria; o__Neisseriales; f__Neisseriaceae	0.739854	1
6ad134b1e8a531c1e8b945d3da8ff7593aa2d9f5	k__Bacteria; p__Actinobacteria; c__Actinobacteria; o__Actinomycetales; f__Propionibacteriaceae	0.925725	1
6b24d52f9e6e415bab3204d3e0a6d7bcf64b383e	k__Bacteria; p__Firmicutes; c__Bacilli; o__Bacillales; f__Bacillaceae	0.993733	1
6bd3b68862e6831474386399aafb99c343e71cb5	k__Bacteria; p__Firmicutes; c__Bacilli; o__Lactobacillales; f__Streptococcaceae; g__Streptococcus; s__agalactiae	0.980503	1
6d1048cbdcec64abc478f7f92ef9bbcdf565b64a	k__Bacteria; p__Actinobacteria; c__Actinobacteria; o__Actinomycetales; f__Propionibacteriaceae	0.773001	1
6d589fb27c5c6299adbaca19eee1c3a1bb24e5ee	k__Bacteria; p__Proteobacteria; c__Betaproteobacteria; o__Neisseriales; f__Neisseriaceae; g__Neisseria	0.758395	1
6dced5a3bcd23ce741bbada59f70e8c278dfce61	k__Bacteria; p__Firmicutes; c__Bacilli; o__Bacillales; f__Bacillaceae	0.977429	1
7006deb635171a274b26b5ba34fb9b7811294ce3	k__Bacteria; p__Firmicutes; c__Bacilli; o__Bacillales; f__Planococcaceae; g__Staphylococcus; s__saprophyticus	0.936704	1
70f1fd2f908ed613ed28e752dd4c09535ce0a701	k__Bacteria; p__Firmicutes; c__Bacilli; o__Lactobacillales	0.965391	1
71cba76256711d1c5df823da0f96f3f94db4f248	k__Bacteria; p__Proteobacteria; c__Gammaproteobacteria; o__Pseudomonadales; f__Moraxellaceae; g__Alkanindiges; s__illinoisensis	0.971971	1
72cc5466c71329ef4ec5ee7a49078279c8601e23	k__Bacteria; p__Firmicutes; c__Bacilli; o__Lactobacillales	0.996907	1
7420578312f7afd6486b372170552e5c78505ee3	k__Bacteria; p__Firmicutes; c__Bacilli	0.999996	1
75c914c2dcb7a33a313797963f7911c3d44e8820	k__Bacteria; p__Proteobacteria; c__Betaproteobacteria; o__Neisseriales; f__Neisseriaceae; g__Neisseria	0.736157	1
77e4cf6afaa2e225c0e92edffbdeb5e79124a4fa	k__Bacteria; p__Firmicutes; c__Bacilli; o__Lactobacillales	0.996715	1
79fed7c6f0a2d64f0cef0bc33bc6d5e14507b595	k__Bacteria	0.948546	1
7a3ea25929299a01319695718bb79e3ce59ff38e	k__Bacteria; p__Firmicutes; c__Bacilli; o__Lactobacillales; f__Streptococcaceae; g__Streptococcus; s__agalactiae	0.995255	1
7b581844a942cc1a86d37289ab99cddac86e5f7e	k__Bacteria; p__Proteobacteria; c__Gammaproteobacteria; o__Enterobacteriales; f__Enterobacteriaceae	0.999858	1
7bea4b0f0852a324daa5c418545e43a58f4dbf92	k__Bacteria; p__Proteobacteria; c__Betaproteobacteria; o__Neisseriales; f__Neisseriaceae; g__Neisseria	0.768259	1
7ca042ab60881a25bbd501927e3e743f3a16277f	k__Bacteria; p__Firmicutes; c__Bacilli; o__Lactobacillales; f__Lactobacillaceae	0.87191	1
7d3e87054958092881d8f96bee79f3f5ed8d0407	k__Bacteria	0.999997	1
7d46cf8210a8ec127d7a5fd170619c208d6cd782	k__Bacteria; p__Firmicutes; c__Bacilli; o__Lactobacillales	0.995791	1
7ed5127321b368140587d99d62ed864af184873e	k__Bacteria	0.9639	1
8115d1e02e3c4abf50e9f64dfed2b232be2af517	k__Bacteria; p__Firmicutes; c__Clostridia; o__Clostridiales; f__Clostridiaceae; g__Clostridium	0.904016	1
81c08b8476a6280841719a5a15dffa2b9b0acf3c	k__Bacteria; p__Firmicutes; c__Clostridia; o__Clostridiales; f__Clostridiaceae; g__Clostridium; s__paraputrificum	0.746191	1
81fc9b70c4f9d5eacb4012756d8bdb9d46e53286	k__Bacteria	0.963505	1
83e784786211db34e0c37693cd99a7a3cc6a57ca	k__Bacteria; p__Firmicutes; c__Bacilli	0.999979	1
84158c3c8894c8810c3042d47f4a263ab892eeb6	k__Bacteria; p__Proteobacteria; c__Gammaproteobacteria; o__Pseudomonadales; f__Moraxellaceae; g__Alkanindiges; s__illinoisensis	0.973507	1
848f00427907aada857704b38e2a36000e0084d3	k__Bacteria; p__Firmicutes; c__Bacilli; o__Bacillales	0.993935	1
8657c21d088da88891490f21b67c2008633df977	k__Bacteria; p__Firmicutes; c__Bacilli; o__Bacillales; f__Planococcaceae; g__Staphylococcus; s__saprophyticus	0.963627	1
8709823d391388f7caa44c6fbe70f28838594f45	k__Bacteria; p__Firmicutes; c__Bacilli; o__Lactobacillales	0.874952	1
87945213870be1ff752367a1e978c8c8af18c664	k__Bacteria; p__Firmicutes; c__Bacilli; o__Bacillales	0.780259	1
8b90622eaa00e6393c583270fc0432b5954660fb	k__Bacteria; p__Firmicutes; c__Bacilli; o__Bacillales; f__Bacillaceae	0.879832	1
8bda7623606457fdbc6bee728d88a66a39c0a6b2	k__Bacteria; p__Firmicutes; c__Bacilli; o__Lactobacillales; f__Lactobacillaceae; g__Pediococcus; s__cellicola	0.817535	1
8be189bbdf488c990bbdf131e7b8384c943960c4	k__Bacteria; p__Firmicutes; c__Bacilli; o__Lactobacillales; f__Streptococcaceae; g__Streptococcus; s__agalactiae	0.999639	1
8c6c598e89a389d22776b6a4caf464c3b1141739	k__Bacteria	0.999982	1
8d8bbd17b8c19ffacb09656c0a5693946d3169bb	k__Bacteria; p__Proteobacteria; c__Gammaproteobacteria; o__Pseudomonadales; f__Moraxellaceae; g__Alkanindiges; s__illinoisensis	0.986591	1
8d8bfde31b05c28ec132d799912b886aabfc035f	k__Bacteria; p__Proteobacteria; c__Betaproteobacteria; o__Neisseriales; f__Neisseriaceae; g__Neisseria	0.81235	1
8fe96c14aa1bf808eb87719f471d7e8a89cd94dc	k__Bacteria; p__Firmicutes; c__Bacilli	0.999988	1
90d2828f9cae4686fd8d09d8689a54b2c06cfcb2	k__Bacteria; p__Firmicutes; c__Bacilli; o__Bacillales	0.918883	1
91064013db787f8c2afc3dc39f2ef5248e60bf5a	k__Bacteria; p__Proteobacteria; c__Epsilonproteobacteria; o__Campylobacterales; f__Helicobacteraceae; g__Helicobacter	0.999802	1
9204912326543b6564a0174feacf8c235d8b497a	k__Bacteria; p__Proteobacteria; c__Gammaproteobacteria; o__Enterobacteriales; f__Enterobacteriaceae	0.999839	1
9296c0a1e9a1e4ca6d5a224ae233943685b18f5c	k__Bacteria; p__Firmicutes; c__Bacilli; o__Bacillales; f__Planococcaceae; g__Staphylococcus; s__saprophyticus	0.986472	1
953e32fdc681d5c71f1512cb460d162d3f9aeeb5	k__Bacteria; p__Firmicutes; c__Bacilli; o__Bacillales; f__Bacillaceae	0.821833	1
9570a7049e1b9fe6113d422a96b42bda9014ac86	k__Bacteria; p__Actinobacteria; c__Actinobacteria; o__Actinomycetales	0.999666	1
95800e5a3df2af634116082b99fb96ecd9eb4e63	k__Bacteria	0.958444	1
98b52001b39ebddb1b27eb5e42a6155cc16bd169	k__Bacteria; p__Proteobacteria; c__Betaproteobacteria; o__Neisseriales; f__Neisseriaceae; g__Neisseria; s__shayeganii	0.849803	1
99edb1869de8755ffac2650f1cd8bb1eca7caf39	k__Bacteria; p__Firmicutes; c__Bacilli; o__Bacillales; f__Bacillaceae	0.999259	1
9cd4147f5fb1543b52cb88b0eff3679b538c4dea	k__Bacteria; p__Firmicutes; c__Clostridia; o__Clostridiales; f__Clostridiaceae; g__Clostridium	0.751232	1
9d4ed1e21c93b537e60bcbdd4b22e26dc8e5f847	k__Bacteria; p__Firmicutes; c__Bacilli; o__Lactobacillales; f__Lactobacillaceae	0.919099	1
9db3d960c04f81dbd45af940a49a58dc6ba29c09	k__Bacteria; p__Firmicutes; c__Bacilli; o__Lactobacillales	0.786357	1
9fc509fddfa83a1f042bc0d8180472e05ed62d7a	Unassigned	0.846192	1
a20cb953240a88659d84f229dd47f44fd7733c69	k__Bacteria; p__Firmicutes; c__Bacilli; o__Bacillales; f__Planococcaceae; g__Staphylococcus; s__saprophyticus	0.937254	1
a2db1d6276ca9b0fc6e412ef3b536df45646b3d6	k__Bacteria; p__Firmicutes; c__Clostridia; o__Clostridiales; f__Clostridiaceae; g__Clostridium	0.994224	1
a3168cfac187c9d7b44e433b21ac5900378858c0	k__Bacteria; p__Proteobacteria; c__Epsilonproteobacteria; o__Campylobacterales; f__Helicobacteraceae; g__Helicobacter	0.999941	1
a37396a8d8148ad47195dfcfa8410273bc5d96fb	k__Bacteria; p__Firmicutes; c__Bacilli; o__Lactobacillales	0.938083	1
a3810d0d5d0c281d5ad9d68cf09eae2b9c4fa923	k__Bacteria; p__Proteobacteria; c__Betaproteobacteria; o__Neisseriales; f__Neisseriaceae; g__Neisseria	0.806555	1
a3c392b53099de7cfd7695b3b7f57a86ef9b85ea	k__Bacteria; p__Actinobacteria; c__Actinobacteria; o__Actinomycetales; f__Propionibacteriaceae	0.803941	1
a3cfb27552b213b01c8c9310717cecc87ecb0740	k__Bacteria; p__Proteobacteria; c__Betaproteobacteria; o__Neisseriales; f__Neisseriaceae; g__Neisseria	0.802247	1
a55aede8220afea3ab77fe439336ceb4bf72a2f1	k__Bacteria; p__Firmicutes; c__Clostridia; o__Clostridiales; f__Clostridiaceae; g__Clostridium; s__paraputrificum	0.894121	1
a5f850381d67943a601ae6dffb8e704d7f73f58f	k__Bacteria; p__Proteobacteria; c__Betaproteobacteria; o__Neisseriales; f__Neisseriaceae; g__Neisseria	0.747424	1
a6ae6a2ae300e1775d2ea0f2658a67cf71cbb653	k__Bacteria; p__Firmicutes; c__Bacilli; o__Lactobacillales; f__Streptococcaceae; g__Streptococcus; s__agalactiae	0.99744	1
aa013a39967ffa8734a173622b81dcd1f2270821	k__Bacteria; p__Firmicutes; c__Bacilli; o__Lactobacillales	0.889764	1
ab0223ae70075607585670d7cc6ef4d0155a4d15	k__Bacteria; p__Proteobacteria; c__Epsilonproteobacteria; o__Campylobacterales; f__Helicobacteraceae; g__Helicobacter	0.999943	1
ab0f032cb6f45235d10548505025f6ba53b28683	k__Bacteria	0.955877	1
abd64d257c02e05f28f78295711d5e56f4713f05	k__Bacteria; p__Proteobacteria; c__Gammaproteobacteria; o__Pseudomonadales; f__Moraxellaceae; g__Alkanindiges; s__illinoisensis	0.97507	1
ad075ea2dd77cd9e45bb7b354ebff2ecffa75241	k__Bacteria; p__Bacteroidetes	0.919007	1
ad1bf34d13cb64a2c71dec1bce7143b1d0fa86f9	k__Bacteria; p__Firmicutes; c__Bacilli; o__Bacillales	0.735153	1
ad6be8ff7ee99ac3750f0cce28bae4d5705597d6	k__Bacteria; p__Firmicutes; c__Bacilli; o__Bacillales; f__Bacillaceae	0.999485	1
ae3e9a1c0d709a7efca51fe120aeeffd054b1825	k__Bacteria; p__Firmicutes; c__Bacilli; o__Bacillales; f__Listeriaceae; g__Listeria; s__seeligeri	0.793821	1
b16a7938a5e3ca76982d9b4fdfd4c90fab434076	k__Bacteria; p__Bacteroidetes; c__Bacteroidia; o__Bacteroidales; f__Bacteroidaceae; g__Bacteroides; s__	0.976601	1
b2cb1b3911a81aeb3a91301a16e0de40e41b14aa	k__Bacteria; p__Firmicutes; c__Bacilli; o__Bacillales; f__Listeriaceae; g__Listeria	0.954049	1
b363d5d01c50da0bbc481fc2ae89b043eef35aab	k__Bacteria; p__Actinobacteria; c__Actinobacteria; o__Actinomycetales	0.99997	1
b3d9cc670c419a450dd416873e794c1bf3b06734	k__Bacteria; p__Firmicutes; c__Bacilli; o__Bacillales; f__Listeriaceae; g__Listeria; s__seeligeri	0.794948	1
b3f3e29cbdb634378dff2f426cca804b761554d5	k__Bacteria; p__Proteobacteria; c__Betaproteobacteria; o__Neisseriales; f__Neisseriaceae	0.98373	1
b48d07b6a77c34dc7a73c85d1396408cab9d85bc	k__Bacteria; p__Proteobacteria; c__Gammaproteobacteria; o__Enterobacteriales; f__Enterobacteriaceae	0.999847	1
b5acd5edcbd2ef3c433a7dba3fb3fa8ba9601d20	k__Bacteria; p__Firmicutes; c__Bacilli; o__Bacillales; f__Planococcaceae; g__Staphylococcus; s__saprophyticus	0.915595	1
b618b018751ae5b8b684d26238e1539aa3149b0a	k__Bacteria; p__Firmicutes; c__Bacilli; o__Bacillales	0.716396	1
b68a8fb38c5b1c7781358b5c99d2e27a38e3676f	k__Bacteria; p__Firmicutes; c__Bacilli; o__Lactobacillales	0.7727	1
b6a7574c060dd73c5a494326694313728f0b3b19	k__Bacteria; p__Firmicutes; c__Bacilli; o__Lactobacillales	0.966968	1
b997b44cd8c34af453e75e22a9682541054ebca1	k__Bacteria; p__Firmicutes; c__Bacilli; o__Bacillales; f__Listeriaceae; g__Listeria	0.809727	1
ba517edeb3586788d6bce80541c0ceac24728736	k__Bacteria; p__Proteobacteria; c__Alphaproteobacteria; o__Rhodobacterales; f__Rhodobacteraceae	0.95083	1
ba92afdc5f37c7cbd0edcd03bd1b67d745308951	k__Bacteria; p__Proteobacteria; c__Epsilonproteobacteria; o__Campylobacterales; f__Helicobacteraceae; g__Helicobacter	0.999941	1
bb17f6e649700ec2c47f4bdb57c5bdce88d20b0e	k__Bacteria; p__Firmicutes; c__Bacilli; o__Bacillales; f__Planococcaceae; g__Staphylococcus; s__saprophyticus	0.961813	1
bbaf445f511f0a26ffd669c95bfcdaa5c5559218	k__Bacteria; p__Proteobacteria; c__Gammaproteobacteria; o__Pseudomonadales; f__Moraxellaceae; g__Alkanindiges; s__illinoisensis	0.954405	1
bcbaafceb09afa61d1766d2b39eb6eb91e1788b1	k__Bacteria; p__Firmicutes; c__Clostridia; o__Clostridiales; f__Clostridiaceae; g__Clostridium; s__paraputrificum	0.741062	1
bd3997e0ef65ab872410d4de546702308eab07d9	k__Bacteria; p__Proteobacteria; c__Gammaproteobacteria; o__Enterobacteriales; f__Enterobacteriaceae	0.893427	1
bd564ebc452d799f44473f50f3f6e059318f00b4	k__Bacteria; p__Firmicutes; c__Bacilli; o__Bacillales; f__Planococcaceae; g__Staphylococcus; s__saprophyticus	0.980234	1
beae98f2fadff52f0aa34bcb364c82e96ed80a4f	k__Bacteria; p__Proteobacteria; c__Gammaproteobacteria; o__Pseudomonadales; f__Moraxellaceae; g__Alkanindiges; s__illinoisensis	0.839477	1
beba89c9ad1d58d5be6203de3cf2ac908e35abaa	k__Bacteria; p__Firmicutes; c__Bacilli; o__Bacillales; f__Planococcaceae; g__Staphylococcus; s__saprophyticus	0.845309	1
bf84cf01e77ad81ca2c9f4eb54db27ff92302067	k__Bacteria; p__Proteobacteria; c__Betaproteobacteria; o__Neisseriales; f__Neisseriaceae; g__Neisseria	0.779971	1
c014ee529eedb8756a7aee527fc4cd1e403d64fb	k__Bacteria; p__Proteobacteria; c__Gammaproteobacteria	0.997871	1
c117a8a05d847f8192cbaf7e1e405eb1ff527fa0	k__Bacteria; p__Bacteroidetes; c__Bacteroidia; o__Bacteroidales	0.905609	1
c269735f27ed0cc8e840a69a2a182ddc2d44fb90	k__Bacteria; p__Proteobacteria; c__Epsilonproteobacteria; o__Campylobacterales; f__Helicobacteraceae; g__Helicobacter	0.999821	1
c26b64564db4eacc8f4a2d114e297e1ed2d70249	k__Bacteria; p__Firmicutes; c__Bacilli; o__Lactobacillales; f__Streptococcaceae; g__Streptococcus; s__agalactiae	0.997806	1
c2c5b783c8f83184e23f0940e46827b9fbba0712	k__Bacteria; p__Proteobacteria; c__Betaproteobacteria; o__Neisseriales; f__Neisseriaceae	0.978471	1
c2f75068f8fe3d321be7d4601197a3b287646487	k__Bacteria; p__Proteobacteria; c__Alphaproteobacteria; o__Rhodobacterales; f__Rhodobacteraceae	0.813127	1
c41a77eb5b88f426de2c4aba2e22d43b701a73ae	k__Bacteria; p__Proteobacteria; c__Gammaproteobacteria; o__Pseudomonadales; f__Moraxellaceae; g__Alkanindiges; s__illinoisensis	0.940949	1
c43de88a12fdc0ef2df0326750f89895defea75f	k__Bacteria; p__Firmicutes; c__Bacilli; o__Bacillales; f__Listeriaceae; g__Listeria; s__seeligeri	0.812027	1
c5194d2f97b7caa981f3f0339788e7c81bef8ac3	k__Bacteria; p__Firmicutes; c__Clostridia; o__Clostridiales; f__Clostridiaceae; g__Clostridium	0.99619	1
c538fa94d6b342d02843a277982d3f8a44b896ad	k__Bacteria; p__Proteobacteria; c__Gammaproteobacteria; o__Pseudomonadales; f__Moraxellaceae; g__Alkanindiges; s__illinoisensis	0.886579	1
c57fb59fd29c7f525a86962f7ca7c33e3bd7e32d	k__Bacteria; p__Firmicutes; c__Bacilli; o__Lactobacillales; f__Lactobacillaceae	0.909311	1
c5c63f08e10f9c7bc39e684f1dc641cdbb78297b	k__Bacteria; p__Firmicutes; c__Bacilli; o__Bacillales; f__Planococcaceae; g__Staphylococcus; s__saprophyticus	0.966737	1
c5f978df382ab8a282ccc77fa8960c19fed2728d	k__Bacteria; p__Firmicutes; c__Bacilli; o__Bacillales; f__Listeriaceae; g__Listeria; s__seeligeri	0.769133	1
c60109a5a10b51ab266d8f498c6f453cb6934ea8	k__Bacteria; p__Firmicutes; c__Bacilli; o__Lactobacillales	0.859902	1
c67bd8ad59d7314e97c893f137baab556101aaa8	k__Bacteria; p__Firmicutes; c__Bacilli; o__Bacillales; f__Planococcaceae; g__Staphylococcus; s__saprophyticus	0.983357	1
c6d5e48f707ec4ceff117eb77210bdbaa63047ba	k__Bacteria; p__Firmicutes; c__Bacilli; o__Lactobacillales; f__Streptococcaceae; g__Streptococcus; s__agalactiae	0.838584	1
c73c03f8138411d5abf6c4550dff64b0044b7a9f	k__Bacteria; p__Proteobacteria; c__Alphaproteobacteria; o__Rhodobacterales; f__Rhodobacteraceae	0.962064	1
c822ae5b0a530d1ea8a7c9edd9f326f7f357a40b	k__Bacteria; p__Firmicutes; c__Bacilli; o__Lactobacillales; f__Lactobacillaceae; g__Pediococcus; s__cellicola	0.818955	1
c866e276fb18a8777c9083a3a19238ae9bbae445	k__Bacteria; p__Firmicutes; c__Bacilli; o__Lactobacillales	0.966739	1
c8f15af06cb576564b3eb3cb25ccab7718ede852	k__Bacteria; p__Proteobacteria; c__Gammaproteobacteria; o__Pseudomonadales; f__Pseudomonadaceae; g__Pseudomonas	0.898811	1
c93cc45ab312a85cb2f3bd07d261a348b8b61cec	k__Bacteria; p__Firmicutes; c__Bacilli; o__Bacillales; f__Listeriaceae; g__Listeria; s__seeligeri	0.806756	1
c9850f224dc30102c957d06d21926f71757e9c86	k__Bacteria; p__Bacteroidetes; c__Bacteroidia; o__Bacteroidales; f__Bacteroidaceae; g__Bacteroides; s__	0.992324	1
cb9fcc84576ec239cfe249677d29bbc317c855e1	k__Bacteria; p__Firmicutes; c__Bacilli; o__Bacillales; f__Listeriaceae; g__Listeria; s__seeligeri	0.811145	1
ce1938d4bc8e3fe16d0a686730306e79c7b309d4	k__Bacteria; p__Firmicutes; c__Bacilli	0.999908	1
ced0a75cae684f051dfae7bfbd8b1dc1e5d4140b	k__Bacteria; p__Firmicutes; c__Bacilli; o__Bacillales; f__Planococcaceae; g__Staphylococcus; s__saprophyticus	0.966522	1
cf1a63d99acee2b27113e759e2258368c2269482	k__Bacteria	0.973038	1
cf4beb2c5f49e82be8bae06181cc84b52ddca387	k__Bacteria; p__Firmicutes; c__Bacilli; o__Bacillales	0.984512	1
cfb2c5cd7b4a1b5eb0189dc24be1143e279e74e9	k__Bacteria; p__Proteobacteria; c__Betaproteobacteria; o__Neisseriales; f__Neisseriaceae; g__Neisseria	0.781258	1
d088b6548c1737d2abeea1ac526007e2eb13f8b5	k__Bacteria	0.960967	1
d1096e08ce417a5b6ae56dca98b81f8460c38b7f	k__Bacteria; p__Firmicutes; c__Bacilli; o__Bacillales; f__Listeriaceae; g__Listeria	0.771588	1
d1404fd2201fc9e1263ee673405fed8b1214e48c	k__Bacteria; p__Actinobacteria; c__Actinobacteria; o__Actinomycetales	0.999363	1
d1863fdd61e94aa3728d1879fe984290830b7491	k__Bacteria; p__Firmicutes; c__Bacilli; o__Lactobacillales	0.705352	1
d1a20537ea9d7534eade1838b597ee44d366e8ed	k__Bacteria; p__Firmicutes; c__Bacilli; o__Lactobacillales; f__Lactobacillaceae; g__Pediococcus; s__cellicola	0.702351	1
d29e8aa46fe78da2815a4777ad943a30567ed75a	k__Bacteria; p__Firmicutes; c__Bacilli; o__Lactobacillales; f__Streptococcaceae; g__Streptococcus; s__agalactiae	0.989517	1
d391df18ee59a10c0751f0a789ec3070d4b65b9e	k__Bacteria	0.999989	1
d484a3ebe7e82bf2a7c67c0902475754436f9d25	k__Bacteria; p__Proteobacteria; c__Betaproteobacteria; o__Neisseriales; f__Neisseriaceae; g__Neisseria	0.80293	1
d498c1562ffa09b41a75a0c7ab923f13e74530e6	k__Bacteria; p__Firmicutes; c__Bacilli; o__Bacillales; f__Bacillaceae	0.994066	1
d62096d53c1f42bb615932c7cd126526c4da56c4	k__Bacteria; p__Proteobacteria; c__Gammaproteobacteria; o__Enterobacteriales; f__Enterobacteriaceae	0.999815	1
d6945e88fbb2659460f5350f9c0e54335e67e5c5	k__Bacteria; p__Proteobacteria; c__Gammaproteobacteria; o__Pseudomonadales; f__Moraxellaceae; g__Alkanindiges; s__illinoisensis	0.954291	1
d69abc235543d64dacb323022ee525751c07b682	k__Bacteria; p__Firmicutes; c__Bacilli; o__Lactobacillales; f__Streptococcaceae; g__Streptococcus; s__agalactiae	0.989958	1
d75e5bd16c62f2e023df25c43457517cb0c8751d	k__Bacteria; p__Firmicutes; c__Bacilli; o__Bacillales; f__Planococcaceae; g__Staphylococcus; s__saprophyticus	0.977834	1
d7feeb9601f9ee1f2c3b0407a3679737f8154f44	k__Bacteria; p__Firmicutes; c__Bacilli; o__Bacillales; f__Bacillaceae	0.999131	1
d8677748457f7b9cb221f11d9339cd203a5dd1a8	k__Bacteria; p__Actinobacteria; c__Actinobacteria; o__Actinomycetales; f__Propionibacteriaceae	0.738059	1
d90fb65938d75ba007636f6b226187d3928f414a	k__Bacteria; p__Firmicutes; c__Bacilli; o__Bacillales; f__Bacillaceae	0.96709	1
d934f2feb96687d1e129ad2d9e87a88a1c4dd67f	k__Bacteria; p__Firmicutes; c__Bacilli; o__Lactobacillales	0.895269	1
d9679d648aab0531ba17336b6437ed15be1ceacb	k__Bacteria; p__Bacteroidetes; c__Bacteroidia; o__Bacteroidales	0.968985	1
da54430b50ee2ae3fa3802ae445dc9748a78cc13	k__Bacteria; p__Firmicutes; c__Clostridia; o__Clostridiales; f__Clostridiaceae; g__Clostridium; s__paraputrificum	0.73053	1
da5a75dd2061947c015bc80144e7b2434d1d199f	k__Bacteria; p__Firmicutes; c__Bacilli; o__Bacillales; f__Bacillaceae	0.99889	1
dc6edb8e3f018793225c777e80028e9235d1d9b4	k__Bacteria; p__Proteobacteria; c__Betaproteobacteria; o__Neisseriales; f__Neisseriaceae; g__Neisseria	0.716608	1
dd817830df225639cb6ba98bb3244b00870408f1	k__Bacteria; p__Firmicutes; c__Bacilli; o__Bacillales; f__Bacillaceae	0.982185	1
dda2bb1b35954308a6ff0251f051b18863799b38	k__Bacteria; p__Firmicutes; c__Bacilli; o__Lactobacillales; f__Streptococcaceae; g__Streptococcus; s__agalactiae	0.982772	1
ddc8f7cda12de83783b7030b95bf1c7333d5edbf	k__Bacteria; p__Proteobacteria; c__Gammaproteobacteria; o__Pseudomonadales; f__Pseudomonadaceae; g__Pseudomonas	0.906549	1
ddd4b673096b6d10df836a43a4bee83a83fcdc51	k__Bacteria; p__Firmicutes; c__Bacilli; o__Bacillales; f__Planococcaceae; g__Staphylococcus; s__saprophyticus	0.986452	1
de747dd0641e16cc75140d7fec54da541fa210b2	k__Bacteria; p__Firmicutes; c__Clostridia; o__Clostridiales; f__Clostridiaceae; g__Clostridium; s__paraputrificum	0.773488	1
de8d0ecbecd34cf2185d25030a5cfb526df0787e	k__Bacteria; p__Firmicutes; c__Clostridia; o__Clostridiales; f__Clostridiaceae; g__Clostridium; s__paraputrificum	0.748323	1
de945dae7750cd13bae2f529bb3fbfbfda26ae72	k__Bacteria; p__Firmicutes; c__Bacilli; o__Bacillales; f__Planococcaceae; g__Staphylococcus; s__saprophyticus	0.975113	1
deb91de7db1bbceafa554e27ca81d95b5491e4cd	k__Bacteria; p__Firmicutes; c__Bacilli; o__Lactobacillales; f__Streptococcaceae; g__Streptococcus; s__agalactiae	0.999054	1
e052d37cb7e9aee56fd7d3c2352ffdcc64e76a06	k__Bacteria; p__Firmicutes; c__Bacilli; o__Bacillales; f__Bacillaceae	0.801876	1
e08595245dfe51a71b921f4a3aba40b8ccad5825	k__Bacteria; p__Proteobacteria; c__Gammaproteobacteria; o__Pseudomonadales; f__Moraxellaceae; g__Alkanindiges; s__illinoisensis	0.818027	1
e0b5c3ecfae83f909a46e24d2edd17563bcdf342	k__Bacteria; p__Firmicutes; c__Bacilli; o__Bacillales; f__Planococcaceae	0.702136	1
e1d804b3fe7ff0241e58ce4121003941adbd4135	k__Bacteria; p__Firmicutes; c__Bacilli; o__Lactobacillales; f__Enterococcaceae; g__Melissococcus; s__plutonius	0.707506	1
e2c3db72eb3da53a1059f3d873af5b661b97f7ce	k__Bacteria; p__Proteobacteria; c__Gammaproteobacteria; o__Enterobacteriales; f__Enterobacteriaceae	0.999623	1
e3ee794083be8cf5b1eabd208aebb0e5f20f5b18	k__Bacteria; p__Firmicutes; c__Bacilli; o__Lactobacillales	0.999249	1
e43b9104cadbe35f57ee9c868ac219d60f660292	k__Bacteria; p__Actinobacteria; c__Actinobacteria; o__Actinomycetales	0.997852	1
e48259368bde00b6084a7d8d031c7816bd668d79	k__Bacteria; p__Firmicutes; c__Bacilli; o__Bacillales	0.997394	1
e4cefc8daabe2ba701be2b03f65c31bf0d85d449	k__Bacteria; p__Proteobacteria; c__Gammaproteobacteria; o__Enterobacteriales; f__Enterobacteriaceae	0.99984	1
e522d3a50befeaf6ccd207054e64cebf9e32df56	k__Bacteria; p__Proteobacteria; c__Betaproteobacteria; o__Neisseriales; f__Neisseriaceae; g__Neisseria	0.8076	1
e52613e6e1d688bfcaa55f084b381ae009e6f4d3	k__Bacteria; p__Firmicutes; c__Clostridia; o__Clostridiales; f__Clostridiaceae; g__Clostridium	0.998866	1
e67b1a22993aace74a6230470c900be8a682125a	k__Bacteria; p__Firmicutes; c__Bacilli; o__Lactobacillales	0.985723	1
e725050f2f7930c480ff8db484a5e4b2e7dbb722	k__Bacteria; p__Proteobacteria; c__Betaproteobacteria; o__Neisseriales; f__Neisseriaceae	0.98688	1
e729bd5079175ba8d4548bb99178be4ce6c31c37	k__Bacteria; p__Proteobacteria; c__Alphaproteobacteria; o__Rhodobacterales; f__Rhodobacteraceae	0.834013	1
e78706660f867a4e69cfb583a2670ff859e0a5e1	k__Bacteria; p__Actinobacteria; c__Actinobacteria; o__Actinomycetales; f__Propionibacteriaceae	0.751174	1
e7af63dc0cdc7fd4f2ee5e404c22bc3b3ac43ac6	k__Bacteria; p__Firmicutes; c__Bacilli; o__Bacillales; f__Planococcaceae; g__Staphylococcus; s__saprophyticus	0.874032	1
e7d3eb29a98e29fb19e0c4ecc84211e632ba7aac	k__Bacteria; p__Firmicutes; c__Bacilli; o__Lactobacillales; f__Lactobacillaceae; g__Pediococcus	0.744522	1
e7e7fe8c4106874042021c064acbca8d7c958c70	k__Bacteria; p__Firmicutes; c__Bacilli; o__Bacillales; f__Planococcaceae; g__Staphylococcus; s__saprophyticus	0.973366	1
e7fca5ede4c88e57c26d8f4c3743c33f07316889	k__Bacteria; p__Proteobacteria; c__Gammaproteobacteria; o__Pseudomonadales; f__Pseudomonadaceae; g__Pseudomonas	0.892404	1
e883605fdd1beda6334524bec4e43c035f3e7ed6	k__Bacteria; p__Firmicutes; c__Bacilli; o__Lactobacillales	0.96521	1
e8f9e7b0126545e7a9f19b142400aab2e8775eab	k__Bacteria; p__Bacteroidetes; c__Bacteroidia; o__Bacteroidales; f__Bacteroidaceae; g__Bacteroides	0.725869	1
e90ab2798832dee75a7307e4d353bb83001ea101	k__Bacteria; p__Firmicutes; c__Bacilli; o__Lactobacillales; f__Aerococcaceae	0.716606	1
e90eba4fae5aa5a5ab615ac696074afc722bf3b1	k__Bacteria; p__Proteobacteria; c__Betaproteobacteria; o__Neisseriales; f__Neisseriaceae; g__Neisseria	0.840588	1
e940455cf1368a6b5200a34261f0d8ac22f40e46	k__Bacteria; p__Actinobacteria; c__Actinobacteria; o__Actinomycetales; f__Propionibacteriaceae	0.919563	1
e9849d6efc56e97c5e7d178aa41dbdb3311bbe82	k__Bacteria; p__Firmicutes; c__Bacilli; o__Bacillales; f__Listeriaceae; g__Listeria	0.876411	1
e9f1ebe30a080280a71ac0436bc49d6271a09ead	k__Bacteria; p__Firmicutes; c__Bacilli; o__Lactobacillales; f__Lactobacillaceae; g__Pediococcus; s__cellicola	0.748592	1
ea12b28d7cf0c5ebdad579bd0aaf9e7ac30dc0b9	k__Bacteria; p__Firmicutes; c__Bacilli; o__Lactobacillales	0.927903	1
ec1f061ae3fab8673dcb97dac59629e538b7404e	k__Bacteria; p__Firmicutes; c__Bacilli; o__Bacillales; f__Bacillaceae	0.826002	1
ec48e8c02c9a5ec42250164e00481c5961ee4048	k__Bacteria; p__Firmicutes; c__Bacilli; o__Lactobacillales; f__Lactobacillaceae; g__Pediococcus; s__cellicola	0.782228	1
ec8c3ee3b3f3e25626a9c22c19698725d18b23cc	k__Bacteria; p__Firmicutes; c__Bacilli; o__Lactobacillales	0.94192	1
ecf539b6217299346c1582d45713442d9fd98e03	k__Bacteria; p__Firmicutes; c__Bacilli; o__Bacillales; f__Listeriaceae; g__Listeria	0.98451	1
ed7d802cb36222ee0afe5b4d18e2b68094eb63a6	k__Bacteria; p__Firmicutes; c__Bacilli; o__Lactobacillales	0.999154	1
ee135204a100e55c03cb1c7b330bf55210b7f264	k__Bacteria; p__Proteobacteria; c__Epsilonproteobacteria; o__Campylobacterales; f__Helicobacteraceae; g__Helicobacter	0.999882	1
ef31128dc65048472dc70d76713b574c8472aa3b	k__Bacteria; p__Firmicutes; c__Bacilli; o__Bacillales; f__Bacillaceae	0.99917	1
ef4043cef572a8741aa7e98b0790cd3196fbafb5	k__Bacteria; p__Firmicutes; c__Bacilli; o__Bacillales; f__Listeriaceae; g__Listeria; s__seeligeri	0.814636	1
ef565b187c664eec25c2fa9255b2893b2e703920	k__Bacteria; p__Proteobacteria; c__Gammaproteobacteria; o__Enterobacteriales; f__Enterobacteriaceae	0.999826	1
f0ec2e6c0003e72ed7a4e9bd7629018b1fbe7b80	k__Bacteria; p__Firmicutes; c__Clostridia; o__Clostridiales; f__Clostridiaceae; g__Clostridium	0.998641	1
f1b852839996937d7ce5087801c428cd78e2560c	k__Bacteria; p__Proteobacteria; c__Betaproteobacteria; o__Neisseriales; f__Neisseriaceae; g__Neisseria	0.815427	1
f1f529d6953efbacd7488f1d6d754ebc0b980e44	k__Bacteria; p__Firmicutes; c__Clostridia; o__Clostridiales; f__Clostridiaceae; g__Clostridium; s__paraputrificum	0.745601	1
f209ba25c0ca4224e4409dd4b265b575d8d4161a	k__Bacteria; p__Proteobacteria; c__Alphaproteobacteria; o__Rhodobacterales; f__Rhodobacteraceae	0.912604	1
f35cedb74c8f9a84cd8695b669dc53ab0b793fc9	k__Bacteria; p__Proteobacteria; c__Epsilonproteobacteria; o__Campylobacterales; f__Helicobacteraceae; g__Helicobacter	0.99986	1
f3e94ece2ae2d6b1167926e457f14fe83b15a0aa	k__Bacteria; p__Firmicutes; c__Bacilli; o__Lactobacillales	0.94607	1
f5081009cf55376a7f91f57491b1ded0fe259c86	k__Bacteria	0.999978	1
f613bc536bc742d7a338a044ce2608b8bce532b8	k__Bacteria; p__Proteobacteria; c__Gammaproteobacteria; o__Pseudomonadales; f__Moraxellaceae; g__Alkanindiges; s__illinoisensis	0.987342	1
f620baca6eb7df949733c86b97f59271ec1a4625	k__Bacteria; p__Proteobacteria; c__Gammaproteobacteria; o__Pseudomonadales; f__Pseudomonadaceae; g__Pseudomonas	0.897164	1
f6352ef1a33a6b9497271b5a69ee9777e030fc38	k__Bacteria; p__Firmicutes; c__Bacilli; o__Lactobacillales; f__Streptococcaceae; g__Streptococcus; s__agalactiae	0.792669	1
f638d3363cd611a8f8a462f1d43d9507a0cd561d	k__Bacteria; p__Proteobacteria; c__Alphaproteobacteria; o__Rhodobacterales; f__Rhodobacteraceae	0.911694	1
f6991245dfbcb466fc6baf17cd37a49a7d15e672	k__Bacteria; p__Proteobacteria; c__Epsilonproteobacteria; o__Campylobacterales; f__Helicobacteraceae; g__Helicobacter	0.99987	1
f6ecfd2da1ca69097455278d37d000ac801f47d2	k__Bacteria; p__Proteobacteria; c__Alphaproteobacteria; o__Rhodobacterales; f__Rhodobacteraceae; g__Haematobacter; s__massiliensis	0.721087	1
f8096dcadecbdc6480e33ff6cbe9eba896ac0c26	k__Bacteria; p__Proteobacteria; c__Betaproteobacteria; o__Neisseriales; f__Neisseriaceae; g__Neisseria	0.793808	1
f8c076f7e985844c623eb105456a3c73eb882e30	k__Bacteria; p__Proteobacteria; c__Betaproteobacteria; o__Neisseriales; f__Neisseriaceae; g__Neisseria	0.748562	1
f9898c7158ac018f1d5908d75d88b1e366519c67	k__Bacteria; p__Proteobacteria; c__Gammaproteobacteria; o__Pseudomonadales; f__Moraxellaceae; g__Alkanindiges; s__illinoisensis	0.849678	1
fa07cc18c093288c6465fd6672d358ad5fc9383f	k__Bacteria; p__Proteobacteria; c__Betaproteobacteria; o__Neisseriales; f__Neisseriaceae	0.998697	1
fa1056a0e19b322cac331bf18ac3af5add4334d1	k__Bacteria; p__Firmicutes; c__Bacilli; o__Bacillales; f__Listeriaceae; g__Listeria; s__seeligeri	0.801923	1
fa1690081ad0bcb4c3d0b839c7fb789099831393	k__Bacteria; p__Firmicutes; c__Bacilli; o__Lactobacillales; f__Streptococcaceae; g__Streptococcus; s__agalactiae	0.89186	1
fa1cb07c5ec44a5dc0ea3d8d3e5f04c8f4e90ee3	k__Bacteria; p__Firmicutes; c__Bacilli; o__Lactobacillales	0.917544	1
fae56d58c7d5b6e8ae7e2ed1d0c9bba329d80cca	k__Bacteria; p__Firmicutes; c__Bacilli; o__Bacillales; f__Bacillaceae	0.999138	1
fb4b8e70ea80ec5cdcf8c8a0cc20134626f9efc3	k__Bacteria; p__Firmicutes; c__Bacilli; o__Bacillales; f__Planococcaceae	0.820721	1
fbc2e5dc0c2642d33bd33274ef3ade358baede06	k__Bacteria; p__Firmicutes; c__Bacilli; o__Bacillales; f__Listeriaceae; g__Listeria; s__seeligeri	0.805422	1
fbfadbfcac16c5426abb4e92811e0e513e2b01aa	k__Bacteria; p__Firmicutes; c__Bacilli; o__Bacillales; f__Planococcaceae; g__Staphylococcus; s__saprophyticus	0.959044	1
fc154d65824fb4f1a97790b455b51c590f774731	k__Bacteria; p__Firmicutes; c__Bacilli; o__Lactobacillales; f__Lactobacillaceae; g__Pediococcus; s__cellicola	0.736316	1
fc68b7a5fcb97e235adbc14f3a8862bf7d5e5261	k__Bacteria; p__Bacteroidetes; c__Bacteroidia; o__Bacteroidales; f__Bacteroidaceae; g__Bacteroides; s__	0.727879	1
fd6e0b9700939db2011ab3f88e251913949d0be2	k__Bacteria; p__Proteobacteria; c__Gammaproteobacteria; o__Enterobacteriales; f__Enterobacteriaceae	0.999853	1
fdb6fe10b8a84ec246a3d976278e242ed6a04c1d	k__Bacteria; p__Firmicutes; c__Bacilli; o__Lactobacillales	0.902529	1
fdfa4a578f61aad94afa2042a6a6ade7411ec7ec	k__Bacteria; p__Firmicutes; c__Bacilli; o__Lactobacillales; f__Streptococcaceae; g__Streptococcus; s__agalactiae	0.999095	1
fe1e3aaa67706378247264b6c64f208b38cdd1ec	k__Bacteria; p__Firmicutes; c__Bacilli; o__Lactobacillales; f__Lactobacillaceae	0.918707	1

## Sheet: S8_QIIME_V3V5_closed
Table S8. BEI v3v5 16S Closed OTU Counts from QIIME2 with Greengenes v13_8 Classification
Feature ID	Taxon	Confidence	Counts
10952	k__Bacteria; p__Proteobacteria; c__Epsilonproteobacteria; o__Campylobacterales; f__Helicobacteraceae; g__Helicobacter	0.999929	9789
1076969	k__Bacteria; p__Firmicutes; c__Bacilli; o__Lactobacillales; f__Streptococcaceae; g__Streptococcus; s__agalactiae	0.999381	5453
4440404	k__Bacteria; p__Proteobacteria; c__Betaproteobacteria; o__Neisseriales; f__Neisseriaceae; g__Neisseria	0.766452	5420
4416988	k__Bacteria; p__Firmicutes; c__Bacilli; o__Bacillales; f__Listeriaceae; g__Listeria; s__seeligeri	0.828	5375
4380971	k__Bacteria; p__Firmicutes; c__Clostridia; o__Clostridiales; f__Clostridiaceae; g__Clostridium; s__paraputrificum	0.78309	5071
295053	k__Bacteria; p__Proteobacteria; c__Gammaproteobacteria; o__Enterobacteriales; f__Enterobacteriaceae	0.999894	4954
330353	k__Bacteria; p__Firmicutes; c__Bacilli; o__Lactobacillales; f__Lactobacillaceae	0.909743	4665
405425	k__Bacteria	0.976839	4610
4463892	k__Bacteria; p__Bacteroidetes; c__Bacteroidia; o__Bacteroidales; f__Bacteroidaceae; g__Bacteroides; s__	0.740306	4579
496787	k__Bacteria; p__Firmicutes; c__Bacilli; o__Bacillales; f__Planococcaceae; g__Staphylococcus; s__saprophyticus	0.97867	4235
4315958	k__Bacteria; p__Firmicutes; c__Bacilli; o__Lactobacillales	0.922455	4177
157327	k__Bacteria; p__Bacteroidetes; c__Bacteroidia; o__Bacteroidales; f__Bacteroidaceae; g__Bacteroides; s__	0.76338	3992
855538	k__Bacteria; p__Actinobacteria; c__Actinobacteria; o__Actinomycetales; f__Propionibacteriaceae	0.768224	3880
2874742	k__Bacteria; p__Firmicutes; c__Bacilli; o__Bacillales; f__Bacillaceae	0.9992	3587
868615	k__Bacteria; p__Firmicutes; c__Bacilli; o__Bacillales; f__Planococcaceae; g__Staphylococcus; s__saprophyticus	0.977741	3426
1111582	k__Bacteria; p__Firmicutes; c__Bacilli; o__Lactobacillales	0.999245	1784
193591	k__Bacteria; p__Bacteroidetes; c__Bacteroidia; o__Bacteroidales	0.945002	1312
221045	k__Bacteria; p__Proteobacteria; c__Alphaproteobacteria; o__Rhodobacterales; f__Rhodobacteraceae	0.959156	1211
3563235	k__Bacteria; p__Bacteroidetes; c__Bacteroidia; o__Bacteroidales; f__Bacteroidaceae; g__Bacteroides; s__	0.820428	1065
139321	k__Bacteria; p__Proteobacteria; c__Gammaproteobacteria; o__Pseudomonadales; f__Pseudomonadaceae; g__Pseudomonas	0.892146	879
439908	k__Bacteria; p__Firmicutes; c__Bacilli; o__Bacillales; f__Planococcaceae; g__Staphylococcus; s__saprophyticus	0.97868	692
128604	k__Bacteria	0.99998	567
345362	k__Bacteria; p__Proteobacteria; c__Gammaproteobacteria; o__Enterobacteriales; f__Enterobacteriaceae	0.999895	535
1059655	k__Bacteria; p__Firmicutes; c__Bacilli; o__Lactobacillales	0.995689	450
219151	k__Bacteria; p__Proteobacteria; c__Gammaproteobacteria; o__Pseudomonadales; f__Moraxellaceae; g__Alkanindiges; s__illinoisensis	0.9805	375
1089121	k__Bacteria; p__Actinobacteria; c__Actinobacteria; o__Actinomycetales	0.999964	230
3426658	k__Bacteria; p__Bacteroidetes; c__Bacteroidia; o__Bacteroidales; f__Bacteroidaceae; g__Bacteroides; s__	0.80124	185
354905	k__Bacteria; p__Firmicutes; c__Bacilli; o__Lactobacillales; f__Lactobacillaceae	0.921801	132
1040220	k__Bacteria; p__Firmicutes; c__Bacilli; o__Bacillales; f__Planococcaceae; g__Staphylococcus; s__saprophyticus	0.978638	128
1068955	k__Bacteria; p__Firmicutes; c__Bacilli; o__Bacillales; f__Planococcaceae; g__Staphylococcus; s__saprophyticus	0.981679	108
356733	k__Bacteria; p__Firmicutes; c__Bacilli; o__Bacillales; f__Planococcaceae; g__Staphylococcus; s__saprophyticus	0.977868	97
205904	k__Bacteria; p__Bacteroidetes; c__Bacteroidia; o__Bacteroidales; f__Bacteroidaceae; g__Bacteroides	0.730381	91
242096	k__Bacteria	0.980444	87
366926	k__Bacteria; p__Firmicutes; c__Bacilli; o__Bacillales; f__Bacillaceae	0.999181	71
503354	k__Bacteria; p__Firmicutes; c__Bacilli; o__Bacillales; f__Planococcaceae; g__Staphylococcus; s__saprophyticus	0.978555	71
231787	k__Bacteria; p__Proteobacteria; c__Gammaproteobacteria; o__Enterobacteriales; f__Enterobacteriaceae	0.999896	70
992354	k__Bacteria; p__Actinobacteria; c__Actinobacteria; o__Actinomycetales; f__Propionibacteriaceae	0.733666	66
219826	k__Bacteria; p__Proteobacteria; c__Gammaproteobacteria; o__Pseudomonadales; f__Moraxellaceae; g__Alkanindiges; s__illinoisensis	0.969324	63
113773	k__Bacteria; p__Firmicutes; c__Bacilli; o__Lactobacillales	0.999255	61
187233	k__Bacteria; p__Firmicutes; c__Bacilli; o__Lactobacillales; f__Lactobacillaceae	0.910094	53
1075891	k__Bacteria; p__Firmicutes; c__Bacilli; o__Bacillales; f__Planococcaceae; g__Staphylococcus; s__saprophyticus	0.934388	49
588216	k__Bacteria; p__Proteobacteria; c__Gammaproteobacteria; o__Enterobacteriales; f__Enterobacteriaceae	0.999892	45
4345285	k__Bacteria; p__Firmicutes; c__Bacilli; o__Bacillales; f__Planococcaceae; g__Staphylococcus; s__saprophyticus	0.978931	43
218254	k__Bacteria; p__Firmicutes; c__Bacilli; o__Bacillales; f__Bacillaceae	0.999251	42
551871	k__Bacteria; p__Firmicutes; c__Bacilli; o__Bacillales; f__Bacillaceae	0.999205	37
4463224	k__Bacteria; p__Firmicutes; c__Bacilli; o__Bacillales; f__Bacillaceae	0.999192	36
4460179	k__Bacteria	0.96561	34
403853	k__Bacteria; p__Actinobacteria; c__Actinobacteria; o__Actinomycetales	0.999507	32
839152	k__Bacteria; p__Firmicutes; c__Bacilli; o__Lactobacillales	0.998742	26
931727	k__Bacteria; p__Actinobacteria; c__Actinobacteria; o__Actinomycetales; f__Propionibacteriaceae	0.794601	25
1009894	k__Bacteria	0.976933	25
174708	k__Bacteria	0.974584	23
697578	k__Bacteria; p__Firmicutes; c__Bacilli; o__Bacillales; f__Bacillaceae	0.988436	23
184753	k__Bacteria; p__Bacteroidetes; c__Bacteroidia; o__Bacteroidales	0.930355	21
465079	k__Bacteria; p__Firmicutes; c__Bacilli; o__Bacillales; f__Planococcaceae; g__Staphylococcus; s__saprophyticus	0.979188	21
913867	k__Bacteria	0.976121	19
934488	k__Bacteria; p__Firmicutes; c__Bacilli; o__Bacillales; f__Planococcaceae; g__Staphylococcus; s__saprophyticus	0.978342	17
521318	k__Bacteria	0.962291	16
132837	k__Bacteria; p__Proteobacteria; c__Epsilonproteobacteria; o__Campylobacterales; f__Helicobacteraceae; g__Helicobacter	0.999913	15
710275	k__Bacteria	0.978616	15
3876673	k__Bacteria; p__Firmicutes; c__Clostridia; o__Clostridiales; f__Clostridiaceae; g__Clostridium; s__paraputrificum	0.858443	15
4333556	k__Bacteria; p__Firmicutes; c__Bacilli; o__Bacillales; f__Bacillaceae	0.999226	15
170481	k__Bacteria	0.960302	14
1039477	k__Bacteria; p__Firmicutes; c__Bacilli; o__Bacillales; f__Planococcaceae; g__Staphylococcus; s__saprophyticus	0.978591	14
144452	k__Bacteria; p__Proteobacteria; c__Gammaproteobacteria; o__Pseudomonadales; f__Pseudomonadaceae; g__Pseudomonas	0.893156	13
171559	k__Bacteria; p__Bacteroidetes; c__Bacteroidia; o__Bacteroidales	0.939601	13
257195	k__Bacteria	0.968705	13
526430	k__Bacteria	0.972947	13
248521	k__Bacteria	0.965256	12
524433	k__Bacteria	0.97091	12
12574	k__Bacteria; p__Actinobacteria; c__Actinobacteria; o__Actinomycetales	0.999941	11
656881	k__Bacteria; p__Proteobacteria; c__Gammaproteobacteria; o__Enterobacteriales; f__Enterobacteriaceae	0.999906	11
844375	k__Bacteria; p__Bacteroidetes; c__Bacteroidia; o__Bacteroidales	0.960265	11
1124584	k__Bacteria	0.976317	11
4200918	k__Bacteria; p__Firmicutes; c__Bacilli; o__Lactobacillales; f__Lactobacillaceae	0.844059	11
4421341	k__Bacteria	0.979082	11
554705	k__Bacteria	0.971517	10
563079	k__Bacteria	0.976075	10
777667	k__Bacteria; p__Firmicutes; c__Bacilli; o__Lactobacillales; f__Carnobacteriaceae; g__Isobaculum; s__melis	0.814754	10
791406	k__Bacteria	0.977492	10
110404	k__Bacteria	0.976784	9
339439	k__Bacteria	0.978529	9
365273	k__Bacteria	0.974354	9
808851	k__Bacteria	0.975076	9
1512104	k__Bacteria	0.978024	9
3940440	k__Bacteria; p__Bacteroidetes; c__Bacteroidia; o__Bacteroidales; f__Bacteroidaceae; g__Bacteroides	0.770598	9
162230	k__Bacteria	0.977876	8
230216	k__Bacteria	0.974623	8
360440	k__Bacteria	0.975007	8
979261	k__Bacteria; p__Firmicutes; c__Bacilli; o__Bacillales; f__Planococcaceae; g__Staphylococcus; s__saprophyticus	0.977555	8
1107335	k__Bacteria	0.975171	8
3453734	k__Bacteria	0.976652	8
4235445	k__Bacteria	0.982812	8
4334055	k__Bacteria	0.979514	8
4357811	k__Bacteria; p__Bacteroidetes; c__Bacteroidia; o__Bacteroidales	0.929789	8
928538	k__Bacteria; p__Firmicutes; c__Bacilli; o__Bacillales; f__Planococcaceae; g__Staphylococcus; s__saprophyticus	0.980501	7
4447394	k__Bacteria; p__Actinobacteria; c__Actinobacteria; o__Actinomycetales	0.999472	7
191483	k__Bacteria; p__Bacteroidetes; c__Bacteroidia; o__Bacteroidales	0.911094	6
355695	k__Bacteria; p__Firmicutes; c__Bacilli; o__Bacillales; f__Bacillaceae	0.99921	6
381296	k__Bacteria	0.970996	6
512485	k__Bacteria	0.963633	6
587574	k__Bacteria; p__Firmicutes; c__Bacilli; o__Bacillales; f__Bacillaceae	0.951467	6
852375	k__Bacteria	0.974797	6
870751	k__Bacteria; p__Firmicutes; c__Bacilli; o__Bacillales; f__Planococcaceae; g__Staphylococcus; s__saprophyticus	0.979031	6
4428313	k__Bacteria; p__Firmicutes; c__Bacilli; o__Lactobacillales; f__Lactobacillaceae	0.910101	6
137609	k__Bacteria; p__Firmicutes; c__Clostridia; o__Clostridiales; f__Clostridiaceae; g__Clostridium; s__paraputrificum	0.777013	5
161677	k__Bacteria	0.973938	5
669771	k__Bacteria	0.977038	5
879361	k__Bacteria	0.977846	5
891054	k__Bacteria	0.975054	5
894774	k__Bacteria; p__Firmicutes; c__Bacilli; o__Bacillales	0.939363	5
933896	k__Bacteria; p__Actinobacteria; c__Actinobacteria; o__Actinomycetales; f__Propionibacteriaceae	0.7922	5
995425	k__Bacteria	0.975757	5
4425634	k__Bacteria	0.975468	5
133341	k__Bacteria; p__Firmicutes; c__Bacilli; o__Lactobacillales; f__Lactobacillaceae	0.907997	4
217482	k__Bacteria	0.945094	4
227083	k__Bacteria; p__Firmicutes; c__Bacilli; o__Bacillales; f__Planococcaceae; g__Staphylococcus; s__saprophyticus	0.977755	4
250135	k__Bacteria	0.974878	4
294782	k__Bacteria	0.977143	4
525418	k__Bacteria	0.970695	4
853416	k__Bacteria	0.925863	4
972955	k__Bacteria; p__Actinobacteria; c__Actinobacteria; o__Actinomycetales; f__Propionibacteriaceae	0.790898	4
1001007	k__Bacteria; p__Firmicutes; c__Bacilli; o__Bacillales; f__Planococcaceae	0.702432	4
4359586	k__Bacteria	0.951202	4
137056	k__Bacteria; p__Firmicutes; c__Bacilli; o__Bacillales	0.832958	3
137961	k__Bacteria; p__Firmicutes; c__Bacilli; o__Bacillales; f__Bacillaceae	0.998916	3
182764	k__Bacteria; p__Firmicutes; c__Bacilli; o__Lactobacillales; f__Lactobacillaceae	0.92353	3
230114	k__Bacteria; p__Firmicutes; c__Bacilli; o__Lactobacillales	0.999267	3
329997	k__Bacteria	0.980055	3
338845	k__Bacteria; p__Firmicutes; c__Bacilli; o__Lactobacillales; f__Lactobacillaceae; g__Pediococcus	0.82533	3
513114	k__Bacteria	0.976281	3
578231	k__Bacteria	0.979787	3
806487	k__Bacteria	0.976802	3
813945	k__Bacteria	0.976572	3
833659	k__Bacteria	0.973405	3
938794	k__Bacteria	0.977472	3
1086805	k__Bacteria; p__Firmicutes; c__Bacilli; o__Bacillales; f__Listeriaceae; g__Listeria; s__seeligeri	0.753873	3
2297611	k__Bacteria	0.973067	3
2797395	k__Bacteria	0.984593	3
3439403	k__Bacteria; p__Bacteroidetes; c__Bacteroidia; o__Bacteroidales; f__Bacteroidaceae; g__Bacteroides; s__	0.742375	3
4341099	k__Bacteria	0.976451	3
4430680	k__Bacteria	0.973841	3
141564	k__Bacteria	0.979156	2
187962	k__Bacteria; p__Firmicutes; c__Bacilli; o__Lactobacillales; f__Lactobacillaceae	0.912264	2
265496	k__Bacteria	0.975454	2
301270	k__Bacteria; p__Firmicutes; c__Bacilli; o__Lactobacillales; f__Streptococcaceae; g__Streptococcus; s__agalactiae	0.999432	2
321405	k__Bacteria	0.979781	2
326968	k__Bacteria; p__Firmicutes; c__Bacilli; o__Lactobacillales; f__Lactobacillaceae	0.910153	2
342876	k__Bacteria	0.974214	2
567972	k__Bacteria; p__Firmicutes; c__Bacilli; o__Lactobacillales; f__Streptococcaceae; g__Streptococcus; s__agalactiae	0.989839	2
700971	k__Bacteria	0.975105	2
782953	k__Bacteria; p__Proteobacteria; c__Gammaproteobacteria; o__Enterobacteriales; f__Enterobacteriaceae	0.999872	2
872328	k__Bacteria; p__Firmicutes; c__Bacilli; o__Bacillales; f__Bacillaceae	0.992794	2
918139	k__Bacteria; p__Actinobacteria; c__Actinobacteria; o__Actinomycetales; f__Propionibacteriaceae	0.907317	2
956553	k__Bacteria; p__Firmicutes; c__Bacilli; o__Lactobacillales; f__Streptococcaceae; g__Streptococcus; s__agalactiae	0.904239	2
1121651	k__Bacteria	0.977652	2
2000709	k__Bacteria; p__Proteobacteria; c__Alphaproteobacteria; o__Rhodobacterales; f__Rhodobacteraceae	0.933311	2
2896107	k__Bacteria; p__Firmicutes; c__Bacilli; o__Bacillales; f__Planococcaceae; g__Staphylococcus; s__saprophyticus	0.985287	2
4312969	k__Bacteria; p__Firmicutes; c__Bacilli; o__Bacillales; f__Planococcaceae; g__Staphylococcus; s__saprophyticus	0.979602	2
4333705	k__Bacteria	0.974639	2
4345912	k__Bacteria	0.986444	2
4389529	k__Bacteria	0.975509	2
4449013	k__Bacteria	0.985995	2
4483006	k__Bacteria; p__Firmicutes; c__Bacilli; o__Bacillales; f__Bacillaceae	0.999098	2
53098	k__Bacteria; p__Actinobacteria; c__Actinobacteria; o__Actinomycetales; f__Propionibacteriaceae	0.766257	1
158047	k__Bacteria; p__Firmicutes; c__Bacilli; o__Bacillales; f__Planococcaceae; g__Staphylococcus; s__saprophyticus	0.926159	1
181589	k__Bacteria; p__Firmicutes; c__Bacilli; o__Bacillales	0.999847	1
203579	k__Bacteria	0.968878	1
219804	k__Bacteria; p__Proteobacteria; c__Gammaproteobacteria; o__Pseudomonadales; f__Pseudomonadaceae; g__Pseudomonas	0.853919	1
220012	k__Bacteria; p__Proteobacteria; c__Gammaproteobacteria; o__Pseudomonadales; f__Pseudomonadaceae; g__Pseudomonas	0.877254	1
241368	k__Bacteria; p__Firmicutes; c__Bacilli; o__Lactobacillales; f__Streptococcaceae; g__Streptococcus; s__agalactiae	0.992977	1
248172	k__Bacteria	0.979206	1
255893	k__Bacteria	0.977885	1
289933	k__Bacteria; p__Firmicutes; c__Bacilli; o__Lactobacillales	0.999365	1
290799	k__Bacteria; p__Firmicutes; c__Bacilli; o__Bacillales; f__Bacillaceae	0.999312	1
305561	k__Bacteria; p__Firmicutes; c__Bacilli; o__Lactobacillales	0.999274	1
312988	k__Bacteria	0.951225	1
330951	k__Bacteria	0.978106	1
341800	k__Bacteria	0.978315	1
353576	k__Bacteria	0.978407	1
377874	k__Bacteria; p__Firmicutes; c__Bacilli; o__Bacillales; f__Planococcaceae; g__Staphylococcus; s__saprophyticus	0.978134	1
423025	k__Bacteria	0.943828	1
524674	k__Bacteria; p__Firmicutes; c__Bacilli	0.999999	1
560075	k__Bacteria	0.956603	1
613414	k__Bacteria	0.943497	1
715102	k__Bacteria; p__Firmicutes; c__Bacilli; o__Bacillales; f__Planococcaceae; g__Staphylococcus; s__saprophyticus	0.791168	1
816470	k__Bacteria; p__Firmicutes; c__Bacilli; o__Bacillales; f__Bacillaceae	0.945967	1
840291	k__Bacteria	0.970665	1
939252	k__Bacteria; p__Firmicutes; c__Bacilli; o__Bacillales	0.984512	1
1042485	k__Bacteria; p__Actinobacteria; c__Actinobacteria; o__Actinomycetales; f__Propionibacteriaceae	0.753619	1
1076316	k__Bacteria; p__Firmicutes; c__Bacilli; o__Bacillales	0.999938	1
1084952	k__Bacteria; p__Proteobacteria; c__Betaproteobacteria; o__Neisseriales; f__Neisseriaceae; g__Neisseria; s__shayeganii	0.849803	1
1088265	k__Bacteria; p__Actinobacteria; c__Actinobacteria; o__Actinomycetales; f__Propionibacteriaceae	0.770398	1
1112200	k__Bacteria; p__Firmicutes; c__Bacilli; o__Bacillales; f__Bacillaceae	0.999155	1
1123222	k__Bacteria	0.976915	1
1550056	k__Bacteria; p__Firmicutes; c__Bacilli; o__Bacillales; f__Bacillaceae	0.9994	1
1919007	k__Bacteria; p__Bacteroidetes; c__Bacteroidia; o__Bacteroidales	0.934734	1
2660003	k__Bacteria	0.979717	1
2921213	k__Bacteria; p__Bacteroidetes; c__Bacteroidia; o__Bacteroidales	0.972246	1
4348151	k__Bacteria; p__Firmicutes; c__Bacilli; o__Lactobacillales	0.998214	1
4357712	k__Bacteria; p__Bacteroidetes; c__Bacteroidia; o__Bacteroidales	0.942551	1

## Sheet: S9_Mothur_BEI
Table S9. OTU Counts and Taxonomic Classification for BEI Mock Community Classified With Mothur v1.35
OTU	Size	Kingdom	Phylum	Class	Order	Family	Genus
Otu00001	5646	Bacteria(100)	Proteobacteria(100)	Epsilonproteobacteria(100)	Campylobacterales(100)	Helicobacteraceae(100)	Helicobacter(100)
Otu00002	4452	Bacteria(100)	Bacteroidetes(100)	Bacteroidia(100)	Bacteroidales(100)	Bacteroidaceae(100)	Bacteroides(100)
Otu00003	4083	Bacteria(100)	Firmicutes(100)	Bacilli(100)	Bacillales(100)	Staphylococcaceae(100)	Staphylococcus(100)
Otu00004	3065	Bacteria(100)	Firmicutes(100)	Bacilli(100)	Lactobacillales(100)	Streptococcaceae(100)	Streptococcus(100)
Otu00005	2867	Bacteria(100)	Proteobacteria(100)	Betaproteobacteria(100)	Neisseriales(100)	Neisseriaceae(100)	Neisseria(100)
Otu00006	2753	Bacteria(100)	Firmicutes(100)	Bacilli(100)	Lactobacillales(100)	Lactobacillaceae(100)	Lactobacillus(100)
Otu00007	2629	Bacteria(100)	Firmicutes(100)	Bacilli(100)	Bacillales(100)	Listeriaceae(100)	Listeria(100)
Otu00008	2467	Bacteria(100)	Proteobacteria(100)	Gammaproteobacteria(100)	Enterobacteriales(100)	Enterobacteriaceae(100)	Escherichia_Shigella(100)
Otu00009	2377	Bacteria(100)	Firmicutes(100)	Clostridia(100)	Clostridiales(100)	Clostridiaceae_1(100)	Clostridium_sensu_stricto(100)
Otu00010	2136	Bacteria(100)	Firmicutes(100)	Bacilli(100)	Lactobacillales(100)	Streptococcaceae(100)	Streptococcus(100)
Otu00011	2019	Bacteria(100)	Firmicutes(100)	Bacilli(100)	Bacillales(100)	Bacillaceae_1(100)	Bacillus(100)
Otu00012	1934	Bacteria(100)	Proteobacteria(100)	Gammaproteobacteria(100)	Pseudomonadales(100)	Moraxellaceae(100)	Acinetobacter(100)
Otu00013	1909	Bacteria(100)	Actinobacteria(100)	Actinobacteria(100)	Actinomycetales(100)	Propionibacteriaceae(100)	Propionibacterium(100)
Otu00014	942	Bacteria(100)	Firmicutes(100)	Bacilli(100)	Lactobacillales(100)	Enterococcaceae(100)	Enterococcus(100)
Otu00015	624	Bacteria(100)	Proteobacteria(100)	Alphaproteobacteria(100)	Rhodobacterales(100)	Rhodobacteraceae(100)	Rhodobacter(100)
Otu00016	450	Bacteria(100)	Proteobacteria(100)	Gammaproteobacteria(100)	Pseudomonadales(100)	Pseudomonadaceae(100)	Pseudomonas(100)
Otu00017	314	Bacteria(100)	Deinococcus-Thermus(100)	Deinococci(100)	Deinococcales(100)	Deinococcaceae(100)	Deinococcus(100)
Otu00018	245	Bacteria(100)	Firmicutes(100)	Bacilli(100)	Lactobacillales(100)	Streptococcaceae(100)	Streptococcus(100)
Otu00019	112	Bacteria(100)	Actinobacteria(100)	Actinobacteria(100)	Actinomycetales(100)	Actinomycetaceae(100)	Actinomyces(100)
Otu00020	30	Bacteria(100)	Firmicutes(100)	Bacilli(100)	Bacillales(100)	Staphylococcaceae(80)	Staphylococcus(80)
Otu00021	27	Bacteria(100)	Bacteroidetes(100)	Bacteroidia(100)	Bacteroidales(100)	Bacteroidaceae(100)	Bacteroides(100)
Otu00022	25	Bacteria(100)	Firmicutes(100)	Bacilli(100)	Bacillales(96)	Staphylococcaceae(96)	Staphylococcus(96)
Otu00023	17	Bacteria(100)	Proteobacteria(100)	Betaproteobacteria(100)	Neisseriales(100)	Neisseriaceae(100)	Neisseria(100)
Otu00024	15	Bacteria(100)	Firmicutes(100)	Bacilli(100)	Lactobacillales(74)	Streptococcaceae(74)	Streptococcus(74)
Otu00025	15	Bacteria(100)	Firmicutes(100)	Bacilli(100)	Bacillales(100)	Staphylococcaceae(100)	Staphylococcus(100)
Otu00026	14	Bacteria(100)	Firmicutes(100)	Bacilli(100)	Bacillales(100)	unclassified(100)	unclassified(100)
Otu00027	14	Bacteria(100)	Firmicutes(100)	Bacilli(100)	Bacillales(100)	Bacillaceae_1(100)	Bacillus(93)
Otu00028	13	Bacteria(100)	Firmicutes(100)	Bacilli(100)	Bacillales(100)	Listeriaceae(77)	Listeria(77)
Otu00029	13	Bacteria(100)	Firmicutes(100)	Bacilli(100)	Lactobacillales(93)	Lactobacillaceae(93)	Lactobacillus(93)
Otu00030	12	Bacteria(100)	Firmicutes(100)	Bacilli(100)	Lactobacillales(100)	Streptococcaceae(84)	Streptococcus(84)
Otu00031	12	Bacteria(100)	Firmicutes(100)	Bacilli(100)	Bacillales(100)	Staphylococcaceae(59)	Staphylococcus(59)
Otu00032	12	Bacteria(100)	Firmicutes(100)	Bacilli(100)	Bacillales(100)	Bacillaceae_1(100)	Bacillus(100)
Otu00033	12	Bacteria(100)	Firmicutes(100)	Bacilli(100)	Lactobacillales(100)	Streptococcaceae(92)	Streptococcus(92)
Otu00034	12	Bacteria(100)	Firmicutes(100)	Bacilli(100)	Bacillales(100)	Staphylococcaceae(100)	Staphylococcus(100)
Otu00035	11	Bacteria(100)	Firmicutes(100)	Bacilli(100)	Bacillales(100)	Listeriaceae(100)	Listeria(100)
Otu00036	11	Bacteria(100)	Firmicutes(100)	Bacilli(100)	Lactobacillales(100)	Lactobacillaceae(100)	Lactobacillus(100)
Otu00037	10	Bacteria(100)	Firmicutes(100)	Bacilli(100)	Bacillales(61)	Staphylococcaceae(61)	Staphylococcus(61)
Otu00038	10	Bacteria(100)	Proteobacteria(100)	Gammaproteobacteria(100)	Pseudomonadales(90)	Moraxellaceae(90)	Acinetobacter(90)
Otu00039	10	Bacteria(100)	Proteobacteria(100)	Epsilonproteobacteria(100)	Campylobacterales(100)	Helicobacteraceae(100)	Helicobacter(100)
Otu00040	10	Bacteria(100)	Proteobacteria(100)	Epsilonproteobacteria(100)	Campylobacterales(100)	Helicobacteraceae(100)	Helicobacter(100)
Otu00041	9	Bacteria(100)	Proteobacteria(89)	Epsilonproteobacteria(89)	Campylobacterales(89)	Helicobacteraceae(89)	Helicobacter(67)
Otu00042	9	Bacteria(100)	Proteobacteria(100)	Epsilonproteobacteria(100)	Campylobacterales(100)	Helicobacteraceae(100)	Helicobacter(100)
Otu00043	9	Bacteria(100)	Proteobacteria(100)	Betaproteobacteria(100)	Neisseriales(100)	Neisseriaceae(100)	Neisseria(100)
Otu00044	9	Bacteria(100)	Proteobacteria(100)	Betaproteobacteria(100)	Neisseriales(100)	Neisseriaceae(100)	unclassified(67)
Otu00045	8	Bacteria(100)	Firmicutes(100)	Bacilli(100)	Bacillales(100)	Listeriaceae(100)	Listeria(100)
Otu00046	8	Bacteria(100)	Firmicutes(100)	Bacilli(100)	Bacillales(100)	Listeriaceae(100)	Listeria(100)
Otu00047	8	Bacteria(100)	Firmicutes(100)	Bacilli(100)	Bacillales(100)	Listeriaceae(100)	Listeria(100)
Otu00048	8	Bacteria(100)	Firmicutes(100)	Bacilli(100)	unclassified(100)	unclassified(100)	unclassified(100)
Otu00049	8	Bacteria(100)	Proteobacteria(100)	Betaproteobacteria(100)	Neisseriales(100)	Neisseriaceae(100)	Neisseria(100)
Otu00050	7	Bacteria(100)	Firmicutes(58)	Bacilli(58)	Bacillales(58)	Listeriaceae(58)	Listeria(58)
Otu00051	7	Bacteria(100)	Bacteroidetes(100)	Bacteroidia(100)	Bacteroidales(100)	Bacteroidaceae(100)	Bacteroides(100)
Otu00052	7	Bacteria(100)	Bacteroidetes(100)	Bacteroidia(100)	Bacteroidales(100)	Bacteroidaceae(100)	Bacteroides(100)
Otu00053	7	Bacteria(100)	Proteobacteria(100)	Gammaproteobacteria(100)	Enterobacteriales(100)	Enterobacteriaceae(100)	Escherichia_Shigella(100)
Otu00054	7	Bacteria(100)	Firmicutes(58)	Bacilli(58)	Bacillales(58)	Staphylococcaceae(58)	Staphylococcus(58)
Otu00055	7	Bacteria(100)	Proteobacteria(100)	Epsilonproteobacteria(100)	Campylobacterales(100)	Helicobacteraceae(100)	Helicobacter(100)
Otu00056	7	Bacteria(100)	Firmicutes(100)	Bacilli(100)	Bacillales(100)	Staphylococcaceae(100)	Staphylococcus(100)
Otu00057	7	Bacteria(100)	unclassified(72)	unclassified(72)	unclassified(72)	unclassified(72)	unclassified(72)
Otu00058	7	Bacteria(100)	Proteobacteria(100)	Gammaproteobacteria(100)	Enterobacteriales(100)	Enterobacteriaceae(100)	Escherichia_Shigella(100)
Otu00059	7	Bacteria(100)	Bacteroidetes(100)	Bacteroidia(100)	Bacteroidales(100)	Bacteroidaceae(100)	Bacteroides(100)
Otu00060	7	Bacteria(100)	Firmicutes(100)	Bacilli(100)	Bacillales(86)	Bacillaceae_1(86)	Bacillus(72)
Otu00061	6	Bacteria(100)	Proteobacteria(100)	Epsilonproteobacteria(100)	Campylobacterales(100)	Helicobacteraceae(100)	unclassified(100)
Otu00062	6	Bacteria(100)	Bacteroidetes(100)	Bacteroidia(100)	Bacteroidales(100)	Bacteroidaceae(100)	Bacteroides(100)
Otu00063	6	Bacteria(100)	Firmicutes(100)	Bacilli(100)	Lactobacillales(100)	Streptococcaceae(67)	Streptococcus(67)
Otu00064	6	Bacteria(100)	Firmicutes(100)	Clostridia(100)	Clostridiales(100)	Clostridiaceae_1(100)	Clostridium_sensu_stricto(84)
Otu00065	6	Bacteria(100)	Firmicutes(100)	Bacilli(100)	Lactobacillales(100)	unclassified(100)	unclassified(100)
Otu00066	6	Bacteria(100)	Firmicutes(100)	Bacilli(100)	Lactobacillales(100)	Lactobacillaceae(100)	Lactobacillus(100)
Otu00067	6	Bacteria(100)	Proteobacteria(100)	Gammaproteobacteria(100)	Pseudomonadales(100)	Moraxellaceae(100)	unclassified(100)
Otu00068	6	Bacteria(100)	Proteobacteria(100)	Epsilonproteobacteria(100)	Campylobacterales(100)	Helicobacteraceae(100)	Helicobacter(100)
Otu00069	6	Bacteria(100)	Bacteroidetes(100)	Bacteroidia(100)	Bacteroidales(100)	Bacteroidaceae(100)	Bacteroides(100)
Otu00070	6	Bacteria(100)	Proteobacteria(100)	Gammaproteobacteria(100)	Enterobacteriales(100)	Enterobacteriaceae(100)	Escherichia_Shigella(100)
Otu00071	6	Bacteria(100)	Firmicutes(100)	Bacilli(100)	Bacillales(100)	Listeriaceae(100)	Listeria(100)
Otu00072	6	Bacteria(100)	Firmicutes(67)	Bacilli(67)	unclassified(100)	unclassified(100)	unclassified(100)
Otu00073	6	Bacteria(100)	Proteobacteria(100)	Epsilonproteobacteria(100)	Campylobacterales(100)	Helicobacteraceae(100)	Helicobacter(84)
Otu00074	6	Bacteria(100)	Proteobacteria(100)	Betaproteobacteria(100)	Neisseriales(100)	Neisseriaceae(100)	Neisseria(84)
Otu00075	6	Bacteria(100)	Firmicutes(100)	Bacilli(100)	Bacillales(100)	Staphylococcaceae(100)	Staphylococcus(100)
Otu00076	6	Bacteria(100)	Proteobacteria(100)	Epsilonproteobacteria(100)	Campylobacterales(100)	Helicobacteraceae(100)	Helicobacter(67)
Otu00077	6	Bacteria(100)	Proteobacteria(100)	Gammaproteobacteria(100)	Enterobacteriales(100)	Enterobacteriaceae(100)	Escherichia_Shigella(67)
Otu00078	6	Bacteria(100)	Proteobacteria(100)	Epsilonproteobacteria(100)	Campylobacterales(100)	Helicobacteraceae(100)	Helicobacter(67)
Otu00079	6	Bacteria(100)	Proteobacteria(100)	Gammaproteobacteria(100)	Enterobacteriales(100)	Enterobacteriaceae(100)	Escherichia_Shigella(100)
Otu00080	6	Bacteria(100)	Proteobacteria(100)	Epsilonproteobacteria(100)	Campylobacterales(100)	Helicobacteraceae(100)	unclassified(84)
Otu00081	5	Bacteria(100)	Firmicutes(100)	Bacilli(100)	Lactobacillales(100)	Streptococcaceae(80)	Streptococcus(80)
Otu00082	5	Bacteria(100)	Firmicutes(80)	Bacilli(80)	Bacillales(61)	unclassified(61)	unclassified(61)
Otu00083	5	Bacteria(100)	Bacteroidetes(100)	Bacteroidia(100)	Bacteroidales(100)	Bacteroidaceae(100)	Bacteroides(100)
Otu00084	5	Bacteria(100)	Firmicutes(100)	Bacilli(100)	Lactobacillales(80)	Streptococcaceae(80)	Streptococcus(80)
Otu00085	5	Bacteria(100)	Proteobacteria(100)	Epsilonproteobacteria(100)	Campylobacterales(100)	Helicobacteraceae(100)	Helicobacter(100)
Otu00086	5	Bacteria(100)	Firmicutes(100)	Bacilli(100)	Bacillales(100)	Staphylococcaceae(100)	Staphylococcus(100)
Otu00087	5	Bacteria(100)	Proteobacteria(100)	Gammaproteobacteria(100)	Enterobacteriales(100)	Enterobacteriaceae(100)	Escherichia_Shigella(100)
Otu00088	5	Bacteria(100)	Firmicutes(100)	Bacilli(100)	Bacillales(100)	Staphylococcaceae(100)	Staphylococcus(100)
Otu00089	5	Bacteria(100)	Proteobacteria(100)	Epsilonproteobacteria(100)	Campylobacterales(100)	Helicobacteraceae(100)	Helicobacter(61)
Otu00090	5	Bacteria(100)	Proteobacteria(100)	Epsilonproteobacteria(100)	Campylobacterales(100)	Helicobacteraceae(100)	Helicobacter(100)
Otu00091	5	Bacteria(100)	Bacteroidetes(100)	Bacteroidia(100)	Bacteroidales(100)	Bacteroidaceae(100)	Bacteroides(100)
Otu00092	5	Bacteria(100)	Firmicutes(100)	Bacilli(80)	Lactobacillales(80)	Streptococcaceae(80)	Streptococcus(80)
Otu00093	5	Bacteria(100)	Proteobacteria(100)	Epsilonproteobacteria(100)	Campylobacterales(100)	Helicobacteraceae(100)	Helicobacter(80)
Otu00094	5	Bacteria(100)	Firmicutes(100)	Bacilli(100)	Lactobacillales(100)	Lactobacillaceae(100)	Lactobacillus(100)
Otu00095	5	Bacteria(100)	Firmicutes(100)	Bacilli(100)	Bacillales(100)	Bacillaceae_1(100)	Bacillus(100)
Otu00096	5	Bacteria(100)	unclassified(100)	unclassified(100)	unclassified(100)	unclassified(100)	unclassified(100)
Otu00097	5	Bacteria(100)	Bacteroidetes(100)	Bacteroidia(100)	Bacteroidales(100)	Bacteroidaceae(100)	Bacteroides(100)
Otu00098	5	Bacteria(100)	Firmicutes(100)	Bacilli(100)	Bacillales(100)	Listeriaceae(100)	Listeria(100)
Otu00099	5	Bacteria(100)	Proteobacteria(100)	Gammaproteobacteria(100)	Pseudomonadales(100)	Moraxellaceae(100)	Acinetobacter(100)
Otu00100	4	Bacteria(100)	Firmicutes(100)	Clostridia(100)	Clostridiales(100)	Clostridiaceae_1(100)	unclassified(100)
Otu00101	4	Bacteria(100)	Proteobacteria(100)	Gammaproteobacteria(100)	Pseudomonadales(100)	Moraxellaceae(100)	Acinetobacter(100)
Otu00102	4	Bacteria(100)	Firmicutes(100)	Bacilli(100)	Bacillales(100)	Listeriaceae(100)	Listeria(100)
Otu00103	4	Bacteria(100)	Proteobacteria(100)	Epsilonproteobacteria(100)	Campylobacterales(100)	Helicobacteraceae(100)	Helicobacter(100)
Otu00104	4	Bacteria(100)	Proteobacteria(100)	unclassified(100)	unclassified(100)	unclassified(100)	unclassified(100)
Otu00105	4	Bacteria(100)	Proteobacteria(100)	Betaproteobacteria(100)	Neisseriales(100)	Neisseriaceae(100)	unclassified(100)
Otu00106	4	Bacteria(100)	Proteobacteria(100)	Gammaproteobacteria(100)	Enterobacteriales(100)	Enterobacteriaceae(100)	Escherichia_Shigella(75)
Otu00107	4	Bacteria(100)	Firmicutes(100)	Bacilli(100)	Lactobacillales(100)	Streptococcaceae(100)	Streptococcus(100)
Otu00108	4	Bacteria(100)	Firmicutes(100)	Bacilli(100)	Lactobacillales(100)	Enterococcaceae(75)	Enterococcus(75)
Otu00109	4	Bacteria(100)	Proteobacteria(100)	Gammaproteobacteria(100)	Pseudomonadales(100)	Moraxellaceae(100)	Acinetobacter(100)
Otu00110	4	Bacteria(100)	Bacteroidetes(100)	Bacteroidia(100)	Bacteroidales(100)	Bacteroidaceae(100)	Bacteroides(100)
Otu00111	4	Bacteria(100)	Proteobacteria(100)	Betaproteobacteria(100)	Neisseriales(100)	Neisseriaceae(100)	unclassified(100)
Otu00112	4	Bacteria(100)	Firmicutes(100)	Bacilli(100)	Bacillales(100)	unclassified(100)	unclassified(100)
Otu00113	4	Bacteria(100)	Proteobacteria(100)	Epsilonproteobacteria(100)	Campylobacterales(100)	Helicobacteraceae(100)	Helicobacter(100)
Otu00114	4	Bacteria(100)	Firmicutes(100)	Bacilli(100)	Bacillales(100)	Staphylococcaceae(100)	Staphylococcus(100)
Otu00115	4	Bacteria(100)	Proteobacteria(100)	Epsilonproteobacteria(100)	Campylobacterales(100)	Helicobacteraceae(100)	Helicobacter(100)
Otu00116	4	Bacteria(100)	Firmicutes(100)	Bacilli(100)	Lactobacillales(100)	Streptococcaceae(75)	Streptococcus(75)
Otu00117	4	Bacteria(100)	Firmicutes(100)	Bacilli(75)	Bacillales(75)	unclassified(100)	unclassified(100)
Otu00118	4	Bacteria(100)	Firmicutes(100)	Bacilli(100)	Bacillales(100)	unclassified(100)	unclassified(100)
Otu00119	4	Bacteria(100)	Firmicutes(100)	Bacilli(100)	Lactobacillales(100)	unclassified(100)	unclassified(100)
Otu00120	4	Bacteria(100)	Firmicutes(100)	Bacilli(100)	Bacillales(100)	Staphylococcaceae(100)	Staphylococcus(100)
Otu00121	4	Bacteria(100)	Bacteroidetes(100)	Bacteroidia(100)	Bacteroidales(100)	Bacteroidaceae(100)	Bacteroides(100)
Otu00122	4	Bacteria(100)	Proteobacteria(100)	Gammaproteobacteria(100)	Pseudomonadales(100)	Moraxellaceae(100)	unclassified(100)
Otu00123	4	Bacteria(100)	Bacteroidetes(100)	Bacteroidia(100)	Bacteroidales(100)	Bacteroidaceae(100)	Bacteroides(100)
Otu00124	4	Bacteria(100)	Proteobacteria(100)	Betaproteobacteria(100)	Neisseriales(100)	Neisseriaceae(100)	Neisseria(100)
Otu00125	4	Bacteria(100)	Proteobacteria(75)	Gammaproteobacteria(75)	Pseudomonadales(75)	Moraxellaceae(75)	unclassified(100)
Otu00126	4	Bacteria(100)	Proteobacteria(100)	Epsilonproteobacteria(100)	Campylobacterales(100)	Helicobacteraceae(100)	Helicobacter(100)
Otu00127	4	Bacteria(100)	Firmicutes(100)	Bacilli(100)	Bacillales(75)	Listeriaceae(75)	Listeria(75)
Otu00128	4	Bacteria(100)	Proteobacteria(100)	Epsilonproteobacteria(100)	Campylobacterales(100)	Helicobacteraceae(100)	Helicobacter(100)
Otu00129	4	Bacteria(100)	Proteobacteria(75)	Epsilonproteobacteria(75)	Campylobacterales(75)	Helicobacteraceae(75)	unclassified(100)
Otu00130	4	Bacteria(100)	Proteobacteria(100)	Epsilonproteobacteria(100)	Campylobacterales(100)	Helicobacteraceae(100)	Helicobacter(100)
Otu00131	4	Bacteria(100)	Bacteroidetes(100)	Bacteroidia(100)	Bacteroidales(100)	Bacteroidaceae(100)	Bacteroides(100)
Otu00132	4	Bacteria(100)	Firmicutes(100)	Bacilli(100)	Lactobacillales(100)	Streptococcaceae(100)	Streptococcus(100)
Otu00133	4	Bacteria(100)	Actinobacteria(100)	Actinobacteria(100)	Actinomycetales(100)	Propionibacteriaceae(100)	Propionibacterium(100)
Otu00134	4	Bacteria(100)	Proteobacteria(100)	Betaproteobacteria(100)	Neisseriales(100)	Neisseriaceae(100)	unclassified(100)
Otu00135	4	Bacteria(100)	Firmicutes(100)	Bacilli(100)	Bacillales(100)	Listeriaceae(100)	Listeria(100)
Otu00136	4	Bacteria(100)	Actinobacteria(100)	Actinobacteria(100)	Actinomycetales(100)	Propionibacteriaceae(100)	Propionibacterium(100)
Otu00137	4	Bacteria(100)	Bacteroidetes(100)	Bacteroidia(100)	Bacteroidales(100)	Bacteroidaceae(75)	Bacteroides(75)
Otu00138	3	Bacteria(100)	Proteobacteria(100)	Betaproteobacteria(100)	Neisseriales(100)	Neisseriaceae(100)	Neisseria(100)
Otu00139	3	Bacteria(100)	Proteobacteria(100)	Epsilonproteobacteria(67)	Campylobacterales(67)	Helicobacteraceae(67)	unclassified(100)
Otu00140	3	Bacteria(100)	Proteobacteria(100)	Betaproteobacteria(100)	Neisseriales(100)	Neisseriaceae(100)	Neisseria(100)
Otu00141	3	Bacteria(100)	Actinobacteria(100)	Actinobacteria(100)	Actinomycetales(100)	Propionibacteriaceae(100)	Propionibacterium(100)
Otu00142	3	Bacteria(100)	Proteobacteria(100)	Betaproteobacteria(100)	Neisseriales(100)	Neisseriaceae(100)	Neisseria(100)
Otu00143	3	Bacteria(100)	Firmicutes(67)	Bacilli(67)	Lactobacillales(67)	Lactobacillaceae(67)	Lactobacillus(67)
Otu00144	3	Bacteria(100)	Firmicutes(100)	Bacilli(100)	Lactobacillales(100)	Streptococcaceae(100)	Streptococcus(100)
Otu00145	3	Bacteria(100)	Proteobacteria(100)	Epsilonproteobacteria(100)	Campylobacterales(100)	Helicobacteraceae(100)	Helicobacter(100)
Otu00146	3	Bacteria(100)	Firmicutes(100)	Bacilli(100)	Bacillales(100)	unclassified(100)	unclassified(100)
Otu00147	3	Bacteria(100)	Firmicutes(100)	Bacilli(100)	Lactobacillales(100)	Streptococcaceae(67)	Streptococcus(67)
Otu00148	3	Bacteria(100)	Bacteroidetes(100)	Bacteroidia(100)	Bacteroidales(100)	Bacteroidaceae(100)	Bacteroides(100)
Otu00149	3	Bacteria(100)	Proteobacteria(100)	Epsilonproteobacteria(100)	Campylobacterales(100)	Helicobacteraceae(100)	Helicobacter(100)
Otu00150	3	Bacteria(100)	Proteobacteria(100)	Betaproteobacteria(100)	Neisseriales(100)	Neisseriaceae(100)	Neisseria(100)
Otu00151	3	Bacteria(100)	Firmicutes(67)	Bacilli(67)	Lactobacillales(67)	unclassified(67)	unclassified(67)
Otu00152	3	Bacteria(100)	Proteobacteria(100)	Gammaproteobacteria(100)	Enterobacteriales(100)	Enterobacteriaceae(100)	unclassified(100)
Otu00153	3	Bacteria(100)	Proteobacteria(100)	Alphaproteobacteria(100)	Rhodobacterales(100)	Rhodobacteraceae(100)	unclassified(100)
Otu00154	3	Bacteria(100)	Firmicutes(100)	Bacilli(100)	Bacillales(100)	Staphylococcaceae(67)	unclassified(67)
Otu00155	3	Bacteria(100)	Firmicutes(100)	Bacilli(100)	Bacillales(67)	Staphylococcaceae(67)	Staphylococcus(67)
Otu00156	3	Bacteria(100)	Bacteroidetes(100)	Bacteroidia(100)	Bacteroidales(100)	Bacteroidaceae(100)	Bacteroides(100)
Otu00157	3	Bacteria(100)	Bacteroidetes(100)	Bacteroidia(100)	Bacteroidales(100)	Bacteroidaceae(100)	Bacteroides(100)
Otu00158	3	Bacteria(100)	Actinobacteria(100)	Actinobacteria(100)	Actinomycetales(100)	Propionibacteriaceae(100)	Propionibacterium(100)
Otu00159	3	Bacteria(100)	Firmicutes(100)	Bacilli(100)	Bacillales(100)	Bacillaceae_1(100)	Bacillus(100)
Otu00160	3	Bacteria(100)	Actinobacteria(100)	Actinobacteria(100)	Actinomycetales(100)	Propionibacteriaceae(100)	Propionibacterium(100)
Otu00161	3	Bacteria(100)	Proteobacteria(100)	Betaproteobacteria(100)	Neisseriales(100)	Neisseriaceae(100)	unclassified(67)
Otu00162	3	Bacteria(100)	Actinobacteria(100)	Actinobacteria(100)	Actinomycetales(100)	Propionibacteriaceae(100)	unclassified(67)
Otu00163	3	Bacteria(100)	Firmicutes(100)	Bacilli(100)	Lactobacillales(100)	Lactobacillaceae(100)	Lactobacillus(100)
Otu00164	3	Bacteria(100)	Actinobacteria(67)	Actinobacteria(67)	Actinomycetales(67)	Propionibacteriaceae(67)	Propionibacterium(67)
Otu00165	3	Bacteria(100)	Bacteroidetes(100)	Bacteroidia(100)	Bacteroidales(100)	Bacteroidaceae(100)	Bacteroides(100)
Otu00166	3	Bacteria(100)	Firmicutes(100)	Bacilli(100)	Lactobacillales(100)	Streptococcaceae(100)	Streptococcus(100)
Otu00167	3	Bacteria(100)	Firmicutes(100)	Bacilli(100)	Lactobacillales(100)	unclassified(100)	unclassified(100)
Otu00168	3	Bacteria(100)	Firmicutes(100)	Bacilli(100)	Bacillales(100)	Staphylococcaceae(100)	Staphylococcus(100)
Otu00169	3	Bacteria(100)	Proteobacteria(100)	Gammaproteobacteria(100)	Enterobacteriales(100)	Enterobacteriaceae(100)	Escherichia_Shigella(67)
Otu00170	3	Bacteria(100)	Firmicutes(100)	Bacilli(100)	Lactobacillales(100)	Enterococcaceae(100)	Enterococcus(100)
Otu00171	3	Bacteria(100)	Firmicutes(67)	Bacilli(67)	Lactobacillales(67)	Streptococcaceae(67)	Streptococcus(67)
Otu00172	3	Bacteria(100)	Bacteroidetes(100)	Bacteroidia(100)	Bacteroidales(100)	Bacteroidaceae(100)	Bacteroides(100)
Otu00173	3	Bacteria(100)	Firmicutes(100)	Bacilli(100)	Lactobacillales(100)	Streptococcaceae(100)	Streptococcus(100)
Otu00174	3	Bacteria(100)	Proteobacteria(100)	Epsilonproteobacteria(100)	Campylobacterales(100)	Helicobacteraceae(100)	Helicobacter(100)
Otu00175	3	Bacteria(100)	Bacteroidetes(100)	Bacteroidia(100)	Bacteroidales(100)	Bacteroidaceae(100)	Bacteroides(100)
Otu00176	3	Bacteria(100)	Firmicutes(100)	Bacilli(100)	Bacillales(100)	Staphylococcaceae(100)	Staphylococcus(100)
Otu00177	3	Bacteria(100)	Firmicutes(100)	Bacilli(100)	Lactobacillales(100)	Streptococcaceae(100)	Streptococcus(100)
Otu00178	3	Bacteria(100)	Bacteroidetes(100)	Bacteroidia(100)	Bacteroidales(100)	Bacteroidaceae(100)	Bacteroides(100)
Otu00179	3	Bacteria(100)	Proteobacteria(100)	Gammaproteobacteria(100)	Pseudomonadales(100)	Moraxellaceae(100)	Acinetobacter(100)
Otu00180	3	Bacteria(100)	Proteobacteria(100)	Epsilonproteobacteria(100)	Campylobacterales(100)	Helicobacteraceae(100)	Helicobacter(100)
Otu00181	3	Bacteria(100)	Firmicutes(100)	Clostridia(100)	Clostridiales(100)	Clostridiaceae_1(100)	unclassified(100)
Otu00182	3	Bacteria(100)	Firmicutes(100)	Bacilli(100)	Lactobacillales(100)	Lactobacillaceae(100)	Lactobacillus(100)
Otu00183	3	Bacteria(100)	Firmicutes(100)	Bacilli(100)	Lactobacillales(100)	Lactobacillaceae(100)	Lactobacillus(67)
Otu00184	3	Bacteria(100)	Firmicutes(100)	Bacilli(100)	Lactobacillales(100)	Streptococcaceae(100)	Streptococcus(100)
Otu00185	3	Bacteria(100)	Proteobacteria(100)	Gammaproteobacteria(100)	Pseudomonadales(100)	Moraxellaceae(100)	Acinetobacter(100)
Otu00186	3	Bacteria(100)	Firmicutes(100)	Bacilli(100)	Bacillales(67)	Staphylococcaceae(67)	Staphylococcus(67)
Otu00187	3	Bacteria(100)	Proteobacteria(100)	Betaproteobacteria(100)	Neisseriales(100)	Neisseriaceae(100)	Neisseria(100)
Otu00188	3	Bacteria(100)	Firmicutes(100)	Bacilli(100)	Bacillales(100)	Listeriaceae(100)	Listeria(100)
Otu00189	3	Bacteria(100)	Firmicutes(100)	Clostridia(100)	Clostridiales(100)	Clostridiaceae_1(100)	unclassified(100)
Otu00190	3	Bacteria(100)	Firmicutes(100)	Bacilli(100)	Lactobacillales(100)	Lactobacillaceae(100)	Lactobacillus(100)
Otu00191	3	Bacteria(100)	Proteobacteria(100)	Betaproteobacteria(100)	Neisseriales(100)	Neisseriaceae(100)	Neisseria(100)
Otu00192	3	Bacteria(100)	Proteobacteria(100)	Betaproteobacteria(100)	Neisseriales(100)	Neisseriaceae(100)	unclassified(67)
Otu00193	3	Bacteria(100)	Firmicutes(100)	Bacilli(100)	Lactobacillales(100)	unclassified(100)	unclassified(100)
Otu00194	3	Bacteria(100)	Proteobacteria(100)	Gammaproteobacteria(100)	Enterobacteriales(100)	Enterobacteriaceae(100)	Escherichia_Shigella(67)
Otu00195	3	Bacteria(100)	Firmicutes(100)	Bacilli(100)	Lactobacillales(100)	Lactobacillaceae(100)	Lactobacillus(100)
Otu00196	3	Bacteria(100)	Proteobacteria(100)	Gammaproteobacteria(100)	Enterobacteriales(100)	Enterobacteriaceae(100)	Escherichia_Shigella(100)
Otu00197	3	Bacteria(100)	Firmicutes(100)	Bacilli(100)	Lactobacillales(100)	Streptococcaceae(100)	Streptococcus(100)
Otu00198	3	Bacteria(100)	Proteobacteria(100)	Betaproteobacteria(100)	Neisseriales(100)	Neisseriaceae(100)	unclassified(100)
Otu00199	3	Bacteria(100)	Proteobacteria(100)	Betaproteobacteria(100)	Neisseriales(100)	Neisseriaceae(100)	Neisseria(100)
Otu00200	3	Bacteria(100)	Proteobacteria(100)	Epsilonproteobacteria(100)	Campylobacterales(100)	Helicobacteraceae(100)	Helicobacter(100)
Otu00201	3	Bacteria(100)	Proteobacteria(100)	Gammaproteobacteria(100)	Enterobacteriales(100)	Enterobacteriaceae(100)	Escherichia_Shigella(100)
Otu00202	3	Bacteria(100)	Firmicutes(100)	Bacilli(100)	Lactobacillales(100)	Streptococcaceae(100)	Streptococcus(100)
Otu00203	3	Bacteria(100)	Firmicutes(100)	Clostridia(100)	Clostridiales(100)	Clostridiaceae_1(100)	Clostridium_sensu_stricto(100)
Otu00204	3	Bacteria(100)	Proteobacteria(100)	Betaproteobacteria(100)	Neisseriales(100)	Neisseriaceae(100)	Neisseria(100)
Otu00205	3	Bacteria(100)	Firmicutes(100)	Bacilli(100)	Bacillales(100)	unclassified(67)	unclassified(67)
Otu00206	2	Bacteria(100)	Proteobacteria(100)	Epsilonproteobacteria(100)	Campylobacterales(100)	Helicobacteraceae(100)	Helicobacter(100)
Otu00207	2	Bacteria(100)	Proteobacteria(100)	Betaproteobacteria(100)	Neisseriales(100)	Neisseriaceae(100)	Neisseria(100)
Otu00208	2	Bacteria(100)	Proteobacteria(100)	Gammaproteobacteria(100)	Enterobacteriales(100)	Enterobacteriaceae(100)	Escherichia_Shigella(100)
Otu00209	2	Bacteria(100)	Proteobacteria(100)	Betaproteobacteria(100)	Neisseriales(100)	Neisseriaceae(100)	Neisseria(100)
Otu00210	2	Bacteria(100)	Firmicutes(100)	Clostridia(100)	Clostridiales(100)	Clostridiaceae_1(100)	unclassified(100)
Otu00211	2	Bacteria(100)	Actinobacteria(100)	Actinobacteria(100)	Actinomycetales(100)	Propionibacteriaceae(100)	Propionibacterium(100)
Otu00212	2	Bacteria(100)	Firmicutes(100)	Bacilli(100)	Lactobacillales(100)	Streptococcaceae(100)	Streptococcus(100)
Otu00213	2	Bacteria(100)	Firmicutes(100)	Bacilli(100)	Lactobacillales(100)	Streptococcaceae(100)	Streptococcus(100)
Otu00214	2	Bacteria(100)	Deinococcus-Thermus(100)	Deinococci(100)	Deinococcales(100)	Deinococcaceae(100)	Deinococcus(100)
Otu00215	2	Bacteria(100)	Proteobacteria(100)	Gammaproteobacteria(100)	Enterobacteriales(100)	Enterobacteriaceae(100)	Escherichia_Shigella(100)
Otu00216	2	Bacteria(100)	Proteobacteria(100)	Gammaproteobacteria(100)	Enterobacteriales(100)	Enterobacteriaceae(100)	Escherichia_Shigella(100)
Otu00217	2	Bacteria(100)	Bacteroidetes(100)	Bacteroidia(100)	Bacteroidales(100)	Bacteroidaceae(100)	Bacteroides(100)
Otu00218	2	Bacteria(100)	Proteobacteria(100)	Betaproteobacteria(100)	Neisseriales(100)	Neisseriaceae(100)	Neisseria(100)
Otu00219	2	Bacteria(100)	unclassified(100)	unclassified(100)	unclassified(100)	unclassified(100)	unclassified(100)
Otu00220	2	Bacteria(100)	Proteobacteria(100)	Gammaproteobacteria(100)	Pseudomonadales(100)	Moraxellaceae(100)	Acinetobacter(100)
Otu00221	2	Bacteria(100)	Firmicutes(100)	Bacilli(100)	Lactobacillales(100)	Enterococcaceae(100)	Enterococcus(100)
Otu00222	2	Bacteria(100)	Proteobacteria(100)	Gammaproteobacteria(100)	Pseudomonadales(100)	Moraxellaceae(100)	Acinetobacter(100)
Otu00223	2	Bacteria(100)	unclassified(100)	unclassified(100)	unclassified(100)	unclassified(100)	unclassified(100)
Otu00224	2	Bacteria(100)	Firmicutes(100)	Bacilli(100)	Bacillales(100)	Listeriaceae(100)	Listeria(100)
Otu00225	2	Bacteria(100)	Firmicutes(100)	Bacilli(100)	Lactobacillales(100)	unclassified(100)	unclassified(100)
Otu00226	2	Bacteria(100)	Proteobacteria(100)	Epsilonproteobacteria(100)	Campylobacterales(100)	Helicobacteraceae(100)	Helicobacter(100)
Otu00227	2	Bacteria(100)	Proteobacteria(100)	Gammaproteobacteria(100)	Enterobacteriales(100)	Enterobacteriaceae(100)	Escherichia_Shigella(100)
Otu00228	2	Bacteria(100)	Proteobacteria(100)	Alphaproteobacteria(100)	Rhodobacterales(100)	Rhodobacteraceae(100)	unclassified(100)
Otu00229	2	Bacteria(100)	unclassified(100)	unclassified(100)	unclassified(100)	unclassified(100)	unclassified(100)
Otu00230	2	Bacteria(100)	Firmicutes(100)	Bacilli(100)	Bacillales(100)	unclassified(100)	unclassified(100)
Otu00231	2	Bacteria(100)	Firmicutes(100)	Clostridia(100)	Clostridiales(100)	Clostridiaceae_1(100)	unclassified(100)
Otu00232	2	Bacteria(100)	Proteobacteria(100)	Gammaproteobacteria(100)	Pseudomonadales(100)	Pseudomonadaceae(100)	unclassified(100)
Otu00233	2	Bacteria(100)	Firmicutes(100)	Bacilli(100)	Lactobacillales(100)	Streptococcaceae(100)	Streptococcus(100)
Otu00234	2	Bacteria(100)	Firmicutes(100)	Bacilli(100)	Lactobacillales(100)	Streptococcaceae(100)	Streptococcus(100)
Otu00235	2	Bacteria(100)	Firmicutes(100)	Bacilli(100)	Lactobacillales(100)	Streptococcaceae(100)	Streptococcus(100)
Otu00236	2	Bacteria(100)	Firmicutes(100)	Bacilli(100)	Lactobacillales(100)	Lactobacillaceae(100)	Lactobacillus(100)
Otu00237	2	Bacteria(100)	Proteobacteria(100)	Gammaproteobacteria(100)	Pseudomonadales(100)	Moraxellaceae(100)	Acinetobacter(100)
Otu00238	2	Bacteria(100)	Proteobacteria(100)	Epsilonproteobacteria(100)	Campylobacterales(100)	Helicobacteraceae(100)	unclassified(100)
Otu00239	2	Bacteria(100)	Firmicutes(100)	Bacilli(100)	Lactobacillales(100)	Streptococcaceae(100)	Streptococcus(100)
Otu00240	2	Bacteria(100)	Proteobacteria(100)	Epsilonproteobacteria(100)	Campylobacterales(100)	Helicobacteraceae(100)	Helicobacter(100)
Otu00241	2	Bacteria(100)	Proteobacteria(100)	Gammaproteobacteria(100)	Pseudomonadales(100)	Moraxellaceae(100)	Acinetobacter(100)
Otu00242	2	Bacteria(100)	Firmicutes(100)	Bacilli(100)	Bacillales(100)	Staphylococcaceae(100)	Staphylococcus(100)
Otu00243	2	Bacteria(100)	Bacteroidetes(100)	Bacteroidia(100)	Bacteroidales(100)	Bacteroidaceae(100)	Bacteroides(100)
Otu00244	2	Bacteria(100)	Bacteroidetes(100)	Bacteroidia(100)	Bacteroidales(100)	unclassified(100)	unclassified(100)
Otu00245	2	Bacteria(100)	Proteobacteria(100)	Epsilonproteobacteria(100)	Campylobacterales(100)	Helicobacteraceae(100)	unclassified(100)
Otu00246	2	Bacteria(100)	Proteobacteria(100)	Alphaproteobacteria(100)	Rhodobacterales(100)	Rhodobacteraceae(100)	Rhodobacter(100)
Otu00247	2	Bacteria(100)	Bacteroidetes(100)	Bacteroidia(100)	Bacteroidales(100)	unclassified(100)	unclassified(100)
Otu00248	2	Bacteria(100)	Proteobacteria(100)	Gammaproteobacteria(100)	Pseudomonadales(100)	Moraxellaceae(100)	Acinetobacter(100)
Otu00249	2	Bacteria(100)	Proteobacteria(100)	Betaproteobacteria(100)	Neisseriales(100)	Neisseriaceae(100)	unclassified(100)
Otu00250	2	Bacteria(100)	unclassified(100)	unclassified(100)	unclassified(100)	unclassified(100)	unclassified(100)
Otu00251	2	Bacteria(100)	Bacteroidetes(100)	Bacteroidia(100)	Bacteroidales(100)	Bacteroidaceae(100)	Bacteroides(100)
Otu00252	2	Bacteria(100)	Firmicutes(100)	Clostridia(100)	Clostridiales(100)	Clostridiaceae_1(100)	unclassified(100)
Otu00253	2	Bacteria(100)	Firmicutes(100)	Clostridia(100)	Clostridiales(100)	Clostridiaceae_1(100)	Clostridium_sensu_stricto(100)
Otu00254	2	Bacteria(100)	Firmicutes(100)	Bacilli(100)	Bacillales(100)	Staphylococcaceae(100)	Staphylococcus(100)
Otu00255	2	Bacteria(100)	unclassified(100)	unclassified(100)	unclassified(100)	unclassified(100)	unclassified(100)
Otu00256	2	Bacteria(100)	Firmicutes(100)	Bacilli(100)	Bacillales(100)	Listeriaceae(100)	Listeria(100)
Otu00257	2	Bacteria(100)	Proteobacteria(100)	Betaproteobacteria(100)	Neisseriales(100)	Neisseriaceae(100)	unclassified(100)
Otu00258	2	Bacteria(100)	Proteobacteria(100)	Epsilonproteobacteria(100)	Campylobacterales(100)	Helicobacteraceae(100)	Helicobacter(100)
Otu00259	2	Bacteria(100)	Firmicutes(100)	Bacilli(100)	Lactobacillales(100)	Streptococcaceae(100)	Streptococcus(100)
Otu00260	2	Bacteria(100)	Proteobacteria(100)	Epsilonproteobacteria(100)	Campylobacterales(100)	Helicobacteraceae(100)	Helicobacter(100)
Otu00261	2	Bacteria(100)	Proteobacteria(100)	unclassified(100)	unclassified(100)	unclassified(100)	unclassified(100)
Otu00262	2	Bacteria(100)	Firmicutes(100)	Bacilli(100)	Lactobacillales(100)	Enterococcaceae(100)	Enterococcus(100)
Otu00263	2	Bacteria(100)	unclassified(100)	unclassified(100)	unclassified(100)	unclassified(100)	unclassified(100)
Otu00264	2	Bacteria(100)	Actinobacteria(100)	Actinobacteria(100)	Actinomycetales(100)	Propionibacteriaceae(100)	Propionibacterium(100)
Otu00265	2	Bacteria(100)	Actinobacteria(100)	Actinobacteria(100)	Actinomycetales(100)	Propionibacteriaceae(100)	unclassified(100)
Otu00266	2	Bacteria(100)	Proteobacteria(100)	Gammaproteobacteria(100)	Pseudomonadales(100)	Pseudomonadaceae(100)	unclassified(100)
Otu00267	2	Bacteria(100)	Proteobacteria(100)	Epsilonproteobacteria(100)	Campylobacterales(100)	Helicobacteraceae(100)	Helicobacter(100)
Otu00268	2	Bacteria(100)	Proteobacteria(100)	Alphaproteobacteria(100)	Rhodobacterales(100)	Rhodobacteraceae(100)	unclassified(100)
Otu00269	2	Bacteria(100)	Proteobacteria(100)	Epsilonproteobacteria(100)	Campylobacterales(100)	Helicobacteraceae(100)	Helicobacter(100)
Otu00270	2	Bacteria(100)	Firmicutes(100)	Bacilli(100)	Bacillales(100)	Staphylococcaceae(100)	Staphylococcus(100)
Otu00271	2	Bacteria(100)	Firmicutes(100)	Bacilli(100)	Bacillales(100)	Listeriaceae(100)	Listeria(100)
Otu00272	2	Bacteria(100)	Firmicutes(100)	Clostridia(100)	Clostridiales(100)	Clostridiaceae_1(100)	unclassified(100)
Otu00273	2	Bacteria(100)	Proteobacteria(100)	Gammaproteobacteria(100)	Enterobacteriales(100)	Enterobacteriaceae(100)	Escherichia_Shigella(100)
Otu00274	2	Bacteria(100)	Proteobacteria(100)	Gammaproteobacteria(100)	Enterobacteriales(100)	Enterobacteriaceae(100)	Escherichia_Shigella(100)
Otu00275	2	Bacteria(100)	Proteobacteria(100)	Gammaproteobacteria(100)	Enterobacteriales(100)	Enterobacteriaceae(100)	Escherichia_Shigella(100)
Otu00276	2	Bacteria(100)	Firmicutes(100)	Bacilli(100)	Bacillales(100)	Listeriaceae(100)	Listeria(100)
Otu00277	2	Bacteria(100)	Proteobacteria(100)	Alphaproteobacteria(100)	Rhodobacterales(100)	Rhodobacteraceae(100)	unclassified(100)
Otu00278	2	Bacteria(100)	Bacteroidetes(100)	Bacteroidia(100)	Bacteroidales(100)	Bacteroidaceae(100)	Bacteroides(100)
Otu00279	2	Bacteria(100)	Proteobacteria(100)	Gammaproteobacteria(100)	Pseudomonadales(100)	Moraxellaceae(100)	unclassified(100)
Otu00280	2	Bacteria(100)	Proteobacteria(100)	Epsilonproteobacteria(100)	Campylobacterales(100)	Helicobacteraceae(100)	Helicobacter(100)
Otu00281	2	Bacteria(100)	Proteobacteria(100)	Gammaproteobacteria(100)	Pseudomonadales(100)	Moraxellaceae(100)	Acinetobacter(100)
Otu00282	2	Bacteria(100)	Firmicutes(100)	Bacilli(100)	Bacillales(100)	Listeriaceae(100)	Listeria(100)
Otu00283	2	Bacteria(100)	unclassified(100)	unclassified(100)	unclassified(100)	unclassified(100)	unclassified(100)
Otu00284	2	Bacteria(100)	Proteobacteria(100)	Epsilonproteobacteria(100)	Campylobacterales(100)	Helicobacteraceae(100)	Helicobacter(100)
Otu00285	2	Bacteria(100)	Bacteroidetes(100)	Bacteroidia(100)	Bacteroidales(100)	Bacteroidaceae(100)	Bacteroides(100)
Otu00286	2	Bacteria(100)	Proteobacteria(100)	Betaproteobacteria(100)	Neisseriales(100)	Neisseriaceae(100)	unclassified(100)
Otu00287	2	Bacteria(100)	Firmicutes(100)	Bacilli(100)	Lactobacillales(100)	Lactobacillaceae(100)	Lactobacillus(100)
Otu00288	2	Bacteria(100)	Firmicutes(100)	Bacilli(100)	Bacillales(100)	Listeriaceae(100)	Listeria(100)
Otu00289	2	Bacteria(100)	Proteobacteria(100)	Alphaproteobacteria(100)	Rhodobacterales(100)	Rhodobacteraceae(100)	unclassified(100)
Otu00290	2	Bacteria(100)	Actinobacteria(100)	Actinobacteria(100)	Actinomycetales(100)	Propionibacteriaceae(100)	unclassified(100)
Otu00291	2	Bacteria(100)	Firmicutes(100)	Bacilli(100)	Bacillales(100)	Listeriaceae(100)	Listeria(100)
Otu00292	2	Bacteria(100)	Firmicutes(100)	Bacilli(100)	Lactobacillales(100)	unclassified(100)	unclassified(100)
Otu00293	2	Bacteria(100)	Bacteroidetes(100)	Bacteroidia(100)	Bacteroidales(100)	Bacteroidaceae(100)	Bacteroides(100)
Otu00294	2	Bacteria(100)	Proteobacteria(100)	Epsilonproteobacteria(100)	Campylobacterales(100)	Helicobacteraceae(100)	Helicobacter(100)
Otu00295	2	Bacteria(100)	Deinococcus-Thermus(100)	Deinococci(100)	Deinococcales(100)	Deinococcaceae(100)	Deinococcus(100)
Otu00296	2	Bacteria(100)	Firmicutes(100)	Bacilli(100)	Bacillales(100)	unclassified(100)	unclassified(100)
Otu00297	2	Bacteria(100)	Firmicutes(100)	unclassified(100)	unclassified(100)	unclassified(100)	unclassified(100)
Otu00298	2	Bacteria(100)	Proteobacteria(100)	Gammaproteobacteria(100)	Enterobacteriales(100)	Enterobacteriaceae(100)	Escherichia_Shigella(100)
Otu00299	2	Bacteria(100)	Proteobacteria(100)	unclassified(100)	unclassified(100)	unclassified(100)	unclassified(100)
Otu00300	2	Bacteria(100)	Bacteroidetes(100)	Bacteroidia(100)	Bacteroidales(100)	Bacteroidaceae(100)	Bacteroides(100)
Otu00301	2	Bacteria(100)	Firmicutes(100)	Clostridia(100)	Clostridiales(100)	Clostridiaceae_1(100)	unclassified(100)
Otu00302	2	Bacteria(100)	Proteobacteria(100)	Epsilonproteobacteria(100)	Campylobacterales(100)	Helicobacteraceae(100)	Helicobacter(100)
Otu00303	2	Bacteria(100)	Firmicutes(100)	Bacilli(100)	Lactobacillales(100)	Enterococcaceae(100)	Enterococcus(100)
Otu00304	2	Bacteria(100)	Firmicutes(100)	Bacilli(100)	Bacillales(100)	Staphylococcaceae(100)	Staphylococcus(100)
Otu00305	2	Bacteria(100)	Firmicutes(100)	Clostridia(100)	Clostridiales(100)	Clostridiaceae_1(100)	unclassified(100)
Otu00306	2	Bacteria(100)	Bacteroidetes(100)	Bacteroidia(100)	Bacteroidales(100)	Bacteroidaceae(100)	Bacteroides(100)
Otu00307	2	Bacteria(100)	Proteobacteria(100)	Gammaproteobacteria(100)	Pseudomonadales(100)	Moraxellaceae(100)	Acinetobacter(100)
Otu00308	2	Bacteria(100)	Firmicutes(100)	Bacilli(100)	Lactobacillales(100)	Lactobacillaceae(100)	Lactobacillus(100)
Otu00309	2	Bacteria(100)	Proteobacteria(100)	Betaproteobacteria(100)	Neisseriales(100)	Neisseriaceae(100)	unclassified(100)
Otu00310	2	Bacteria(100)	Firmicutes(100)	Bacilli(100)	Bacillales(100)	Staphylococcaceae(100)	Staphylococcus(100)
Otu00311	2	Bacteria(100)	Firmicutes(100)	Clostridia(100)	Clostridiales(100)	Clostridiaceae_1(100)	Clostridium_sensu_stricto(100)
Otu00312	2	Bacteria(100)	Firmicutes(100)	Bacilli(100)	Bacillales(100)	unclassified(100)	unclassified(100)
Otu00313	2	Bacteria(100)	Proteobacteria(100)	Betaproteobacteria(100)	Neisseriales(100)	Neisseriaceae(100)	unclassified(100)
Otu00314	2	Bacteria(100)	Bacteroidetes(100)	Bacteroidia(100)	Bacteroidales(100)	unclassified(100)	unclassified(100)
Otu00315	2	Bacteria(100)	Firmicutes(100)	Bacilli(100)	Lactobacillales(100)	unclassified(100)	unclassified(100)
Otu00316	2	Bacteria(100)	Firmicutes(100)	Bacilli(100)	Bacillales(100)	Listeriaceae(100)	Listeria(100)
Otu00317	2	Bacteria(100)	Proteobacteria(100)	Epsilonproteobacteria(100)	Campylobacterales(100)	Helicobacteraceae(100)	Helicobacter(100)
Otu00318	2	Bacteria(100)	Bacteroidetes(100)	Bacteroidia(100)	Bacteroidales(100)	Bacteroidaceae(100)	Bacteroides(100)
Otu00319	2	Bacteria(100)	Bacteroidetes(100)	Bacteroidia(100)	Bacteroidales(100)	Bacteroidaceae(100)	Bacteroides(100)
Otu00320	2	Bacteria(100)	Proteobacteria(100)	Betaproteobacteria(100)	Neisseriales(100)	Neisseriaceae(100)	Neisseria(100)
Otu00321	2	Bacteria(100)	Proteobacteria(100)	unclassified(100)	unclassified(100)	unclassified(100)	unclassified(100)
Otu00322	2	Bacteria(100)	Proteobacteria(100)	Gammaproteobacteria(100)	Enterobacteriales(100)	Enterobacteriaceae(100)	Escherichia_Shigella(100)
Otu00323	2	Bacteria(100)	Proteobacteria(100)	Gammaproteobacteria(100)	Pseudomonadales(100)	Moraxellaceae(100)	Acinetobacter(100)
Otu00324	2	Bacteria(100)	Proteobacteria(100)	Gammaproteobacteria(100)	Enterobacteriales(100)	Enterobacteriaceae(100)	Escherichia_Shigella(100)
Otu00325	2	Bacteria(100)	Proteobacteria(100)	Alphaproteobacteria(100)	Rhodobacterales(100)	Rhodobacteraceae(100)	Rhodobacter(100)
Otu00326	2	Bacteria(100)	Proteobacteria(100)	Epsilonproteobacteria(100)	Campylobacterales(100)	Helicobacteraceae(100)	Helicobacter(100)
Otu00327	2	Bacteria(100)	Firmicutes(100)	Clostridia(100)	Clostridiales(100)	Clostridiaceae_1(100)	Clostridium_sensu_stricto(100)
Otu00328	2	Bacteria(100)	Firmicutes(100)	unclassified(100)	unclassified(100)	unclassified(100)	unclassified(100)
Otu00329	2	Bacteria(100)	Firmicutes(100)	Bacilli(100)	Bacillales(100)	Listeriaceae(100)	Listeria(100)
Otu00330	2	Bacteria(100)	Proteobacteria(100)	Betaproteobacteria(100)	Neisseriales(100)	Neisseriaceae(100)	unclassified(100)
Otu00331	2	Bacteria(100)	Bacteroidetes(100)	Bacteroidia(100)	Bacteroidales(100)	unclassified(100)	unclassified(100)
Otu00332	2	Bacteria(100)	Firmicutes(100)	Bacilli(100)	unclassified(100)	unclassified(100)	unclassified(100)
Otu00333	2	Bacteria(100)	Proteobacteria(100)	Epsilonproteobacteria(100)	Campylobacterales(100)	Helicobacteraceae(100)	Helicobacter(100)
Otu00334	2	Bacteria(100)	Firmicutes(100)	Bacilli(100)	Bacillales(100)	unclassified(100)	unclassified(100)
Otu00335	2	Bacteria(100)	Firmicutes(100)	Bacilli(100)	unclassified(100)	unclassified(100)	unclassified(100)
Otu00336	2	Bacteria(100)	Firmicutes(100)	Bacilli(100)	Bacillales(100)	Listeriaceae(100)	Listeria(100)
Otu00337	2	Bacteria(100)	Proteobacteria(100)	Betaproteobacteria(100)	Neisseriales(100)	Neisseriaceae(100)	unclassified(100)
Otu00338	2	Bacteria(100)	Firmicutes(100)	Bacilli(100)	unclassified(100)	unclassified(100)	unclassified(100)
Otu00339	2	Bacteria(100)	Proteobacteria(100)	Gammaproteobacteria(100)	Enterobacteriales(100)	Enterobacteriaceae(100)	Escherichia_Shigella(100)
Otu00340	2	Bacteria(100)	Firmicutes(100)	Bacilli(100)	unclassified(100)	unclassified(100)	unclassified(100)
Otu00341	2	Bacteria(100)	Proteobacteria(100)	Gammaproteobacteria(100)	Enterobacteriales(100)	Enterobacteriaceae(100)	unclassified(100)
Otu00342	2	Bacteria(100)	Bacteroidetes(100)	Bacteroidia(100)	Bacteroidales(100)	Bacteroidaceae(100)	Bacteroides(100)
Otu00343	2	Bacteria(100)	Firmicutes(100)	Bacilli(100)	unclassified(100)	unclassified(100)	unclassified(100)
Otu00344	2	Bacteria(100)	Firmicutes(100)	Bacilli(100)	Bacillales(100)	unclassified(100)	unclassified(100)
Otu00345	2	Bacteria(100)	Actinobacteria(100)	Actinobacteria(100)	Actinomycetales(100)	Propionibacteriaceae(100)	Propionibacterium(100)
Otu00346	2	Bacteria(100)	Proteobacteria(100)	Gammaproteobacteria(100)	Pseudomonadales(100)	Moraxellaceae(100)	Acinetobacter(100)
Otu00347	2	Bacteria(100)	Proteobacteria(100)	Epsilonproteobacteria(100)	Campylobacterales(100)	Helicobacteraceae(100)	Helicobacter(100)
Otu00348	2	Bacteria(100)	Firmicutes(100)	unclassified(100)	unclassified(100)	unclassified(100)	unclassified(100)
Otu00349	2	Bacteria(100)	Proteobacteria(100)	Gammaproteobacteria(100)	Enterobacteriales(100)	Enterobacteriaceae(100)	Escherichia_Shigella(100)
Otu00350	1	Bacteria(100)	Bacteroidetes(100)	Bacteroidia(100)	Bacteroidales(100)	Bacteroidaceae(100)	Bacteroides(100)
Otu00351	1	Bacteria(100)	Actinobacteria(100)	Actinobacteria(100)	Actinomycetales(100)	Propionibacteriaceae(100)	Propionibacterium(100)
Otu00352	1	Bacteria(100)	Proteobacteria(100)	unclassified(100)	unclassified(100)	unclassified(100)	unclassified(100)
Otu00353	1	Bacteria(100)	Proteobacteria(100)	Epsilonproteobacteria(100)	Campylobacterales(100)	Helicobacteraceae(100)	Helicobacter(100)
Otu00354	1	Bacteria(100)	Proteobacteria(100)	Gammaproteobacteria(100)	Pseudomonadales(100)	Pseudomonadaceae(100)	unclassified(100)
Otu00355	1	Bacteria(100)	unclassified(100)	unclassified(100)	unclassified(100)	unclassified(100)	unclassified(100)
Otu00356	1	Bacteria(100)	Firmicutes(100)	Bacilli(100)	unclassified(100)	unclassified(100)	unclassified(100)
Otu00357	1	Bacteria(100)	Proteobacteria(100)	Gammaproteobacteria(100)	Pseudomonadales(100)	Moraxellaceae(100)	unclassified(100)
Otu00358	1	Bacteria(100)	Firmicutes(100)	Bacilli(100)	Bacillales(100)	unclassified(100)	unclassified(100)
Otu00359	1	Bacteria(100)	Firmicutes(100)	Bacilli(100)	Bacillales(100)	Listeriaceae(100)	Listeria(100)
Otu00360	1	Bacteria(100)	Proteobacteria(100)	unclassified(100)	unclassified(100)	unclassified(100)	unclassified(100)
Otu00361	1	Bacteria(100)	Firmicutes(100)	Clostridia(100)	Clostridiales(100)	Clostridiaceae_1(100)	Clostridium_sensu_stricto(100)
Otu00362	1	Bacteria(100)	Proteobacteria(100)	Alphaproteobacteria(100)	Rhodobacterales(100)	Rhodobacteraceae(100)	unclassified(100)
Otu00363	1	Bacteria(100)	Proteobacteria(100)	Alphaproteobacteria(100)	Rhodobacterales(100)	Rhodobacteraceae(100)	unclassified(100)
Otu00364	1	Bacteria(100)	Firmicutes(100)	Bacilli(100)	unclassified(100)	unclassified(100)	unclassified(100)
Otu00365	1	Bacteria(100)	Firmicutes(100)	Bacilli(100)	Lactobacillales(100)	unclassified(100)	unclassified(100)
Otu00366	1	Bacteria(100)	Firmicutes(100)	Bacilli(100)	Lactobacillales(100)	Carnobacteriaceae(100)	unclassified(100)
Otu00367	1	Bacteria(100)	Firmicutes(100)	Bacilli(100)	Lactobacillales(100)	unclassified(100)	unclassified(100)
Otu00368	1	Bacteria(100)	Firmicutes(100)	Bacilli(100)	Bacillales(100)	unclassified(100)	unclassified(100)
Otu00369	1	Bacteria(100)	Firmicutes(100)	Bacilli(100)	unclassified(100)	unclassified(100)	unclassified(100)
Otu00370	1	Bacteria(100)	Firmicutes(100)	Bacilli(100)	unclassified(100)	unclassified(100)	unclassified(100)
Otu00371	1	Bacteria(100)	Firmicutes(100)	Bacilli(100)	Bacillales(100)	Bacillaceae_1(100)	Bacillus(100)
Otu00372	1	Bacteria(100)	Firmicutes(100)	Bacilli(100)	Bacillales(100)	Staphylococcaceae(100)	Staphylococcus(100)
Otu00373	1	Bacteria(100)	Firmicutes(100)	Bacilli(100)	Bacillales(100)	unclassified(100)	unclassified(100)
Otu00374	1	Bacteria(100)	unclassified(100)	unclassified(100)	unclassified(100)	unclassified(100)	unclassified(100)
Otu00375	1	Bacteria(100)	Firmicutes(100)	Bacilli(100)	Bacillales(100)	unclassified(100)	unclassified(100)
Otu00376	1	Bacteria(100)	Firmicutes(100)	Bacilli(100)	Lactobacillales(100)	unclassified(100)	unclassified(100)
Otu00377	1	Bacteria(100)	Firmicutes(100)	Bacilli(100)	unclassified(100)	unclassified(100)	unclassified(100)
Otu00378	1	Bacteria(100)	Firmicutes(100)	Bacilli(100)	Lactobacillales(100)	unclassified(100)	unclassified(100)
Otu00379	1	Bacteria(100)	Firmicutes(100)	Bacilli(100)	Lactobacillales(100)	unclassified(100)	unclassified(100)
Otu00380	1	Bacteria(100)	unclassified(100)	unclassified(100)	unclassified(100)	unclassified(100)	unclassified(100)
Otu00381	1	Bacteria(100)	Firmicutes(100)	Bacilli(100)	unclassified(100)	unclassified(100)	unclassified(100)
Otu00382	1	Bacteria(100)	Proteobacteria(100)	Alphaproteobacteria(100)	Rhodobacterales(100)	Rhodobacteraceae(100)	unclassified(100)
Otu00383	1	Bacteria(100)	Proteobacteria(100)	Gammaproteobacteria(100)	Enterobacteriales(100)	Enterobacteriaceae(100)	unclassified(100)
Otu00384	1	Bacteria(100)	unclassified(100)	unclassified(100)	unclassified(100)	unclassified(100)	unclassified(100)
Otu00385	1	Bacteria(100)	Firmicutes(100)	Bacilli(100)	Bacillales(100)	Bacillaceae_1(100)	unclassified(100)
Otu00386	1	Bacteria(100)	Firmicutes(100)	Bacilli(100)	Bacillales(100)	Listeriaceae(100)	Listeria(100)
Otu00387	1	Bacteria(100)	Firmicutes(100)	Bacilli(100)	unclassified(100)	unclassified(100)	unclassified(100)
Otu00388	1	Bacteria(100)	Actinobacteria(100)	Actinobacteria(100)	Actinomycetales(100)	Propionibacteriaceae(100)	Propionibacterium(100)
Otu00389	1	Bacteria(100)	Proteobacteria(100)	Gammaproteobacteria(100)	Enterobacteriales(100)	Enterobacteriaceae(100)	unclassified(100)
Otu00390	1	Bacteria(100)	Firmicutes(100)	Bacilli(100)	Bacillales(100)	Listeriaceae(100)	Listeria(100)
Otu00391	1	Bacteria(100)	Firmicutes(100)	Clostridia(100)	Clostridiales(100)	Clostridiaceae_1(100)	unclassified(100)
Otu00392	1	Bacteria(100)	unclassified(100)	unclassified(100)	unclassified(100)	unclassified(100)	unclassified(100)
Otu00393	1	Bacteria(100)	Firmicutes(100)	Bacilli(100)	Bacillales(100)	unclassified(100)	unclassified(100)
Otu00394	1	Bacteria(100)	Firmicutes(100)	Bacilli(100)	Lactobacillales(100)	Streptococcaceae(100)	Streptococcus(100)
Otu00395	1	Bacteria(100)	Proteobacteria(100)	Gammaproteobacteria(100)	Enterobacteriales(100)	Enterobacteriaceae(100)	unclassified(100)
Otu00396	1	Bacteria(100)	Proteobacteria(100)	Gammaproteobacteria(100)	Enterobacteriales(100)	Enterobacteriaceae(100)	unclassified(100)
Otu00397	1	Bacteria(100)	Actinobacteria(100)	Actinobacteria(100)	Actinomycetales(100)	Propionibacteriaceae(100)	Propionibacterium(100)
Otu00398	1	Bacteria(100)	Firmicutes(100)	Bacilli(100)	Lactobacillales(100)	unclassified(100)	unclassified(100)
Otu00399	1	Bacteria(100)	Firmicutes(100)	Clostridia(100)	Clostridiales(100)	Clostridiaceae_1(100)	unclassified(100)
Otu00400	1	Bacteria(100)	Firmicutes(100)	Bacilli(100)	Lactobacillales(100)	unclassified(100)	unclassified(100)
Otu00401	1	Bacteria(100)	unclassified(100)	unclassified(100)	unclassified(100)	unclassified(100)	unclassified(100)
Otu00402	1	Bacteria(100)	unclassified(100)	unclassified(100)	unclassified(100)	unclassified(100)	unclassified(100)
Otu00403	1	Bacteria(100)	Proteobacteria(100)	Epsilonproteobacteria(100)	Campylobacterales(100)	Helicobacteraceae(100)	unclassified(100)
Otu00404	1	Bacteria(100)	unclassified(100)	unclassified(100)	unclassified(100)	unclassified(100)	unclassified(100)
Otu00405	1	Bacteria(100)	Proteobacteria(100)	Gammaproteobacteria(100)	Pseudomonadales(100)	Moraxellaceae(100)	unclassified(100)
Otu00406	1	Bacteria(100)	Firmicutes(100)	Bacilli(100)	unclassified(100)	unclassified(100)	unclassified(100)
Otu00407	1	Bacteria(100)	Firmicutes(100)	Bacilli(100)	Bacillales(100)	Listeriaceae(100)	Listeria(100)
Otu00408	1	Bacteria(100)	unclassified(100)	unclassified(100)	unclassified(100)	unclassified(100)	unclassified(100)
Otu00409	1	Bacteria(100)	unclassified(100)	unclassified(100)	unclassified(100)	unclassified(100)	unclassified(100)
Otu00410	1	Bacteria(100)	Actinobacteria(100)	Actinobacteria(100)	Actinomycetales(100)	Propionibacteriaceae(100)	unclassified(100)
Otu00411	1	Bacteria(100)	Proteobacteria(100)	Epsilonproteobacteria(100)	Campylobacterales(100)	Helicobacteraceae(100)	Helicobacter(100)
Otu00412	1	Bacteria(100)	unclassified(100)	unclassified(100)	unclassified(100)	unclassified(100)	unclassified(100)
Otu00413	1	Bacteria(100)	Firmicutes(100)	unclassified(100)	unclassified(100)	unclassified(100)	unclassified(100)
Otu00414	1	Bacteria(100)	Firmicutes(100)	Clostridia(100)	Clostridiales(100)	Clostridiaceae_1(100)	unclassified(100)
Otu00415	1	Bacteria(100)	Proteobacteria(100)	Gammaproteobacteria(100)	Pseudomonadales(100)	Moraxellaceae(100)	unclassified(100)
Otu00416	1	Bacteria(100)	unclassified(100)	unclassified(100)	unclassified(100)	unclassified(100)	unclassified(100)
Otu00417	1	Bacteria(100)	unclassified(100)	unclassified(100)	unclassified(100)	unclassified(100)	unclassified(100)
Otu00418	1	Bacteria(100)	Firmicutes(100)	Bacilli(100)	Lactobacillales(100)	Streptococcaceae(100)	Streptococcus(100)
Otu00419	1	Bacteria(100)	Firmicutes(100)	Bacilli(100)	Bacillales(100)	Listeriaceae(100)	Listeria(100)
Otu00420	1	Bacteria(100)	Firmicutes(100)	Bacilli(100)	unclassified(100)	unclassified(100)	unclassified(100)
Otu00421	1	Bacteria(100)	Firmicutes(100)	Bacilli(100)	Bacillales(100)	Listeriaceae(100)	Listeria(100)
Otu00422	1	Bacteria(100)	Firmicutes(100)	Bacilli(100)	Bacillales(100)	Listeriaceae(100)	Listeria(100)
Otu00423	1	Bacteria(100)	Firmicutes(100)	Bacilli(100)	Lactobacillales(100)	Enterococcaceae(100)	Enterococcus(100)
Otu00424	1	Bacteria(100)	unclassified(100)	unclassified(100)	unclassified(100)	unclassified(100)	unclassified(100)
Otu00425	1	Bacteria(100)	Proteobacteria(100)	Epsilonproteobacteria(100)	Campylobacterales(100)	Helicobacteraceae(100)	unclassified(100)
Otu00426	1	Bacteria(100)	Firmicutes(100)	Bacilli(100)	Lactobacillales(100)	Lactobacillaceae(100)	Lactobacillus(100)
Otu00427	1	Bacteria(100)	Proteobacteria(100)	Gammaproteobacteria(100)	Pseudomonadales(100)	Moraxellaceae(100)	unclassified(100)
Otu00428	1	Bacteria(100)	Proteobacteria(100)	Gammaproteobacteria(100)	Enterobacteriales(100)	Enterobacteriaceae(100)	unclassified(100)
Otu00429	1	Bacteria(100)	Firmicutes(100)	Clostridia(100)	Clostridiales(100)	Clostridiaceae_1(100)	unclassified(100)
Otu00430	1	Bacteria(100)	Firmicutes(100)	Bacilli(100)	Bacillales(100)	Staphylococcaceae(100)	Staphylococcus(100)
Otu00431	1	Bacteria(100)	Firmicutes(100)	Bacilli(100)	unclassified(100)	unclassified(100)	unclassified(100)
Otu00432	1	Bacteria(100)	unclassified(100)	unclassified(100)	unclassified(100)	unclassified(100)	unclassified(100)
Otu00433	1	Bacteria(100)	Firmicutes(100)	Clostridia(100)	Clostridiales(100)	Clostridiaceae_1(100)	unclassified(100)
Otu00434	1	Bacteria(100)	Firmicutes(100)	Bacilli(100)	Bacillales(100)	unclassified(100)	unclassified(100)
Otu00435	1	Bacteria(100)	unclassified(100)	unclassified(100)	unclassified(100)	unclassified(100)	unclassified(100)
Otu00436	1	Bacteria(100)	Proteobacteria(100)	unclassified(100)	unclassified(100)	unclassified(100)	unclassified(100)
Otu00437	1	Bacteria(100)	Firmicutes(100)	Bacilli(100)	Bacillales(100)	Staphylococcaceae(100)	Staphylococcus(100)
Otu00438	1	Bacteria(100)	Actinobacteria(100)	Actinobacteria(100)	Actinomycetales(100)	Propionibacteriaceae(100)	Propionibacterium(100)
Otu00439	1	Bacteria(100)	Firmicutes(100)	Bacilli(100)	Lactobacillales(100)	unclassified(100)	unclassified(100)
Otu00440	1	Bacteria(100)	Firmicutes(100)	Bacilli(100)	Bacillales(100)	unclassified(100)	unclassified(100)
Otu00441	1	Bacteria(100)	Proteobacteria(100)	Betaproteobacteria(100)	Neisseriales(100)	Neisseriaceae(100)	unclassified(100)
Otu00442	1	Bacteria(100)	Firmicutes(100)	Bacilli(100)	unclassified(100)	unclassified(100)	unclassified(100)
Otu00443	1	Bacteria(100)	Actinobacteria(100)	Actinobacteria(100)	Actinomycetales(100)	Actinomycetaceae(100)	Actinomyces(100)
Otu00444	1	Bacteria(100)	Firmicutes(100)	Bacilli(100)	unclassified(100)	unclassified(100)	unclassified(100)
Otu00445	1	Bacteria(100)	unclassified(100)	unclassified(100)	unclassified(100)	unclassified(100)	unclassified(100)
Otu00446	1	Bacteria(100)	Firmicutes(100)	Bacilli(100)	unclassified(100)	unclassified(100)	unclassified(100)
Otu00447	1	Bacteria(100)	unclassified(100)	unclassified(100)	unclassified(100)	unclassified(100)	unclassified(100)
Otu00448	1	Bacteria(100)	Proteobacteria(100)	Betaproteobacteria(100)	Neisseriales(100)	Neisseriaceae(100)	unclassified(100)
Otu00449	1	Bacteria(100)	unclassified(100)	unclassified(100)	unclassified(100)	unclassified(100)	unclassified(100)
Otu00450	1	Bacteria(100)	Actinobacteria(100)	Actinobacteria(100)	Actinomycetales(100)	Propionibacteriaceae(100)	unclassified(100)
Otu00451	1	Bacteria(100)	Proteobacteria(100)	Epsilonproteobacteria(100)	Campylobacterales(100)	Helicobacteraceae(100)	unclassified(100)
Otu00452	1	Bacteria(100)	unclassified(100)	unclassified(100)	unclassified(100)	unclassified(100)	unclassified(100)
Otu00453	1	Bacteria(100)	Firmicutes(100)	unclassified(100)	unclassified(100)	unclassified(100)	unclassified(100)
Otu00454	1	Bacteria(100)	Bacteroidetes(100)	Bacteroidia(100)	Bacteroidales(100)	Bacteroidaceae(100)	Bacteroides(100)
Otu00455	1	Bacteria(100)	Actinobacteria(100)	Actinobacteria(100)	Actinomycetales(100)	Propionibacteriaceae(100)	Propionibacterium(100)
Otu00456	1	Bacteria(100)	Proteobacteria(100)	Gammaproteobacteria(100)	Pseudomonadales(100)	Moraxellaceae(100)	Acinetobacter(100)
Otu00457	1	Bacteria(100)	Proteobacteria(100)	Gammaproteobacteria(100)	Pseudomonadales(100)	Moraxellaceae(100)	unclassified(100)
Otu00458	1	Bacteria(100)	Proteobacteria(100)	Gammaproteobacteria(100)	Enterobacteriales(100)	Enterobacteriaceae(100)	Escherichia_Shigella(100)
Otu00459	1	Bacteria(100)	Bacteroidetes(100)	Bacteroidia(100)	Bacteroidales(100)	Bacteroidaceae(100)	Bacteroides(100)
Otu00460	1	Bacteria(100)	Firmicutes(100)	Bacilli(100)	Lactobacillales(100)	Streptococcaceae(100)	Streptococcus(100)
Otu00461	1	Bacteria(100)	Firmicutes(100)	Bacilli(100)	unclassified(100)	unclassified(100)	unclassified(100)
Otu00462	1	Bacteria(100)	Proteobacteria(100)	Gammaproteobacteria(100)	Enterobacteriales(100)	Enterobacteriaceae(100)	unclassified(100)
Otu00463	1	Bacteria(100)	Actinobacteria(100)	Actinobacteria(100)	Actinomycetales(100)	Propionibacteriaceae(100)	Propionibacterium(100)
Otu00464	1	Bacteria(100)	Actinobacteria(100)	Actinobacteria(100)	Actinomycetales(100)	Propionibacteriaceae(100)	Propionibacterium(100)
Otu00465	1	Bacteria(100)	Firmicutes(100)	Bacilli(100)	Lactobacillales(100)	Lactobacillaceae(100)	Lactobacillus(100)
Otu00466	1	Bacteria(100)	Proteobacteria(100)	Alphaproteobacteria(100)	Rhodobacterales(100)	Rhodobacteraceae(100)	Rhodobacter(100)
Otu00467	1	Bacteria(100)	Proteobacteria(100)	Gammaproteobacteria(100)	Enterobacteriales(100)	Enterobacteriaceae(100)	Escherichia_Shigella(100)
Otu00468	1	Bacteria(100)	unclassified(100)	unclassified(100)	unclassified(100)	unclassified(100)	unclassified(100)
Otu00469	1	Bacteria(100)	Firmicutes(100)	Bacilli(100)	Lactobacillales(100)	Streptococcaceae(100)	Streptococcus(100)
Otu00470	1	Bacteria(100)	Firmicutes(100)	Bacilli(100)	Lactobacillales(100)	Streptococcaceae(100)	Streptococcus(100)
Otu00471	1	Bacteria(100)	unclassified(100)	unclassified(100)	unclassified(100)	unclassified(100)	unclassified(100)
Otu00472	1	Bacteria(100)	Firmicutes(100)	Bacilli(100)	Bacillales(100)	unclassified(100)	unclassified(100)
Otu00473	1	Bacteria(100)	Firmicutes(100)	Bacilli(100)	unclassified(100)	unclassified(100)	unclassified(100)
Otu00474	1	Bacteria(100)	Firmicutes(100)	Clostridia(100)	Clostridiales(100)	Clostridiaceae_1(100)	unclassified(100)
Otu00475	1	Bacteria(100)	Actinobacteria(100)	Actinobacteria(100)	Actinomycetales(100)	Propionibacteriaceae(100)	Propionibacterium(100)
Otu00476	1	Bacteria(100)	Firmicutes(100)	Bacilli(100)	Lactobacillales(100)	Streptococcaceae(100)	Streptococcus(100)
Otu00477	1	Bacteria(100)	Firmicutes(100)	Bacilli(100)	unclassified(100)	unclassified(100)	unclassified(100)
Otu00478	1	Bacteria(100)	Proteobacteria(100)	Gammaproteobacteria(100)	Enterobacteriales(100)	Enterobacteriaceae(100)	unclassified(100)
Otu00479	1	Bacteria(100)	Firmicutes(100)	Bacilli(100)	unclassified(100)	unclassified(100)	unclassified(100)
Otu00480	1	Bacteria(100)	unclassified(100)	unclassified(100)	unclassified(100)	unclassified(100)	unclassified(100)
Otu00481	1	Bacteria(100)	Firmicutes(100)	Bacilli(100)	Lactobacillales(100)	Streptococcaceae(100)	Streptococcus(100)
Otu00482	1	Bacteria(100)	Firmicutes(100)	Bacilli(100)	Bacillales(100)	Bacillaceae_1(100)	unclassified(100)
Otu00483	1	Bacteria(100)	Proteobacteria(100)	Gammaproteobacteria(100)	Enterobacteriales(100)	Enterobacteriaceae(100)	unclassified(100)
Otu00484	1	Bacteria(100)	Proteobacteria(100)	Gammaproteobacteria(100)	Enterobacteriales(100)	Enterobacteriaceae(100)	unclassified(100)
Otu00485	1	Bacteria(100)	Proteobacteria(100)	Gammaproteobacteria(100)	Pseudomonadales(100)	Moraxellaceae(100)	unclassified(100)
Otu00486	1	Bacteria(100)	Firmicutes(100)	Bacilli(100)	Lactobacillales(100)	Carnobacteriaceae(100)	unclassified(100)
Otu00487	1	Bacteria(100)	Firmicutes(100)	Clostridia(100)	Clostridiales(100)	Clostridiaceae_1(100)	Anaerobacter(100)
Otu00488	1	Bacteria(100)	Firmicutes(100)	Bacilli(100)	Lactobacillales(100)	unclassified(100)	unclassified(100)
Otu00489	1	Bacteria(100)	unclassified(100)	unclassified(100)	unclassified(100)	unclassified(100)	unclassified(100)
Otu00490	1	Bacteria(100)	Proteobacteria(100)	Gammaproteobacteria(100)	Pseudomonadales(100)	Moraxellaceae(100)	Acinetobacter(100)
Otu00491	1	Bacteria(100)	Proteobacteria(100)	Betaproteobacteria(100)	Neisseriales(100)	Neisseriaceae(100)	unclassified(100)
Otu00492	1	Bacteria(100)	Proteobacteria(100)	Gammaproteobacteria(100)	Pseudomonadales(100)	Pseudomonadaceae(100)	unclassified(100)
Otu00493	1	Bacteria(100)	Firmicutes(100)	Bacilli(100)	unclassified(100)	unclassified(100)	unclassified(100)
Otu00494	1	Bacteria(100)	Firmicutes(100)	Bacilli(100)	Lactobacillales(100)	unclassified(100)	unclassified(100)
Otu00495	1	Bacteria(100)	Proteobacteria(100)	Betaproteobacteria(100)	Neisseriales(100)	Neisseriaceae(100)	unclassified(100)
Otu00496	1	Bacteria(100)	Firmicutes(100)	Bacilli(100)	unclassified(100)	unclassified(100)	unclassified(100)
Otu00497	1	Bacteria(100)	Proteobacteria(100)	Epsilonproteobacteria(100)	Campylobacterales(100)	Helicobacteraceae(100)	Helicobacter(100)
Otu00498	1	Bacteria(100)	Firmicutes(100)	Bacilli(100)	Lactobacillales(100)	unclassified(100)	unclassified(100)
Otu00499	1	Bacteria(100)	Firmicutes(100)	Bacilli(100)	Bacillales(100)	unclassified(100)	unclassified(100)
Otu00500	1	Bacteria(100)	Firmicutes(100)	Bacilli(100)	unclassified(100)	unclassified(100)	unclassified(100)
Otu00501	1	Bacteria(100)	Proteobacteria(100)	unclassified(100)	unclassified(100)	unclassified(100)	unclassified(100)
Otu00502	1	Bacteria(100)	Proteobacteria(100)	Alphaproteobacteria(100)	Rhodobacterales(100)	Rhodobacteraceae(100)	Rhodobacter(100)
Otu00503	1	Bacteria(100)	Proteobacteria(100)	Gammaproteobacteria(100)	Enterobacteriales(100)	Enterobacteriaceae(100)	unclassified(100)
Otu00504	1	Bacteria(100)	unclassified(100)	unclassified(100)	unclassified(100)	unclassified(100)	unclassified(100)
Otu00505	1	Bacteria(100)	Firmicutes(100)	Bacilli(100)	Bacillales(100)	unclassified(100)	unclassified(100)
Otu00506	1	Bacteria(100)	Firmicutes(100)	Bacilli(100)	unclassified(100)	unclassified(100)	unclassified(100)
Otu00507	1	Bacteria(100)	unclassified(100)	unclassified(100)	unclassified(100)	unclassified(100)	unclassified(100)
Otu00508	1	Bacteria(100)	Firmicutes(100)	Bacilli(100)	Lactobacillales(100)	unclassified(100)	unclassified(100)
Otu00509	1	Bacteria(100)	Proteobacteria(100)	Gammaproteobacteria(100)	Pseudomonadales(100)	Moraxellaceae(100)	unclassified(100)
Otu00510	1	Bacteria(100)	Proteobacteria(100)	Epsilonproteobacteria(100)	Campylobacterales(100)	Helicobacteraceae(100)	unclassified(100)
Otu00511	1	Bacteria(100)	Firmicutes(100)	Bacilli(100)	Bacillales(100)	Staphylococcaceae(100)	unclassified(100)
Otu00512	1	Bacteria(100)	Bacteroidetes(100)	Bacteroidia(100)	Bacteroidales(100)	Bacteroidaceae(100)	Bacteroides(100)
Otu00513	1	Bacteria(100)	Proteobacteria(100)	Epsilonproteobacteria(100)	Campylobacterales(100)	Helicobacteraceae(100)	Helicobacter(100)
Otu00514	1	Bacteria(100)	Firmicutes(100)	Bacilli(100)	Lactobacillales(100)	unclassified(100)	unclassified(100)
Otu00515	1	Bacteria(100)	Proteobacteria(100)	Betaproteobacteria(100)	Neisseriales(100)	Neisseriaceae(100)	Neisseria(100)
Otu00516	1	Bacteria(100)	Firmicutes(100)	Bacilli(100)	Lactobacillales(100)	Streptococcaceae(100)	Streptococcus(100)
Otu00517	1	Bacteria(100)	Proteobacteria(100)	Gammaproteobacteria(100)	Pseudomonadales(100)	Pseudomonadaceae(100)	Serpens(100)
Otu00518	1	Bacteria(100)	Firmicutes(100)	Bacilli(100)	unclassified(100)	unclassified(100)	unclassified(100)
Otu00519	1	Bacteria(100)	Firmicutes(100)	Clostridia(100)	Clostridiales(100)	Clostridiaceae_1(100)	Anaerobacter(100)
Otu00520	1	Bacteria(100)	unclassified(100)	unclassified(100)	unclassified(100)	unclassified(100)	unclassified(100)
Otu00521	1	Bacteria(100)	Firmicutes(100)	Bacilli(100)	Lactobacillales(100)	unclassified(100)	unclassified(100)
Otu00522	1	Bacteria(100)	Firmicutes(100)	Bacilli(100)	unclassified(100)	unclassified(100)	unclassified(100)
Otu00523	1	Bacteria(100)	Firmicutes(100)	Bacilli(100)	Lactobacillales(100)	unclassified(100)	unclassified(100)
Otu00524	1	Bacteria(100)	Firmicutes(100)	Bacilli(100)	Lactobacillales(100)	Carnobacteriaceae(100)	Isobaculum(100)
Otu00525	1	Bacteria(100)	Firmicutes(100)	Bacilli(100)	Bacillales(100)	unclassified(100)	unclassified(100)
Otu00526	1	Bacteria(100)	Proteobacteria(100)	Gammaproteobacteria(100)	Enterobacteriales(100)	Enterobacteriaceae(100)	unclassified(100)
Otu00527	1	Bacteria(100)	Firmicutes(100)	unclassified(100)	unclassified(100)	unclassified(100)	unclassified(100)
Otu00528	1	Bacteria(100)	Firmicutes(100)	Bacilli(100)	unclassified(100)	unclassified(100)	unclassified(100)
Otu00529	1	Bacteria(100)	Firmicutes(100)	unclassified(100)	unclassified(100)	unclassified(100)	unclassified(100)
Otu00530	1	Bacteria(100)	Firmicutes(100)	Bacilli(100)	unclassified(100)	unclassified(100)	unclassified(100)
Otu00531	1	Bacteria(100)	Firmicutes(100)	Bacilli(100)	unclassified(100)	unclassified(100)	unclassified(100)
Otu00532	1	Bacteria(100)	Proteobacteria(100)	Gammaproteobacteria(100)	Pseudomonadales(100)	Moraxellaceae(100)	Acinetobacter(100)
Otu00533	1	Bacteria(100)	Proteobacteria(100)	Gammaproteobacteria(100)	Enterobacteriales(100)	Enterobacteriaceae(100)	unclassified(100)
Otu00534	1	Bacteria(100)	Proteobacteria(100)	Epsilonproteobacteria(100)	Campylobacterales(100)	Helicobacteraceae(100)	Helicobacter(100)
Otu00535	1	Bacteria(100)	Proteobacteria(100)	Gammaproteobacteria(100)	Enterobacteriales(100)	Enterobacteriaceae(100)	unclassified(100)
Otu00536	1	Bacteria(100)	Proteobacteria(100)	Gammaproteobacteria(100)	Pseudomonadales(100)	Pseudomonadaceae(100)	unclassified(100)
Otu00537	1	Bacteria(100)	Firmicutes(100)	Bacilli(100)	unclassified(100)	unclassified(100)	unclassified(100)
Otu00538	1	Bacteria(100)	Proteobacteria(100)	Gammaproteobacteria(100)	Enterobacteriales(100)	Enterobacteriaceae(100)	Escherichia_Shigella(100)
Otu00539	1	Bacteria(100)	Firmicutes(100)	Bacilli(100)	Bacillales(100)	unclassified(100)	unclassified(100)
Otu00540	1	Bacteria(100)	Firmicutes(100)	Bacilli(100)	Bacillales(100)	unclassified(100)	unclassified(100)
Otu00541	1	Bacteria(100)	Proteobacteria(100)	Gammaproteobacteria(100)	Pseudomonadales(100)	Moraxellaceae(100)	Acinetobacter(100)
Otu00542	1	Bacteria(100)	Deinococcus-Thermus(100)	Deinococci(100)	Deinococcales(100)	Deinococcaceae(100)	Deinococcus(100)
Otu00543	1	Bacteria(100)	Firmicutes(100)	Bacilli(100)	Bacillales(100)	Bacillaceae_1(100)	Bacillus(100)
Otu00544	1	Bacteria(100)	Firmicutes(100)	Bacilli(100)	unclassified(100)	unclassified(100)	unclassified(100)
Otu00545	1	Bacteria(100)	Proteobacteria(100)	Betaproteobacteria(100)	Neisseriales(100)	Neisseriaceae(100)	Neisseria(100)
Otu00546	1	Bacteria(100)	unclassified(100)	unclassified(100)	unclassified(100)	unclassified(100)	unclassified(100)
Otu00547	1	Bacteria(100)	Firmicutes(100)	Bacilli(100)	Bacillales(100)	Staphylococcaceae(100)	Staphylococcus(100)
Otu00548	1	Bacteria(100)	Firmicutes(100)	Bacilli(100)	unclassified(100)	unclassified(100)	unclassified(100)
Otu00549	1	Bacteria(100)	Firmicutes(100)	Bacilli(100)	unclassified(100)	unclassified(100)	unclassified(100)
Otu00550	1	Bacteria(100)	Proteobacteria(100)	Betaproteobacteria(100)	Neisseriales(100)	Neisseriaceae(100)	Neisseria(100)
Otu00551	1	Bacteria(100)	Proteobacteria(100)	Betaproteobacteria(100)	Neisseriales(100)	Neisseriaceae(100)	unclassified(100)
Otu00552	1	Bacteria(100)	Proteobacteria(100)	Betaproteobacteria(100)	Neisseriales(100)	Neisseriaceae(100)	Neisseria(100)
Otu00553	1	Bacteria(100)	Firmicutes(100)	Bacilli(100)	unclassified(100)	unclassified(100)	unclassified(100)
Otu00554	1	Bacteria(100)	Proteobacteria(100)	Gammaproteobacteria(100)	Enterobacteriales(100)	Enterobacteriaceae(100)	Escherichia_Shigella(100)
Otu00555	1	Bacteria(100)	Firmicutes(100)	Bacilli(100)	unclassified(100)	unclassified(100)	unclassified(100)
Otu00556	1	Bacteria(100)	Firmicutes(100)	Bacilli(100)	Lactobacillales(100)	unclassified(100)	unclassified(100)
Otu00557	1	Bacteria(100)	Proteobacteria(100)	unclassified(100)	unclassified(100)	unclassified(100)	unclassified(100)
Otu00558	1	Bacteria(100)	Firmicutes(100)	Bacilli(100)	Bacillales(100)	Listeriaceae(100)	Listeria(100)
Otu00559	1	Bacteria(100)	Firmicutes(100)	Bacilli(100)	unclassified(100)	unclassified(100)	unclassified(100)
Otu00560	1	Bacteria(100)	Proteobacteria(100)	unclassified(100)	unclassified(100)	unclassified(100)	unclassified(100)
Otu00561	1	Bacteria(100)	Proteobacteria(100)	Epsilonproteobacteria(100)	Campylobacterales(100)	Helicobacteraceae(100)	unclassified(100)
Otu00562	1	Bacteria(100)	Firmicutes(100)	Clostridia(100)	Clostridiales(100)	Clostridiaceae_1(100)	unclassified(100)
Otu00563	1	Bacteria(100)	Proteobacteria(100)	Gammaproteobacteria(100)	Pseudomonadales(100)	Pseudomonadaceae(100)	unclassified(100)
Otu00564	1	Bacteria(100)	Firmicutes(100)	Bacilli(100)	Bacillales(100)	Staphylococcaceae(100)	Staphylococcus(100)
Otu00565	1	Bacteria(100)	Bacteroidetes(100)	Bacteroidia(100)	Bacteroidales(100)	unclassified(100)	unclassified(100)
Otu00566	1	Bacteria(100)	Proteobacteria(100)	Betaproteobacteria(100)	Neisseriales(100)	Neisseriaceae(100)	Bergeriella(100)
Otu00567	1	Bacteria(100)	Firmicutes(100)	Bacilli(100)	Bacillales(100)	Bacillaceae_1(100)	Bacillus(100)
Otu00568	1	Bacteria(100)	unclassified(100)	unclassified(100)	unclassified(100)	unclassified(100)	unclassified(100)
Otu00569	1	Bacteria(100)	unclassified(100)	unclassified(100)	unclassified(100)	unclassified(100)	unclassified(100)
Otu00570	1	Bacteria(100)	Firmicutes(100)	Clostridia(100)	Clostridiales(100)	Clostridiaceae_1(100)	unclassified(100)
Otu00571	1	Bacteria(100)	Proteobacteria(100)	Gammaproteobacteria(100)	Enterobacteriales(100)	Enterobacteriaceae(100)	Escherichia_Shigella(100)
Otu00572	1	Bacteria(100)	Firmicutes(100)	Bacilli(100)	Lactobacillales(100)	Streptococcaceae(100)	Streptococcus(100)
Otu00573	1	Bacteria(100)	Firmicutes(100)	Bacilli(100)	Bacillales(100)	Listeriaceae(100)	Listeria(100)
Otu00574	1	Bacteria(100)	Proteobacteria(100)	Gammaproteobacteria(100)	Enterobacteriales(100)	Enterobacteriaceae(100)	Escherichia_Shigella(100)
Otu00575	1	Bacteria(100)	Firmicutes(100)	Bacilli(100)	unclassified(100)	unclassified(100)	unclassified(100)
Otu00576	1	Bacteria(100)	unclassified(100)	unclassified(100)	unclassified(100)	unclassified(100)	unclassified(100)
Otu00577	1	Bacteria(100)	Firmicutes(100)	Clostridia(100)	Clostridiales(100)	Clostridiaceae_1(100)	Clostridium_sensu_stricto(100)
Otu00578	1	Bacteria(100)	Firmicutes(100)	Bacilli(100)	unclassified(100)	unclassified(100)	unclassified(100)
Otu00579	1	Bacteria(100)	Firmicutes(100)	Bacilli(100)	Bacillales(100)	Bacillaceae_1(100)	Bacillus(100)
Otu00580	1	Bacteria(100)	unclassified(100)	unclassified(100)	unclassified(100)	unclassified(100)	unclassified(100)
Otu00581	1	Bacteria(100)	Proteobacteria(100)	Gammaproteobacteria(100)	Enterobacteriales(100)	Enterobacteriaceae(100)	Escherichia_Shigella(100)
Otu00582	1	Bacteria(100)	Actinobacteria(100)	Actinobacteria(100)	Actinomycetales(100)	Propionibacteriaceae(100)	unclassified(100)
Otu00583	1	Bacteria(100)	Actinobacteria(100)	Actinobacteria(100)	Actinomycetales(100)	Actinomycetaceae(100)	Actinomyces(100)
Otu00584	1	Bacteria(100)	Proteobacteria(100)	Gammaproteobacteria(100)	Enterobacteriales(100)	Enterobacteriaceae(100)	unclassified(100)
Otu00585	1	Bacteria(100)	Proteobacteria(100)	unclassified(100)	unclassified(100)	unclassified(100)	unclassified(100)
Otu00586	1	Bacteria(100)	Firmicutes(100)	Bacilli(100)	Bacillales(100)	Staphylococcaceae(100)	Staphylococcus(100)
Otu00587	1	Bacteria(100)	Actinobacteria(100)	Actinobacteria(100)	Actinomycetales(100)	Propionibacteriaceae(100)	unclassified(100)
Otu00588	1	Bacteria(100)	Proteobacteria(100)	Betaproteobacteria(100)	Neisseriales(100)	Neisseriaceae(100)	Bergeriella(100)
Otu00589	1	Bacteria(100)	Firmicutes(100)	Bacilli(100)	Lactobacillales(100)	Streptococcaceae(100)	Streptococcus(100)
Otu00590	1	Bacteria(100)	Proteobacteria(100)	unclassified(100)	unclassified(100)	unclassified(100)	unclassified(100)
Otu00591	1	Bacteria(100)	Firmicutes(100)	Bacilli(100)	Bacillales(100)	unclassified(100)	unclassified(100)
Otu00592	1	Bacteria(100)	unclassified(100)	unclassified(100)	unclassified(100)	unclassified(100)	unclassified(100)
Otu00593	1	Bacteria(100)	Proteobacteria(100)	Betaproteobacteria(100)	Neisseriales(100)	Neisseriaceae(100)	Neisseria(100)
Otu00594	1	Bacteria(100)	Firmicutes(100)	Bacilli(100)	Bacillales(100)	Listeriaceae(100)	Listeria(100)
Otu00595	1	Bacteria(100)	Firmicutes(100)	Bacilli(100)	Lactobacillales(100)	Streptococcaceae(100)	Streptococcus(100)
Otu00596	1	Bacteria(100)	Firmicutes(100)	Bacilli(100)	Lactobacillales(100)	unclassified(100)	unclassified(100)
Otu00597	1	Bacteria(100)	Firmicutes(100)	Bacilli(100)	Lactobacillales(100)	unclassified(100)	unclassified(100)
Otu00598	1	Bacteria(100)	Firmicutes(100)	Clostridia(100)	Clostridiales(100)	Clostridiaceae_1(100)	unclassified(100)
Otu00599	1	Bacteria(100)	Firmicutes(100)	Bacilli(100)	Lactobacillales(100)	Streptococcaceae(100)	Streptococcus(100)
Otu00600	1	Bacteria(100)	Proteobacteria(100)	Alphaproteobacteria(100)	Rhodobacterales(100)	Rhodobacteraceae(100)	Gemmobacter(100)
Otu00601	1	Bacteria(100)	Proteobacteria(100)	Gammaproteobacteria(100)	Enterobacteriales(100)	Enterobacteriaceae(100)	unclassified(100)
Otu00602	1	Bacteria(100)	Proteobacteria(100)	Gammaproteobacteria(100)	Enterobacteriales(100)	Enterobacteriaceae(100)	unclassified(100)
Otu00603	1	Bacteria(100)	Actinobacteria(100)	Actinobacteria(100)	Actinomycetales(100)	Propionibacteriaceae(100)	Propionibacterium(100)
Otu00604	1	Bacteria(100)	Deinococcus-Thermus(100)	Deinococci(100)	Deinococcales(100)	Deinococcaceae(100)	Deinococcus(100)
Otu00605	1	Bacteria(100)	Firmicutes(100)	Bacilli(100)	Lactobacillales(100)	Carnobacteriaceae(100)	unclassified(100)
Otu00606	1	Bacteria(100)	Proteobacteria(100)	Gammaproteobacteria(100)	Pseudomonadales(100)	Moraxellaceae(100)	unclassified(100)
Otu00607	1	Bacteria(100)	Proteobacteria(100)	Betaproteobacteria(100)	Neisseriales(100)	Neisseriaceae(100)	Bergeriella(100)
Otu00608	1	Bacteria(100)	Firmicutes(100)	Bacilli(100)	Bacillales(100)	Staphylococcaceae(100)	Staphylococcus(100)
Otu00609	1	Bacteria(100)	Proteobacteria(100)	Betaproteobacteria(100)	Neisseriales(100)	Neisseriaceae(100)	Neisseria(100)
Otu00610	1	Bacteria(100)	Proteobacteria(100)	Gammaproteobacteria(100)	Pseudomonadales(100)	Moraxellaceae(100)	Acinetobacter(100)
Otu00611	1	Bacteria(100)	Bacteroidetes(100)	Bacteroidia(100)	Bacteroidales(100)	unclassified(100)	unclassified(100)
Otu00612	1	Bacteria(100)	Firmicutes(100)	Bacilli(100)	Bacillales(100)	unclassified(100)	unclassified(100)
Otu00613	1	Bacteria(100)	Firmicutes(100)	Bacilli(100)	Bacillales(100)	unclassified(100)	unclassified(100)
Otu00614	1	Bacteria(100)	Firmicutes(100)	Bacilli(100)	Bacillales(100)	Listeriaceae(100)	Listeria(100)
Otu00615	1	Bacteria(100)	unclassified(100)	unclassified(100)	unclassified(100)	unclassified(100)	unclassified(100)
Otu00616	1	Bacteria(100)	Firmicutes(100)	Bacilli(100)	Lactobacillales(100)	Streptococcaceae(100)	Streptococcus(100)
Otu00617	1	Bacteria(100)	unclassified(100)	unclassified(100)	unclassified(100)	unclassified(100)	unclassified(100)
Otu00618	1	Bacteria(100)	unclassified(100)	unclassified(100)	unclassified(100)	unclassified(100)	unclassified(100)
Otu00619	1	Bacteria(100)	unclassified(100)	unclassified(100)	unclassified(100)	unclassified(100)	unclassified(100)
Otu00620	1	Bacteria(100)	Proteobacteria(100)	Betaproteobacteria(100)	Neisseriales(100)	Neisseriaceae(100)	Bergeriella(100)
Otu00621	1	Bacteria(100)	Proteobacteria(100)	Gammaproteobacteria(100)	Pseudomonadales(100)	unclassified(100)	unclassified(100)
Otu00622	1	Bacteria(100)	Firmicutes(100)	Bacilli(100)	Lactobacillales(100)	unclassified(100)	unclassified(100)
Otu00623	1	Bacteria(100)	Firmicutes(100)	Bacilli(100)	unclassified(100)	unclassified(100)	unclassified(100)
Otu00624	1	Bacteria(100)	Proteobacteria(100)	Gammaproteobacteria(100)	Pseudomonadales(100)	Moraxellaceae(100)	unclassified(100)
Otu00625	1	Bacteria(100)	Firmicutes(100)	unclassified(100)	unclassified(100)	unclassified(100)	unclassified(100)
Otu00626	1	Bacteria(100)	Proteobacteria(100)	Betaproteobacteria(100)	Neisseriales(100)	Neisseriaceae(100)	unclassified(100)
Otu00627	1	Bacteria(100)	Proteobacteria(100)	Betaproteobacteria(100)	Neisseriales(100)	Neisseriaceae(100)	Neisseria(100)
Otu00628	1	Bacteria(100)	Proteobacteria(100)	Alphaproteobacteria(100)	Rhodobacterales(100)	Rhodobacteraceae(100)	unclassified(100)
Otu00629	1	Bacteria(100)	Bacteroidetes(100)	Bacteroidia(100)	Bacteroidales(100)	Bacteroidaceae(100)	Bacteroides(100)
Otu00630	1	Bacteria(100)	Proteobacteria(100)	Gammaproteobacteria(100)	Enterobacteriales(100)	Enterobacteriaceae(100)	Escherichia_Shigella(100)
Otu00631	1	Bacteria(100)	Firmicutes(100)	Bacilli(100)	Lactobacillales(100)	unclassified(100)	unclassified(100)
Otu00632	1	Bacteria(100)	Firmicutes(100)	Bacilli(100)	Lactobacillales(100)	unclassified(100)	unclassified(100)
Otu00633	1	Bacteria(100)	unclassified(100)	unclassified(100)	unclassified(100)	unclassified(100)	unclassified(100)
Otu00634	1	Bacteria(100)	Firmicutes(100)	Bacilli(100)	Bacillales(100)	Staphylococcaceae(100)	unclassified(100)
Otu00635	1	Bacteria(100)	Firmicutes(100)	Clostridia(100)	Clostridiales(100)	Clostridiaceae_1(100)	Anaerobacter(100)
Otu00636	1	Bacteria(100)	unclassified(100)	unclassified(100)	unclassified(100)	unclassified(100)	unclassified(100)
Otu00637	1	Bacteria(100)	Proteobacteria(100)	Betaproteobacteria(100)	Neisseriales(100)	Neisseriaceae(100)	unclassified(100)
Otu00638	1	Bacteria(100)	Firmicutes(100)	Clostridia(100)	Clostridiales(100)	Clostridiaceae_1(100)	unclassified(100)
Otu00639	1	Bacteria(100)	Firmicutes(100)	Bacilli(100)	Lactobacillales(100)	Streptococcaceae(100)	Streptococcus(100)
Otu00640	1	Bacteria(100)	Firmicutes(100)	Clostridia(100)	Clostridiales(100)	Clostridiaceae_1(100)	Anaerobacter(100)
Otu00641	1	Bacteria(100)	Proteobacteria(100)	Betaproteobacteria(100)	Neisseriales(100)	Neisseriaceae(100)	unclassified(100)
Otu00642	1	Bacteria(100)	Proteobacteria(100)	Gammaproteobacteria(100)	Pseudomonadales(100)	Pseudomonadaceae(100)	unclassified(100)
Otu00643	1	Bacteria(100)	Firmicutes(100)	Bacilli(100)	Lactobacillales(100)	unclassified(100)	unclassified(100)
Otu00644	1	Bacteria(100)	Firmicutes(100)	Bacilli(100)	unclassified(100)	unclassified(100)	unclassified(100)
Otu00645	1	Bacteria(100)	Proteobacteria(100)	Gammaproteobacteria(100)	Enterobacteriales(100)	Enterobacteriaceae(100)	Escherichia_Shigella(100)
Otu00646	1	Bacteria(100)	Bacteroidetes(100)	Bacteroidia(100)	Bacteroidales(100)	unclassified(100)	unclassified(100)
Otu00647	1	Bacteria(100)	Proteobacteria(100)	Gammaproteobacteria(100)	unclassified(100)	unclassified(100)	unclassified(100)
Otu00648	1	Bacteria(100)	Proteobacteria(100)	Gammaproteobacteria(100)	unclassified(100)	unclassified(100)	unclassified(100)
Otu00649	1	Bacteria(100)	Actinobacteria(100)	Actinobacteria(100)	Actinomycetales(100)	Propionibacteriaceae(100)	Propionibacterium(100)
Otu00650	1	Bacteria(100)	Bacteroidetes(100)	Bacteroidia(100)	Bacteroidales(100)	Bacteroidaceae(100)	Bacteroides(100)
Otu00651	1	Bacteria(100)	Bacteroidetes(100)	Bacteroidia(100)	Bacteroidales(100)	Bacteroidaceae(100)	Bacteroides(100)
Otu00652	1	Bacteria(100)	Firmicutes(100)	Bacilli(100)	Bacillales(100)	Staphylococcaceae(100)	Staphylococcus(100)
Otu00653	1	Bacteria(100)	Firmicutes(100)	Bacilli(100)	Bacillales(100)	unclassified(100)	unclassified(100)
Otu00654	1	Bacteria(100)	unclassified(100)	unclassified(100)	unclassified(100)	unclassified(100)	unclassified(100)
Otu00655	1	Bacteria(100)	Firmicutes(100)	Bacilli(100)	Lactobacillales(100)	Streptococcaceae(100)	Streptococcus(100)
Otu00656	1	Bacteria(100)	Firmicutes(100)	Bacilli(100)	Lactobacillales(100)	unclassified(100)	unclassified(100)
Otu00657	1	Bacteria(100)	Proteobacteria(100)	Epsilonproteobacteria(100)	Campylobacterales(100)	Helicobacteraceae(100)	Helicobacter(100)
Otu00658	1	Bacteria(100)	Firmicutes(100)	Bacilli(100)	Bacillales(100)	Bacillaceae_1(100)	Bacillus(100)
Otu00659	1	Bacteria(100)	Firmicutes(100)	Bacilli(100)	Lactobacillales(100)	unclassified(100)	unclassified(100)
Otu00660	1	Bacteria(100)	Proteobacteria(100)	Gammaproteobacteria(100)	Enterobacteriales(100)	Enterobacteriaceae(100)	unclassified(100)
Otu00661	1	Bacteria(100)	Firmicutes(100)	Bacilli(100)	unclassified(100)	unclassified(100)	unclassified(100)
Otu00662	1	Bacteria(100)	Proteobacteria(100)	Gammaproteobacteria(100)	Enterobacteriales(100)	Enterobacteriaceae(100)	unclassified(100)
Otu00663	1	Bacteria(100)	Firmicutes(100)	Bacilli(100)	unclassified(100)	unclassified(100)	unclassified(100)
Otu00664	1	Bacteria(100)	Proteobacteria(100)	Betaproteobacteria(100)	Neisseriales(100)	Neisseriaceae(100)	Neisseria(100)
Otu00665	1	Bacteria(100)	Firmicutes(100)	unclassified(100)	unclassified(100)	unclassified(100)	unclassified(100)
Otu00666	1	Bacteria(100)	Firmicutes(100)	unclassified(100)	unclassified(100)	unclassified(100)	unclassified(100)
Otu00667	1	Bacteria(100)	Firmicutes(100)	Bacilli(100)	Bacillales(100)	Listeriaceae(100)	Listeria(100)
Otu00668	1	Bacteria(100)	Proteobacteria(100)	Epsilonproteobacteria(100)	Campylobacterales(100)	Helicobacteraceae(100)	unclassified(100)
Otu00669	1	Bacteria(100)	Firmicutes(100)	Clostridia(100)	Clostridiales(100)	Clostridiaceae_1(100)	unclassified(100)
Otu00670	1	Bacteria(100)	Firmicutes(100)	Bacilli(100)	Lactobacillales(100)	Carnobacteriaceae(100)	Isobaculum(100)
Otu00671	1	Bacteria(100)	Proteobacteria(100)	Betaproteobacteria(100)	Neisseriales(100)	Neisseriaceae(100)	Neisseria(100)
Otu00672	1	Bacteria(100)	Firmicutes(100)	Bacilli(100)	Lactobacillales(100)	unclassified(100)	unclassified(100)
Otu00673	1	Bacteria(100)	Bacteroidetes(100)	Bacteroidia(100)	Bacteroidales(100)	Bacteroidaceae(100)	Bacteroides(100)
Otu00674	1	Bacteria(100)	Actinobacteria(100)	Actinobacteria(100)	Actinomycetales(100)	Propionibacteriaceae(100)	Propionibacterium(100)
Otu00675	1	Bacteria(100)	Firmicutes(100)	Bacilli(100)	unclassified(100)	unclassified(100)	unclassified(100)
Otu00676	1	Bacteria(100)	Proteobacteria(100)	Epsilonproteobacteria(100)	Campylobacterales(100)	Helicobacteraceae(100)	Helicobacter(100)
Otu00677	1	Bacteria(100)	Proteobacteria(100)	Gammaproteobacteria(100)	Enterobacteriales(100)	Enterobacteriaceae(100)	unclassified(100)
Otu00678	1	Bacteria(100)	Firmicutes(100)	Bacilli(100)	Lactobacillales(100)	unclassified(100)	unclassified(100)
Otu00679	1	Bacteria(100)	unclassified(100)	unclassified(100)	unclassified(100)	unclassified(100)	unclassified(100)
Otu00680	1	Bacteria(100)	Firmicutes(100)	unclassified(100)	unclassified(100)	unclassified(100)	unclassified(100)
Otu00681	1	Bacteria(100)	Proteobacteria(100)	Epsilonproteobacteria(100)	Campylobacterales(100)	Helicobacteraceae(100)	Helicobacter(100)
Otu00682	1	Bacteria(100)	Firmicutes(100)	Bacilli(100)	unclassified(100)	unclassified(100)	unclassified(100)
Otu00683	1	Bacteria(100)	Bacteroidetes(100)	Bacteroidia(100)	Bacteroidales(100)	Bacteroidaceae(100)	Bacteroides(100)
Otu00684	1	Bacteria(100)	Firmicutes(100)	Clostridia(100)	Clostridiales(100)	Clostridiaceae_1(100)	unclassified(100)
Otu00685	1	Bacteria(100)	unclassified(100)	unclassified(100)	unclassified(100)	unclassified(100)	unclassified(100)
Otu00686	1	Bacteria(100)	Firmicutes(100)	Bacilli(100)	Lactobacillales(100)	unclassified(100)	unclassified(100)
Otu00687	1	Bacteria(100)	Proteobacteria(100)	Gammaproteobacteria(100)	Pseudomonadales(100)	Moraxellaceae(100)	unclassified(100)
Otu00688	1	Bacteria(100)	unclassified(100)	unclassified(100)	unclassified(100)	unclassified(100)	unclassified(100)
Otu00689	1	Bacteria(100)	Deinococcus-Thermus(100)	Deinococci(100)	Deinococcales(100)	Deinococcaceae(100)	Deinococcus(100)
Otu00690	1	Bacteria(100)	Proteobacteria(100)	Gammaproteobacteria(100)	Enterobacteriales(100)	Enterobacteriaceae(100)	Escherichia_Shigella(100)
Otu00691	1	Bacteria(100)	Proteobacteria(100)	Betaproteobacteria(100)	Neisseriales(100)	Neisseriaceae(100)	Neisseria(100)
Otu00692	1	Bacteria(100)	Bacteroidetes(100)	Bacteroidia(100)	Bacteroidales(100)	Bacteroidaceae(100)	Bacteroides(100)
Otu00693	1	Bacteria(100)	Bacteroidetes(100)	Bacteroidia(100)	Bacteroidales(100)	unclassified(100)	unclassified(100)
Otu00694	1	Bacteria(100)	Proteobacteria(100)	Betaproteobacteria(100)	Neisseriales(100)	Neisseriaceae(100)	unclassified(100)
Otu00695	1	Bacteria(100)	Proteobacteria(100)	Epsilonproteobacteria(100)	Campylobacterales(100)	Helicobacteraceae(100)	Helicobacter(100)
Otu00696	1	Bacteria(100)	Firmicutes(100)	Bacilli(100)	Bacillales(100)	Listeriaceae(100)	Listeria(100)
Otu00697	1	Bacteria(100)	Firmicutes(100)	Bacilli(100)	Lactobacillales(100)	unclassified(100)	unclassified(100)
Otu00698	1	Bacteria(100)	Firmicutes(100)	Bacilli(100)	unclassified(100)	unclassified(100)	unclassified(100)
Otu00699	1	Bacteria(100)	unclassified(100)	unclassified(100)	unclassified(100)	unclassified(100)	unclassified(100)
Otu00700	1	Bacteria(100)	Firmicutes(100)	Bacilli(100)	unclassified(100)	unclassified(100)	unclassified(100)
Otu00701	1	Bacteria(100)	Firmicutes(100)	Bacilli(100)	Lactobacillales(100)	unclassified(100)	unclassified(100)
Otu00702	1	Bacteria(100)	Firmicutes(100)	Bacilli(100)	Bacillales(100)	Staphylococcaceae(100)	Staphylococcus(100)
Otu00703	1	Bacteria(100)	unclassified(100)	unclassified(100)	unclassified(100)	unclassified(100)	unclassified(100)
Otu00704	1	Bacteria(100)	Firmicutes(100)	Bacilli(100)	unclassified(100)	unclassified(100)	unclassified(100)
Otu00705	1	Bacteria(100)	Proteobacteria(100)	Gammaproteobacteria(100)	Pseudomonadales(100)	Pseudomonadaceae(100)	unclassified(100)
Otu00706	1	Bacteria(100)	Proteobacteria(100)	Gammaproteobacteria(100)	Pseudomonadales(100)	Moraxellaceae(100)	Acinetobacter(100)
Otu00707	1	Bacteria(100)	Firmicutes(100)	Bacilli(100)	Lactobacillales(100)	unclassified(100)	unclassified(100)
Otu00708	1	Bacteria(100)	Proteobacteria(100)	Gammaproteobacteria(100)	Enterobacteriales(100)	Enterobacteriaceae(100)	Escherichia_Shigella(100)
Otu00709	1	Bacteria(100)	Proteobacteria(100)	Betaproteobacteria(100)	Neisseriales(100)	Neisseriaceae(100)	Neisseria(100)
Otu00710	1	Bacteria(100)	unclassified(100)	unclassified(100)	unclassified(100)	unclassified(100)	unclassified(100)
Otu00711	1	Bacteria(100)	Proteobacteria(100)	Betaproteobacteria(100)	Neisseriales(100)	Neisseriaceae(100)	Neisseria(100)
Otu00712	1	Bacteria(100)	Proteobacteria(100)	Gammaproteobacteria(100)	Pseudomonadales(100)	Moraxellaceae(100)	unclassified(100)
Otu00713	1	Bacteria(100)	Proteobacteria(100)	unclassified(100)	unclassified(100)	unclassified(100)	unclassified(100)
Otu00714	1	Bacteria(100)	unclassified(100)	unclassified(100)	unclassified(100)	unclassified(100)	unclassified(100)
Otu00715	1	Bacteria(100)	Firmicutes(100)	Bacilli(100)	Bacillales(100)	unclassified(100)	unclassified(100)
Otu00716	1	Bacteria(100)	Actinobacteria(100)	Actinobacteria(100)	Actinomycetales(100)	unclassified(100)	unclassified(100)
Otu00717	1	Bacteria(100)	Proteobacteria(100)	Epsilonproteobacteria(100)	Campylobacterales(100)	Helicobacteraceae(100)	unclassified(100)
Otu00718	1	Bacteria(100)	Firmicutes(100)	Bacilli(100)	Bacillales(100)	unclassified(100)	unclassified(100)
Otu00719	1	Bacteria(100)	Proteobacteria(100)	Alphaproteobacteria(100)	Rhodobacterales(100)	Rhodobacteraceae(100)	Rhodobacter(100)
Otu00720	1	Bacteria(100)	Firmicutes(100)	Bacilli(100)	unclassified(100)	unclassified(100)	unclassified(100)
Otu00721	1	Bacteria(100)	Firmicutes(100)	Bacilli(100)	Lactobacillales(100)	unclassified(100)	unclassified(100)
Otu00722	1	Bacteria(100)	Proteobacteria(100)	Gammaproteobacteria(100)	Enterobacteriales(100)	Enterobacteriaceae(100)	Escherichia_Shigella(100)
Otu00723	1	Bacteria(100)	Proteobacteria(100)	Gammaproteobacteria(100)	Enterobacteriales(100)	Enterobacteriaceae(100)	Escherichia_Shigella(100)
Otu00724	1	Bacteria(100)	Firmicutes(100)	Bacilli(100)	Bacillales(100)	unclassified(100)	unclassified(100)
Otu00725	1	Bacteria(100)	Bacteroidetes(100)	Bacteroidia(100)	Bacteroidales(100)	Bacteroidaceae(100)	Bacteroides(100)
Otu00726	1	Bacteria(100)	unclassified(100)	unclassified(100)	unclassified(100)	unclassified(100)	unclassified(100)
Otu00727	1	Bacteria(100)	Firmicutes(100)	Bacilli(100)	Lactobacillales(100)	Streptococcaceae(100)	Streptococcus(100)
Otu00728	1	Bacteria(100)	Firmicutes(100)	Bacilli(100)	Lactobacillales(100)	Streptococcaceae(100)	Streptococcus(100)
Otu00729	1	Bacteria(100)	Firmicutes(100)	Bacilli(100)	Lactobacillales(100)	Streptococcaceae(100)	Streptococcus(100)
Otu00730	1	Bacteria(100)	Firmicutes(100)	Bacilli(100)	unclassified(100)	unclassified(100)	unclassified(100)
Otu00731	1	Bacteria(100)	unclassified(100)	unclassified(100)	unclassified(100)	unclassified(100)	unclassified(100)
Otu00732	1	Bacteria(100)	Firmicutes(100)	Clostridia(100)	Clostridiales(100)	Clostridiaceae_1(100)	unclassified(100)
Otu00733	1	Bacteria(100)	Firmicutes(100)	Bacilli(100)	Bacillales(100)	Staphylococcaceae(100)	Staphylococcus(100)
Otu00734	1	Bacteria(100)	Firmicutes(100)	Bacilli(100)	Bacillales(100)	unclassified(100)	unclassified(100)
Otu00735	1	Bacteria(100)	Firmicutes(100)	Bacilli(100)	Bacillales(100)	Staphylococcaceae(100)	Staphylococcus(100)
Otu00736	1	Bacteria(100)	Proteobacteria(100)	Betaproteobacteria(100)	Neisseriales(100)	Neisseriaceae(100)	Neisseria(100)
Otu00737	1	Bacteria(100)	Proteobacteria(100)	Epsilonproteobacteria(100)	Campylobacterales(100)	Helicobacteraceae(100)	Helicobacter(100)
Otu00738	1	Bacteria(100)	Firmicutes(100)	Bacilli(100)	Lactobacillales(100)	Streptococcaceae(100)	Streptococcus(100)
Otu00739	1	Bacteria(100)	Proteobacteria(100)	Gammaproteobacteria(100)	Enterobacteriales(100)	Enterobacteriaceae(100)	unclassified(100)
Otu00740	1	Bacteria(100)	Proteobacteria(100)	Betaproteobacteria(100)	Neisseriales(100)	Neisseriaceae(100)	unclassified(100)
Otu00741	1	Bacteria(100)	Proteobacteria(100)	Betaproteobacteria(100)	Neisseriales(100)	Neisseriaceae(100)	unclassified(100)
Otu00742	1	Bacteria(100)	Proteobacteria(100)	Gammaproteobacteria(100)	Enterobacteriales(100)	Enterobacteriaceae(100)	unclassified(100)
Otu00743	1	Bacteria(100)	Firmicutes(100)	Bacilli(100)	Lactobacillales(100)	unclassified(100)	unclassified(100)
Otu00744	1	Bacteria(100)	Bacteroidetes(100)	Bacteroidia(100)	Bacteroidales(100)	unclassified(100)	unclassified(100)
Otu00745	1	Bacteria(100)	Proteobacteria(100)	Alphaproteobacteria(100)	Rhodobacterales(100)	Rhodobacteraceae(100)	unclassified(100)
Otu00746	1	Bacteria(100)	unclassified(100)	unclassified(100)	unclassified(100)	unclassified(100)	unclassified(100)
Otu00747	1	Bacteria(100)	Bacteroidetes(100)	Bacteroidia(100)	Bacteroidales(100)	Bacteroidaceae(100)	Bacteroides(100)
Otu00748	1	Bacteria(100)	Firmicutes(100)	Bacilli(100)	Lactobacillales(100)	unclassified(100)	unclassified(100)
Otu00749	1	Bacteria(100)	Firmicutes(100)	Bacilli(100)	Bacillales(100)	unclassified(100)	unclassified(100)
Otu00750	1	Bacteria(100)	Proteobacteria(100)	Gammaproteobacteria(100)	Pseudomonadales(100)	Pseudomonadaceae(100)	unclassified(100)
Otu00751	1	Bacteria(100)	Firmicutes(100)	Bacilli(100)	unclassified(100)	unclassified(100)	unclassified(100)
Otu00752	1	Bacteria(100)	Firmicutes(100)	Bacilli(100)	Lactobacillales(100)	Lactobacillaceae(100)	Lactobacillus(100)
Otu00753	1	Bacteria(100)	Firmicutes(100)	Bacilli(100)	Bacillales(100)	Staphylococcaceae(100)	Staphylococcus(100)
Otu00754	1	Bacteria(100)	Firmicutes(100)	Bacilli(100)	Bacillales(100)	unclassified(100)	unclassified(100)
Otu00755	1	Bacteria(100)	Proteobacteria(100)	Betaproteobacteria(100)	Neisseriales(100)	Neisseriaceae(100)	unclassified(100)
Otu00756	1	Bacteria(100)	Firmicutes(100)	Bacilli(100)	unclassified(100)	unclassified(100)	unclassified(100)
Otu00757	1	Bacteria(100)	Bacteroidetes(100)	Bacteroidia(100)	Bacteroidales(100)	unclassified(100)	unclassified(100)
Otu00758	1	Bacteria(100)	Proteobacteria(100)	Gammaproteobacteria(100)	Pseudomonadales(100)	unclassified(100)	unclassified(100)
Otu00759	1	Bacteria(100)	Bacteroidetes(100)	Bacteroidia(100)	Bacteroidales(100)	Bacteroidaceae(100)	Bacteroides(100)
Otu00760	1	Bacteria(100)	Proteobacteria(100)	Betaproteobacteria(100)	Neisseriales(100)	Neisseriaceae(100)	Bergeriella(100)
Otu00761	1	Bacteria(100)	Proteobacteria(100)	Gammaproteobacteria(100)	Pseudomonadales(100)	Pseudomonadaceae(100)	unclassified(100)
Otu00762	1	Bacteria(100)	Firmicutes(100)	Bacilli(100)	Bacillales(100)	unclassified(100)	unclassified(100)
Otu00763	1	Bacteria(100)	Proteobacteria(100)	unclassified(100)	unclassified(100)	unclassified(100)	unclassified(100)
Otu00764	1	Bacteria(100)	Proteobacteria(100)	unclassified(100)	unclassified(100)	unclassified(100)	unclassified(100)
Otu00765	1	Bacteria(100)	Proteobacteria(100)	Gammaproteobacteria(100)	Enterobacteriales(100)	Enterobacteriaceae(100)	Escherichia_Shigella(100)
Otu00766	1	Bacteria(100)	unclassified(100)	unclassified(100)	unclassified(100)	unclassified(100)	unclassified(100)
Otu00767	1	Bacteria(100)	Proteobacteria(100)	unclassified(100)	unclassified(100)	unclassified(100)	unclassified(100)
Otu00768	1	Bacteria(100)	Firmicutes(100)	Bacilli(100)	unclassified(100)	unclassified(100)	unclassified(100)
Otu00769	1	Bacteria(100)	Firmicutes(100)	unclassified(100)	unclassified(100)	unclassified(100)	unclassified(100)
Otu00770	1	Bacteria(100)	Proteobacteria(100)	Alphaproteobacteria(100)	Rhodobacterales(100)	Rhodobacteraceae(100)	unclassified(100)
Otu00771	1	Bacteria(100)	Proteobacteria(100)	Epsilonproteobacteria(100)	Campylobacterales(100)	Helicobacteraceae(100)	Helicobacter(100)
Otu00772	1	Bacteria(100)	Bacteroidetes(100)	Bacteroidia(100)	Bacteroidales(100)	Bacteroidaceae(100)	Bacteroides(100)
Otu00773	1	Bacteria(100)	Actinobacteria(100)	Actinobacteria(100)	Actinomycetales(100)	Propionibacteriaceae(100)	Propionibacterium(100)
Otu00774	1	Bacteria(100)	Firmicutes(100)	Bacilli(100)	unclassified(100)	unclassified(100)	unclassified(100)
Otu00775	1	Bacteria(100)	Actinobacteria(100)	Actinobacteria(100)	Actinomycetales(100)	Propionibacteriaceae(100)	Propionibacterium(100)
Otu00776	1	Bacteria(100)	Proteobacteria(100)	Betaproteobacteria(100)	Neisseriales(100)	Neisseriaceae(100)	Bergeriella(100)
Otu00777	1	Bacteria(100)	Firmicutes(100)	Bacilli(100)	Bacillales(100)	Staphylococcaceae(100)	Staphylococcus(100)
Otu00778	1	Bacteria(100)	Firmicutes(100)	Bacilli(100)	unclassified(100)	unclassified(100)	unclassified(100)
Otu00779	1	Bacteria(100)	Firmicutes(100)	Bacilli(100)	Lactobacillales(100)	unclassified(100)	unclassified(100)
Otu00780	1	Bacteria(100)	Firmicutes(100)	Clostridia(100)	Clostridiales(100)	Clostridiaceae_1(100)	unclassified(100)
Otu00781	1	Bacteria(100)	Firmicutes(100)	Bacilli(100)	unclassified(100)	unclassified(100)	unclassified(100)
Otu00782	1	Bacteria(100)	Firmicutes(100)	Bacilli(100)	Bacillales(100)	Listeriaceae(100)	Listeria(100)
Otu00783	1	Bacteria(100)	Actinobacteria(100)	Actinobacteria(100)	Actinomycetales(100)	Propionibacteriaceae(100)	Propionibacterium(100)
Otu00784	1	Bacteria(100)	Proteobacteria(100)	Betaproteobacteria(100)	Neisseriales(100)	Neisseriaceae(100)	Neisseria(100)
Otu00785	1	Bacteria(100)	Firmicutes(100)	Bacilli(100)	unclassified(100)	unclassified(100)	unclassified(100)
Otu00786	1	Bacteria(100)	Firmicutes(100)	Bacilli(100)	Lactobacillales(100)	Streptococcaceae(100)	Streptococcus(100)
Otu00787	1	Bacteria(100)	Actinobacteria(100)	Actinobacteria(100)	Actinomycetales(100)	Propionibacteriaceae(100)	Propionibacterium(100)
Otu00788	1	Bacteria(100)	Proteobacteria(100)	Epsilonproteobacteria(100)	Campylobacterales(100)	Helicobacteraceae(100)	unclassified(100)
Otu00789	1	Bacteria(100)	Firmicutes(100)	Bacilli(100)	Lactobacillales(100)	unclassified(100)	unclassified(100)
Otu00790	1	Bacteria(100)	Firmicutes(100)	Bacilli(100)	Lactobacillales(100)	unclassified(100)	unclassified(100)
Otu00791	1	Bacteria(100)	Firmicutes(100)	unclassified(100)	unclassified(100)	unclassified(100)	unclassified(100)
Otu00792	1	Bacteria(100)	Proteobacteria(100)	Gammaproteobacteria(100)	Enterobacteriales(100)	Enterobacteriaceae(100)	Escherichia_Shigella(100)
Otu00793	1	Bacteria(100)	Proteobacteria(100)	Gammaproteobacteria(100)	Enterobacteriales(100)	Enterobacteriaceae(100)	Escherichia_Shigella(100)
Otu00794	1	Bacteria(100)	Firmicutes(100)	Bacilli(100)	Lactobacillales(100)	Streptococcaceae(100)	Streptococcus(100)
Otu00795	1	Bacteria(100)	Firmicutes(100)	Bacilli(100)	Bacillales(100)	Listeriaceae(100)	Listeria(100)
Otu00796	1	Bacteria(100)	Proteobacteria(100)	unclassified(100)	unclassified(100)	unclassified(100)	unclassified(100)
Otu00797	1	Bacteria(100)	Proteobacteria(100)	Epsilonproteobacteria(100)	Campylobacterales(100)	Helicobacteraceae(100)	Helicobacter(100)
Otu00798	1	Bacteria(100)	Proteobacteria(100)	Alphaproteobacteria(100)	Rhodobacterales(100)	Rhodobacteraceae(100)	unclassified(100)
Otu00799	1	Bacteria(100)	Actinobacteria(100)	Actinobacteria(100)	Actinomycetales(100)	Propionibacteriaceae(100)	Propionibacterium(100)
Otu00800	1	Bacteria(100)	Firmicutes(100)	Bacilli(100)	Lactobacillales(100)	unclassified(100)	unclassified(100)
Otu00801	1	Bacteria(100)	Firmicutes(100)	Bacilli(100)	Bacillales(100)	unclassified(100)	unclassified(100)
Otu00802	1	Bacteria(100)	Firmicutes(100)	Bacilli(100)	Bacillales(100)	unclassified(100)	unclassified(100)
Otu00803	1	Bacteria(100)	Proteobacteria(100)	Gammaproteobacteria(100)	Pseudomonadales(100)	Pseudomonadaceae(100)	unclassified(100)
Otu00804	1	Bacteria(100)	Proteobacteria(100)	Gammaproteobacteria(100)	Enterobacteriales(100)	Enterobacteriaceae(100)	Escherichia_Shigella(100)
Otu00805	1	Bacteria(100)	Firmicutes(100)	Bacilli(100)	unclassified(100)	unclassified(100)	unclassified(100)
Otu00806	1	Bacteria(100)	Firmicutes(100)	Bacilli(100)	Bacillales(100)	Listeriaceae(100)	Listeria(100)
Otu00807	1	Bacteria(100)	Firmicutes(100)	Bacilli(100)	Bacillales(100)	unclassified(100)	unclassified(100)
Otu00808	1	Bacteria(100)	Firmicutes(100)	Bacilli(100)	Bacillales(100)	Listeriaceae(100)	Listeria(100)
Otu00809	1	Bacteria(100)	Proteobacteria(100)	Epsilonproteobacteria(100)	Campylobacterales(100)	Helicobacteraceae(100)	unclassified(100)
Otu00810	1	Bacteria(100)	unclassified(100)	unclassified(100)	unclassified(100)	unclassified(100)	unclassified(100)
Otu00811	1	Bacteria(100)	Bacteroidetes(100)	Bacteroidia(100)	Bacteroidales(100)	Bacteroidaceae(100)	Bacteroides(100)
Otu00812	1	Bacteria(100)	Firmicutes(100)	Bacilli(100)	Bacillales(100)	unclassified(100)	unclassified(100)
Otu00813	1	Bacteria(100)	Proteobacteria(100)	Betaproteobacteria(100)	Neisseriales(100)	Neisseriaceae(100)	Neisseria(100)
Otu00814	1	Bacteria(100)	Proteobacteria(100)	Gammaproteobacteria(100)	Enterobacteriales(100)	Enterobacteriaceae(100)	unclassified(100)
Otu00815	1	Bacteria(100)	unclassified(100)	unclassified(100)	unclassified(100)	unclassified(100)	unclassified(100)
Otu00816	1	Bacteria(100)	unclassified(100)	unclassified(100)	unclassified(100)	unclassified(100)	unclassified(100)
Otu00817	1	Bacteria(100)	Firmicutes(100)	Bacilli(100)	Lactobacillales(100)	unclassified(100)	unclassified(100)
Otu00818	1	Bacteria(100)	Firmicutes(100)	Bacilli(100)	Bacillales(100)	unclassified(100)	unclassified(100)
Otu00819	1	Bacteria(100)	Proteobacteria(100)	Gammaproteobacteria(100)	Enterobacteriales(100)	Enterobacteriaceae(100)	unclassified(100)
Otu00820	1	Bacteria(100)	Firmicutes(100)	Bacilli(100)	unclassified(100)	unclassified(100)	unclassified(100)
Otu00821	1	Bacteria(100)	Firmicutes(100)	Clostridia(100)	Clostridiales(100)	Clostridiaceae_1(100)	Anaerobacter(100)
Otu00822	1	Bacteria(100)	Proteobacteria(100)	Gammaproteobacteria(100)	Enterobacteriales(100)	Enterobacteriaceae(100)	Escherichia_Shigella(100)
Otu00823	1	Bacteria(100)	Firmicutes(100)	Bacilli(100)	Lactobacillales(100)	unclassified(100)	unclassified(100)
Otu00824	1	Bacteria(100)	Firmicutes(100)	Bacilli(100)	Lactobacillales(100)	unclassified(100)	unclassified(100)
Otu00825	1	Bacteria(100)	Firmicutes(100)	unclassified(100)	unclassified(100)	unclassified(100)	unclassified(100)
Otu00826	1	Bacteria(100)	Firmicutes(100)	Bacilli(100)	unclassified(100)	unclassified(100)	unclassified(100)
Otu00827	1	Bacteria(100)	Firmicutes(100)	Bacilli(100)	unclassified(100)	unclassified(100)	unclassified(100)
Otu00828	1	Bacteria(100)	Firmicutes(100)	Bacilli(100)	Lactobacillales(100)	unclassified(100)	unclassified(100)
Otu00829	1	Bacteria(100)	Firmicutes(100)	Bacilli(100)	Lactobacillales(100)	unclassified(100)	unclassified(100)
Otu00830	1	Bacteria(100)	Firmicutes(100)	Bacilli(100)	Bacillales(100)	Staphylococcaceae(100)	Staphylococcus(100)
Otu00831	1	Bacteria(100)	unclassified(100)	unclassified(100)	unclassified(100)	unclassified(100)	unclassified(100)
Otu00832	1	Bacteria(100)	Firmicutes(100)	Bacilli(100)	unclassified(100)	unclassified(100)	unclassified(100)
Otu00833	1	Bacteria(100)	Firmicutes(100)	Bacilli(100)	unclassified(100)	unclassified(100)	unclassified(100)
Otu00834	1	Bacteria(100)	Firmicutes(100)	Bacilli(100)	Lactobacillales(100)	unclassified(100)	unclassified(100)
Otu00835	1	Bacteria(100)	Proteobacteria(100)	Gammaproteobacteria(100)	Enterobacteriales(100)	Enterobacteriaceae(100)	unclassified(100)
Otu00836	1	Bacteria(100)	Bacteroidetes(100)	Bacteroidia(100)	Bacteroidales(100)	Bacteroidaceae(100)	Bacteroides(100)
Otu00837	1	Bacteria(100)	unclassified(100)	unclassified(100)	unclassified(100)	unclassified(100)	unclassified(100)
Otu00838	1	Bacteria(100)	Firmicutes(100)	Bacilli(100)	Lactobacillales(100)	unclassified(100)	unclassified(100)
Otu00839	1	Bacteria(100)	Firmicutes(100)	Bacilli(100)	unclassified(100)	unclassified(100)	unclassified(100)
Otu00840	1	Bacteria(100)	Firmicutes(100)	Bacilli(100)	Bacillales(100)	Staphylococcaceae(100)	unclassified(100)
Otu00841	1	Bacteria(100)	Deinococcus-Thermus(100)	Deinococci(100)	Deinococcales(100)	Deinococcaceae(100)	Deinococcus(100)
Otu00842	1	Bacteria(100)	Proteobacteria(100)	Gammaproteobacteria(100)	Pseudomonadales(100)	Moraxellaceae(100)	Acinetobacter(100)
Otu00843	1	Bacteria(100)	Firmicutes(100)	Bacilli(100)	unclassified(100)	unclassified(100)	unclassified(100)
Otu00844	1	Bacteria(100)	Firmicutes(100)	unclassified(100)	unclassified(100)	unclassified(100)	unclassified(100)
Otu00845	1	Bacteria(100)	Proteobacteria(100)	Betaproteobacteria(100)	Neisseriales(100)	Neisseriaceae(100)	unclassified(100)
Otu00846	1	Bacteria(100)	Bacteroidetes(100)	Bacteroidia(100)	Bacteroidales(100)	unclassified(100)	unclassified(100)
Otu00847	1	Bacteria(100)	Bacteroidetes(100)	Bacteroidia(100)	Bacteroidales(100)	Bacteroidaceae(100)	Bacteroides(100)
Otu00848	1	Bacteria(100)	Firmicutes(100)	unclassified(100)	unclassified(100)	unclassified(100)	unclassified(100)
Otu00849	1	Bacteria(100)	Proteobacteria(100)	Gammaproteobacteria(100)	Pseudomonadales(100)	Moraxellaceae(100)	unclassified(100)
Otu00850	1	Bacteria(100)	Proteobacteria(100)	Gammaproteobacteria(100)	Enterobacteriales(100)	Enterobacteriaceae(100)	Escherichia_Shigella(100)
Otu00851	1	Bacteria(100)	unclassified(100)	unclassified(100)	unclassified(100)	unclassified(100)	unclassified(100)
Otu00852	1	Bacteria(100)	unclassified(100)	unclassified(100)	unclassified(100)	unclassified(100)	unclassified(100)
Otu00853	1	Bacteria(100)	Proteobacteria(100)	Alphaproteobacteria(100)	Rhodobacterales(100)	Rhodobacteraceae(100)	Rhodobacter(100)
Otu00854	1	Bacteria(100)	Proteobacteria(100)	Epsilonproteobacteria(100)	Campylobacterales(100)	Helicobacteraceae(100)	unclassified(100)
Otu00855	1	Bacteria(100)	Firmicutes(100)	Bacilli(100)	Lactobacillales(100)	Streptococcaceae(100)	Streptococcus(100)
Otu00856	1	Bacteria(100)	unclassified(100)	unclassified(100)	unclassified(100)	unclassified(100)	unclassified(100)
Otu00857	1	Bacteria(100)	Firmicutes(100)	Clostridia(100)	Clostridiales(100)	Clostridiaceae_1(100)	unclassified(100)
Otu00858	1	Bacteria(100)	Proteobacteria(100)	Betaproteobacteria(100)	Neisseriales(100)	Neisseriaceae(100)	unclassified(100)
Otu00859	1	Bacteria(100)	Firmicutes(100)	Bacilli(100)	Lactobacillales(100)	Streptococcaceae(100)	Streptococcus(100)
Otu00860	1	Bacteria(100)	Proteobacteria(100)	Epsilonproteobacteria(100)	Campylobacterales(100)	Helicobacteraceae(100)	unclassified(100)
Otu00861	1	Bacteria(100)	unclassified(100)	unclassified(100)	unclassified(100)	unclassified(100)	unclassified(100)
Otu00862	1	Bacteria(100)	Firmicutes(100)	Clostridia(100)	Clostridiales(100)	Clostridiaceae_1(100)	unclassified(100)
Otu00863	1	Bacteria(100)	Actinobacteria(100)	Actinobacteria(100)	Actinomycetales(100)	Propionibacteriaceae(100)	unclassified(100)
Otu00864	1	Bacteria(100)	Firmicutes(100)	Bacilli(100)	Lactobacillales(100)	unclassified(100)	unclassified(100)
Otu00865	1	Bacteria(100)	Firmicutes(100)	Bacilli(100)	Bacillales(100)	unclassified(100)	unclassified(100)
Otu00866	1	Bacteria(100)	Proteobacteria(100)	Gammaproteobacteria(100)	Pseudomonadales(100)	Moraxellaceae(100)	unclassified(100)
Otu00867	1	Bacteria(100)	Proteobacteria(100)	Gammaproteobacteria(100)	Enterobacteriales(100)	Enterobacteriaceae(100)	unclassified(100)
Otu00868	1	Bacteria(100)	Firmicutes(100)	Bacilli(100)	unclassified(100)	unclassified(100)	unclassified(100)
Otu00869	1	Bacteria(100)	Firmicutes(100)	unclassified(100)	unclassified(100)	unclassified(100)	unclassified(100)
Otu00870	1	Bacteria(100)	Bacteroidetes(100)	Bacteroidia(100)	Bacteroidales(100)	unclassified(100)	unclassified(100)
Otu00871	1	Bacteria(100)	unclassified(100)	unclassified(100)	unclassified(100)	unclassified(100)	unclassified(100)
Otu00872	1	Bacteria(100)	Firmicutes(100)	Bacilli(100)	Lactobacillales(100)	Carnobacteriaceae(100)	unclassified(100)
Otu00873	1	Bacteria(100)	Proteobacteria(100)	unclassified(100)	unclassified(100)	unclassified(100)	unclassified(100)
Otu00874	1	Bacteria(100)	Firmicutes(100)	Bacilli(100)	Lactobacillales(100)	unclassified(100)	unclassified(100)
Otu00875	1	Bacteria(100)	Firmicutes(100)	unclassified(100)	unclassified(100)	unclassified(100)	unclassified(100)
Otu00876	1	Bacteria(100)	Proteobacteria(100)	Betaproteobacteria(100)	Neisseriales(100)	Neisseriaceae(100)	unclassified(100)
Otu00877	1	Bacteria(100)	Firmicutes(100)	Bacilli(100)	Lactobacillales(100)	Streptococcaceae(100)	Streptococcus(100)
Otu00878	1	Bacteria(100)	Firmicutes(100)	Bacilli(100)	Bacillales(100)	Staphylococcaceae(100)	Staphylococcus(100)
Otu00879	1	Bacteria(100)	Firmicutes(100)	Bacilli(100)	Lactobacillales(100)	Carnobacteriaceae(100)	unclassified(100)
Otu00880	1	Bacteria(100)	Firmicutes(100)	Bacilli(100)	Lactobacillales(100)	Enterococcaceae(100)	Enterococcus(100)
Otu00881	1	Bacteria(100)	Bacteroidetes(100)	Bacteroidia(100)	Bacteroidales(100)	Bacteroidaceae(100)	Bacteroides(100)
Otu00882	1	Bacteria(100)	Firmicutes(100)	Bacilli(100)	unclassified(100)	unclassified(100)	unclassified(100)
Otu00883	1	Bacteria(100)	Proteobacteria(100)	Betaproteobacteria(100)	Neisseriales(100)	Neisseriaceae(100)	unclassified(100)
Otu00884	1	Bacteria(100)	Firmicutes(100)	Bacilli(100)	Lactobacillales(100)	Streptococcaceae(100)	Streptococcus(100)
Otu00885	1	Bacteria(100)	Firmicutes(100)	Bacilli(100)	Lactobacillales(100)	unclassified(100)	unclassified(100)
Otu00886	1	Bacteria(100)	Firmicutes(100)	Bacilli(100)	Bacillales(100)	Staphylococcaceae(100)	Staphylococcus(100)
Otu00887	1	Bacteria(100)	Firmicutes(100)	Bacilli(100)	Lactobacillales(100)	unclassified(100)	unclassified(100)
Otu00888	1	Bacteria(100)	Proteobacteria(100)	Gammaproteobacteria(100)	Pseudomonadales(100)	Pseudomonadaceae(100)	unclassified(100)
Otu00889	1	Bacteria(100)	Firmicutes(100)	Bacilli(100)	unclassified(100)	unclassified(100)	unclassified(100)
Otu00890	1	Bacteria(100)	Proteobacteria(100)	Betaproteobacteria(100)	Neisseriales(100)	Neisseriaceae(100)	Neisseria(100)
Otu00891	1	Bacteria(100)	Bacteroidetes(100)	Bacteroidia(100)	Bacteroidales(100)	unclassified(100)	unclassified(100)
Otu00892	1	Bacteria(100)	Firmicutes(100)	Bacilli(100)	Lactobacillales(100)	Enterococcaceae(100)	Enterococcus(100)
Otu00893	1	Bacteria(100)	unclassified(100)	unclassified(100)	unclassified(100)	unclassified(100)	unclassified(100)
Otu00894	1	Bacteria(100)	Firmicutes(100)	Bacilli(100)	Lactobacillales(100)	Streptococcaceae(100)	Streptococcus(100)
Otu00895	1	Bacteria(100)	Firmicutes(100)	Bacilli(100)	unclassified(100)	unclassified(100)	unclassified(100)
Otu00896	1	Bacteria(100)	Proteobacteria(100)	Betaproteobacteria(100)	Neisseriales(100)	Neisseriaceae(100)	Neisseria(100)
Otu00897	1	Bacteria(100)	Bacteroidetes(100)	Bacteroidia(100)	Bacteroidales(100)	unclassified(100)	unclassified(100)
Otu00898	1	Bacteria(100)	Firmicutes(100)	Bacilli(100)	unclassified(100)	unclassified(100)	unclassified(100)
Otu00899	1	Bacteria(100)	Firmicutes(100)	Clostridia(100)	Clostridiales(100)	Clostridiaceae_1(100)	unclassified(100)
Otu00900	1	Bacteria(100)	Firmicutes(100)	Bacilli(100)	unclassified(100)	unclassified(100)	unclassified(100)
Otu00901	1	Bacteria(100)	Proteobacteria(100)	Gammaproteobacteria(100)	Pseudomonadales(100)	Moraxellaceae(100)	Acinetobacter(100)
Otu00902	1	Bacteria(100)	Proteobacteria(100)	Betaproteobacteria(100)	Neisseriales(100)	Neisseriaceae(100)	Bergeriella(100)
Otu00903	1	Bacteria(100)	Proteobacteria(100)	Epsilonproteobacteria(100)	Campylobacterales(100)	Helicobacteraceae(100)	Helicobacter(100)
Otu00904	1	Bacteria(100)	Proteobacteria(100)	Epsilonproteobacteria(100)	Campylobacterales(100)	Helicobacteraceae(100)	unclassified(100)
Otu00905	1	Bacteria(100)	unclassified(100)	unclassified(100)	unclassified(100)	unclassified(100)	unclassified(100)
Otu00906	1	Bacteria(100)	Proteobacteria(100)	Gammaproteobacteria(100)	Enterobacteriales(100)	Enterobacteriaceae(100)	unclassified(100)
Otu00907	1	Bacteria(100)	Firmicutes(100)	Bacilli(100)	unclassified(100)	unclassified(100)	unclassified(100)
Otu00908	1	Bacteria(100)	Firmicutes(100)	unclassified(100)	unclassified(100)	unclassified(100)	unclassified(100)
Otu00909	1	Bacteria(100)	Proteobacteria(100)	Alphaproteobacteria(100)	Rhodobacterales(100)	Rhodobacteraceae(100)	unclassified(100)
Otu00910	1	Bacteria(100)	Firmicutes(100)	Bacilli(100)	Bacillales(100)	unclassified(100)	unclassified(100)
Otu00911	1	Bacteria(100)	Actinobacteria(100)	Actinobacteria(100)	Actinomycetales(100)	Propionibacteriaceae(100)	Propionibacterium(100)
Otu00912	1	Bacteria(100)	Proteobacteria(100)	Betaproteobacteria(100)	Neisseriales(100)	Neisseriaceae(100)	unclassified(100)
Otu00913	1	Bacteria(100)	unclassified(100)	unclassified(100)	unclassified(100)	unclassified(100)	unclassified(100)
Otu00914	1	Bacteria(100)	Proteobacteria(100)	Betaproteobacteria(100)	Neisseriales(100)	Neisseriaceae(100)	unclassified(100)
Otu00915	1	Bacteria(100)	Firmicutes(100)	Bacilli(100)	unclassified(100)	unclassified(100)	unclassified(100)
Otu00916	1	Bacteria(100)	Firmicutes(100)	Bacilli(100)	Lactobacillales(100)	unclassified(100)	unclassified(100)
Otu00917	1	Bacteria(100)	Firmicutes(100)	Bacilli(100)	unclassified(100)	unclassified(100)	unclassified(100)
Otu00918	1	Bacteria(100)	Firmicutes(100)	Bacilli(100)	unclassified(100)	unclassified(100)	unclassified(100)
Otu00919	1	Bacteria(100)	Firmicutes(100)	Bacilli(100)	Bacillales(100)	unclassified(100)	unclassified(100)
Otu00920	1	Bacteria(100)	Firmicutes(100)	Bacilli(100)	Lactobacillales(100)	Streptococcaceae(100)	Streptococcus(100)
Otu00921	1	Bacteria(100)	Firmicutes(100)	Bacilli(100)	unclassified(100)	unclassified(100)	unclassified(100)
Otu00922	1	Bacteria(100)	Proteobacteria(100)	unclassified(100)	unclassified(100)	unclassified(100)	unclassified(100)
Otu00923	1	Bacteria(100)	Firmicutes(100)	Bacilli(100)	Bacillales(100)	Listeriaceae(100)	Listeria(100)
Otu00924	1	Bacteria(100)	Firmicutes(100)	Bacilli(100)	Lactobacillales(100)	Streptococcaceae(100)	Streptococcus(100)
Otu00925	1	Bacteria(100)	unclassified(100)	unclassified(100)	unclassified(100)	unclassified(100)	unclassified(100)
Otu00926	1	Bacteria(100)	Firmicutes(100)	Clostridia(100)	Clostridiales(100)	Clostridiaceae_1(100)	unclassified(100)
Otu00927	1	Bacteria(100)	Actinobacteria(100)	Actinobacteria(100)	Actinomycetales(100)	unclassified(100)	unclassified(100)
Otu00928	1	Bacteria(100)	unclassified(100)	unclassified(100)	unclassified(100)	unclassified(100)	unclassified(100)
Otu00929	1	Bacteria(100)	Firmicutes(100)	unclassified(100)	unclassified(100)	unclassified(100)	unclassified(100)
Otu00930	1	Bacteria(100)	unclassified(100)	unclassified(100)	unclassified(100)	unclassified(100)	unclassified(100)
Otu00931	1	Bacteria(100)	Firmicutes(100)	Bacilli(100)	Bacillales(100)	unclassified(100)	unclassified(100)
Otu00932	1	Bacteria(100)	Firmicutes(100)	Bacilli(100)	Bacillales(100)	unclassified(100)	unclassified(100)
Otu00933	1	Bacteria(100)	Proteobacteria(100)	Gammaproteobacteria(100)	Enterobacteriales(100)	Enterobacteriaceae(100)	unclassified(100)
Otu00934	1	Bacteria(100)	Actinobacteria(100)	Actinobacteria(100)	Actinomycetales(100)	Propionibacteriaceae(100)	Propionibacterium(100)
Otu00935	1	Bacteria(100)	Firmicutes(100)	Bacilli(100)	Lactobacillales(100)	unclassified(100)	unclassified(100)
Otu00936	1	Bacteria(100)	Firmicutes(100)	Bacilli(100)	Bacillales(100)	Listeriaceae(100)	Listeria(100)
Otu00937	1	Bacteria(100)	Firmicutes(100)	Bacilli(100)	Lactobacillales(100)	unclassified(100)	unclassified(100)
Otu00938	1	Bacteria(100)	Proteobacteria(100)	Gammaproteobacteria(100)	Enterobacteriales(100)	Enterobacteriaceae(100)	unclassified(100)
Otu00939	1	Bacteria(100)	Firmicutes(100)	Bacilli(100)	Lactobacillales(100)	unclassified(100)	unclassified(100)
Otu00940	1	Bacteria(100)	Proteobacteria(100)	Gammaproteobacteria(100)	Pseudomonadales(100)	Moraxellaceae(100)	Acinetobacter(100)
Otu00941	1	Bacteria(100)	Proteobacteria(100)	unclassified(100)	unclassified(100)	unclassified(100)	unclassified(100)
Otu00942	1	Bacteria(100)	Proteobacteria(100)	Epsilonproteobacteria(100)	Campylobacterales(100)	Helicobacteraceae(100)	unclassified(100)
Otu00943	1	Bacteria(100)	Proteobacteria(100)	Betaproteobacteria(100)	Neisseriales(100)	Neisseriaceae(100)	Bergeriella(100)
Otu00944	1	Bacteria(100)	Firmicutes(100)	Bacilli(100)	Lactobacillales(100)	Streptococcaceae(100)	Streptococcus(100)
Otu00945	1	Bacteria(100)	Actinobacteria(100)	Actinobacteria(100)	Actinomycetales(100)	Propionibacteriaceae(100)	Propionibacterium(100)
Otu00946	1	Bacteria(100)	unclassified(100)	unclassified(100)	unclassified(100)	unclassified(100)	unclassified(100)
Otu00947	1	Bacteria(100)	Firmicutes(100)	Bacilli(100)	unclassified(100)	unclassified(100)	unclassified(100)
Otu00948	1	Bacteria(100)	Proteobacteria(100)	unclassified(100)	unclassified(100)	unclassified(100)	unclassified(100)
Otu00949	1	Bacteria(100)	unclassified(100)	unclassified(100)	unclassified(100)	unclassified(100)	unclassified(100)
Otu00950	1	Bacteria(100)	Proteobacteria(100)	unclassified(100)	unclassified(100)	unclassified(100)	unclassified(100)
Otu00951	1	Bacteria(100)	Proteobacteria(100)	Gammaproteobacteria(100)	Pseudomonadales(100)	Pseudomonadaceae(100)	unclassified(100)
Otu00952	1	Bacteria(100)	Proteobacteria(100)	Epsilonproteobacteria(100)	Campylobacterales(100)	Helicobacteraceae(100)	unclassified(100)
Otu00953	1	Bacteria(100)	Firmicutes(100)	Bacilli(100)	Lactobacillales(100)	unclassified(100)	unclassified(100)
Otu00954	1	Bacteria(100)	unclassified(100)	unclassified(100)	unclassified(100)	unclassified(100)	unclassified(100)
Otu00955	1	Bacteria(100)	Proteobacteria(100)	Betaproteobacteria(100)	Neisseriales(100)	Neisseriaceae(100)	Bergeriella(100)
Otu00956	1	Bacteria(100)	Proteobacteria(100)	Alphaproteobacteria(100)	Rhodobacterales(100)	Rhodobacteraceae(100)	Rhodobacter(100)
Otu00957	1	Bacteria(100)	Proteobacteria(100)	Epsilonproteobacteria(100)	Campylobacterales(100)	Helicobacteraceae(100)	Helicobacter(100)
Otu00958	1	Bacteria(100)	unclassified(100)	unclassified(100)	unclassified(100)	unclassified(100)	unclassified(100)
Otu00959	1	Bacteria(100)	Firmicutes(100)	Bacilli(100)	Lactobacillales(100)	Streptococcaceae(100)	unclassified(100)
Otu00960	1	Bacteria(100)	Bacteroidetes(100)	Bacteroidia(100)	Bacteroidales(100)	Bacteroidaceae(100)	Bacteroides(100)
Otu00961	1	Bacteria(100)	Firmicutes(100)	Clostridia(100)	Clostridiales(100)	Clostridiaceae_1(100)	unclassified(100)
Otu00962	1	Bacteria(100)	Bacteroidetes(100)	Bacteroidia(100)	Bacteroidales(100)	Bacteroidaceae(100)	Bacteroides(100)
Otu00963	1	Bacteria(100)	Firmicutes(100)	Bacilli(100)	Lactobacillales(100)	Carnobacteriaceae(100)	Isobaculum(100)
Otu00964	1	Bacteria(100)	Firmicutes(100)	Bacilli(100)	Lactobacillales(100)	unclassified(100)	unclassified(100)
Otu00965	1	Bacteria(100)	Firmicutes(100)	Clostridia(100)	Clostridiales(100)	Clostridiaceae_1(100)	Clostridium_sensu_stricto(100)
Otu00966	1	Bacteria(100)	Bacteroidetes(100)	Bacteroidia(100)	Bacteroidales(100)	Bacteroidaceae(100)	Bacteroides(100)
Otu00967	1	Bacteria(100)	Proteobacteria(100)	Epsilonproteobacteria(100)	Campylobacterales(100)	Helicobacteraceae(100)	Helicobacter(100)
Otu00968	1	Bacteria(100)	Firmicutes(100)	Bacilli(100)	Bacillales(100)	unclassified(100)	unclassified(100)
Otu00969	1	Bacteria(100)	unclassified(100)	unclassified(100)	unclassified(100)	unclassified(100)	unclassified(100)
Otu00970	1	Bacteria(100)	Proteobacteria(100)	Gammaproteobacteria(100)	Enterobacteriales(100)	Enterobacteriaceae(100)	unclassified(100)
Otu00971	1	Bacteria(100)	Firmicutes(100)	Clostridia(100)	Clostridiales(100)	Clostridiaceae_1(100)	unclassified(100)
Otu00972	1	Bacteria(100)	Proteobacteria(100)	Epsilonproteobacteria(100)	Campylobacterales(100)	Helicobacteraceae(100)	unclassified(100)
Otu00973	1	Bacteria(100)	unclassified(100)	unclassified(100)	unclassified(100)	unclassified(100)	unclassified(100)
Otu00974	1	Bacteria(100)	Firmicutes(100)	Bacilli(100)	unclassified(100)	unclassified(100)	unclassified(100)
Otu00975	1	Bacteria(100)	Proteobacteria(100)	Gammaproteobacteria(100)	Enterobacteriales(100)	Enterobacteriaceae(100)	Escherichia_Shigella(100)
Otu00976	1	Bacteria(100)	Proteobacteria(100)	Gammaproteobacteria(100)	Enterobacteriales(100)	Enterobacteriaceae(100)	unclassified(100)
Otu00977	1	Bacteria(100)	Actinobacteria(100)	Actinobacteria(100)	Actinomycetales(100)	Propionibacteriaceae(100)	Propionibacterium(100)
Otu00978	1	Bacteria(100)	Firmicutes(100)	Bacilli(100)	Bacillales(100)	Listeriaceae(100)	Listeria(100)
Otu00979	1	Bacteria(100)	Proteobacteria(100)	Gammaproteobacteria(100)	Pseudomonadales(100)	Pseudomonadaceae(100)	unclassified(100)
Otu00980	1	Bacteria(100)	unclassified(100)	unclassified(100)	unclassified(100)	unclassified(100)	unclassified(100)
Otu00981	1	Bacteria(100)	Proteobacteria(100)	Betaproteobacteria(100)	Neisseriales(100)	Neisseriaceae(100)	unclassified(100)
Otu00982	1	Bacteria(100)	Firmicutes(100)	Clostridia(100)	Clostridiales(100)	Clostridiaceae_1(100)	unclassified(100)
Otu00983	1	Bacteria(100)	Firmicutes(100)	Bacilli(100)	Bacillales(100)	Staphylococcaceae(100)	Staphylococcus(100)
Otu00984	1	Bacteria(100)	Proteobacteria(100)	Gammaproteobacteria(100)	Pseudomonadales(100)	unclassified(100)	unclassified(100)
Otu00985	1	Bacteria(100)	Actinobacteria(100)	Actinobacteria(100)	Actinomycetales(100)	Propionibacteriaceae(100)	unclassified(100)
Otu00986	1	Bacteria(100)	Proteobacteria(100)	Betaproteobacteria(100)	Neisseriales(100)	Neisseriaceae(100)	Neisseria(100)
Otu00987	1	Bacteria(100)	Proteobacteria(100)	Betaproteobacteria(100)	Neisseriales(100)	Neisseriaceae(100)	Bergeriella(100)
Otu00988	1	Bacteria(100)	Firmicutes(100)	Bacilli(100)	Bacillales(100)	Listeriaceae(100)	Listeria(100)
Otu00989	1	Bacteria(100)	unclassified(100)	unclassified(100)	unclassified(100)	unclassified(100)	unclassified(100)
Otu00990	1	Bacteria(100)	Proteobacteria(100)	unclassified(100)	unclassified(100)	unclassified(100)	unclassified(100)
Otu00991	1	Bacteria(100)	unclassified(100)	unclassified(100)	unclassified(100)	unclassified(100)	unclassified(100)
Otu00992	1	Bacteria(100)	Proteobacteria(100)	Gammaproteobacteria(100)	Enterobacteriales(100)	Enterobacteriaceae(100)	unclassified(100)
Otu00993	1	Bacteria(100)	Bacteroidetes(100)	Bacteroidia(100)	Bacteroidales(100)	Bacteroidaceae(100)	Bacteroides(100)
Otu00994	1	Bacteria(100)	unclassified(100)	unclassified(100)	unclassified(100)	unclassified(100)	unclassified(100)
Otu00995	1	Bacteria(100)	Firmicutes(100)	Bacilli(100)	Bacillales(100)	Listeriaceae(100)	Listeria(100)
Otu00996	1	Bacteria(100)	Proteobacteria(100)	Epsilonproteobacteria(100)	Campylobacterales(100)	Helicobacteraceae(100)	Helicobacter(100)
Otu00997	1	Bacteria(100)	Firmicutes(100)	Clostridia(100)	Clostridiales(100)	Clostridiaceae_1(100)	unclassified(100)
Otu00998	1	Bacteria(100)	Firmicutes(100)	Bacilli(100)	Lactobacillales(100)	Carnobacteriaceae(100)	Isobaculum(100)
Otu00999	1	Bacteria(100)	Proteobacteria(100)	Gammaproteobacteria(100)	Pseudomonadales(100)	Moraxellaceae(100)	unclassified(100)
Otu01000	1	Bacteria(100)	Firmicutes(100)	Bacilli(100)	Lactobacillales(100)	unclassified(100)	unclassified(100)
Otu01001	1	Bacteria(100)	Firmicutes(100)	Bacilli(100)	Lactobacillales(100)	Streptococcaceae(100)	Streptococcus(100)
Otu01002	1	Bacteria(100)	Firmicutes(100)	Bacilli(100)	Lactobacillales(100)	unclassified(100)	unclassified(100)
Otu01003	1	Bacteria(100)	Firmicutes(100)	Bacilli(100)	Bacillales(100)	Bacillaceae_1(100)	Bacillus(100)
Otu01004	1	Bacteria(100)	unclassified(100)	unclassified(100)	unclassified(100)	unclassified(100)	unclassified(100)
Otu01005	1	Bacteria(100)	Proteobacteria(100)	unclassified(100)	unclassified(100)	unclassified(100)	unclassified(100)
Otu01006	1	Bacteria(100)	unclassified(100)	unclassified(100)	unclassified(100)	unclassified(100)	unclassified(100)
Otu01007	1	Bacteria(100)	Proteobacteria(100)	Betaproteobacteria(100)	Neisseriales(100)	Neisseriaceae(100)	Neisseria(100)
Otu01008	1	Bacteria(100)	Proteobacteria(100)	Betaproteobacteria(100)	Neisseriales(100)	Neisseriaceae(100)	Bergeriella(100)
Otu01009	1	Bacteria(100)	unclassified(100)	unclassified(100)	unclassified(100)	unclassified(100)	unclassified(100)
Otu01010	1	Bacteria(100)	Firmicutes(100)	Bacilli(100)	Bacillales(100)	unclassified(100)	unclassified(100)
Otu01011	1	Bacteria(100)	Firmicutes(100)	Bacilli(100)	Lactobacillales(100)	Lactobacillaceae(100)	Lactobacillus(100)
Otu01012	1	Bacteria(100)	Firmicutes(100)	Bacilli(100)	Lactobacillales(100)	unclassified(100)	unclassified(100)
Otu01013	1	Bacteria(100)	Firmicutes(100)	Bacilli(100)	Bacillales(100)	Listeriaceae(100)	Listeria(100)
Otu01014	1	Bacteria(100)	Firmicutes(100)	Bacilli(100)	Bacillales(100)	Bacillaceae_1(100)	Falsibacillus(100)
Otu01015	1	Bacteria(100)	unclassified(100)	unclassified(100)	unclassified(100)	unclassified(100)	unclassified(100)
Otu01016	1	Bacteria(100)	Firmicutes(100)	Bacilli(100)	unclassified(100)	unclassified(100)	unclassified(100)
Otu01017	1	Bacteria(100)	Proteobacteria(100)	Gammaproteobacteria(100)	Pseudomonadales(100)	Moraxellaceae(100)	unclassified(100)
Otu01018	1	Bacteria(100)	Firmicutes(100)	Bacilli(100)	Lactobacillales(100)	Streptococcaceae(100)	Streptococcus(100)
Otu01019	1	Bacteria(100)	Firmicutes(100)	Bacilli(100)	unclassified(100)	unclassified(100)	unclassified(100)
Otu01020	1	Bacteria(100)	Proteobacteria(100)	Betaproteobacteria(100)	Neisseriales(100)	Neisseriaceae(100)	Neisseria(100)
Otu01021	1	Bacteria(100)	Proteobacteria(100)	Betaproteobacteria(100)	Neisseriales(100)	Neisseriaceae(100)	Bergeriella(100)
Otu01022	1	Bacteria(100)	Firmicutes(100)	Bacilli(100)	Bacillales(100)	unclassified(100)	unclassified(100)
Otu01023	1	Bacteria(100)	Firmicutes(100)	Bacilli(100)	unclassified(100)	unclassified(100)	unclassified(100)
Otu01024	1	Bacteria(100)	Firmicutes(100)	unclassified(100)	unclassified(100)	unclassified(100)	unclassified(100)
Otu01025	1	Bacteria(100)	Proteobacteria(100)	Betaproteobacteria(100)	Neisseriales(100)	Neisseriaceae(100)	Neisseria(100)
Otu01026	1	Bacteria(100)	Proteobacteria(100)	Betaproteobacteria(100)	Neisseriales(100)	Neisseriaceae(100)	Neisseria(100)
Otu01027	1	Bacteria(100)	Proteobacteria(100)	Gammaproteobacteria(100)	Pseudomonadales(100)	Moraxellaceae(100)	unclassified(100)
Otu01028	1	Bacteria(100)	Firmicutes(100)	Clostridia(100)	Clostridiales(100)	Clostridiaceae_1(100)	unclassified(100)
Otu01029	1	Bacteria(100)	Firmicutes(100)	Bacilli(100)	Lactobacillales(100)	unclassified(100)	unclassified(100)
Otu01030	1	Bacteria(100)	Bacteroidetes(100)	Bacteroidia(100)	Bacteroidales(100)	unclassified(100)	unclassified(100)
Otu01031	1	Bacteria(100)	Proteobacteria(100)	Gammaproteobacteria(100)	Pseudomonadales(100)	Pseudomonadaceae(100)	unclassified(100)
Otu01032	1	Bacteria(100)	Firmicutes(100)	Bacilli(100)	unclassified(100)	unclassified(100)	unclassified(100)
Otu01033	1	Bacteria(100)	Firmicutes(100)	unclassified(100)	unclassified(100)	unclassified(100)	unclassified(100)
Otu01034	1	Bacteria(100)	Firmicutes(100)	Bacilli(100)	Bacillales(100)	unclassified(100)	unclassified(100)
Otu01035	1	Bacteria(100)	Bacteroidetes(100)	Bacteroidia(100)	Bacteroidales(100)	unclassified(100)	unclassified(100)
Otu01036	1	Bacteria(100)	Actinobacteria(100)	Actinobacteria(100)	Actinomycetales(100)	Propionibacteriaceae(100)	Propionibacterium(100)
Otu01037	1	Bacteria(100)	Firmicutes(100)	Bacilli(100)	Lactobacillales(100)	Carnobacteriaceae(100)	Isobaculum(100)
Otu01038	1	Bacteria(100)	Firmicutes(100)	Clostridia(100)	Clostridiales(100)	Clostridiaceae_1(100)	Anaerobacter(100)
Otu01039	1	Bacteria(100)	Proteobacteria(100)	unclassified(100)	unclassified(100)	unclassified(100)	unclassified(100)
Otu01040	1	Bacteria(100)	Firmicutes(100)	Bacilli(100)	unclassified(100)	unclassified(100)	unclassified(100)
Otu01041	1	Bacteria(100)	Proteobacteria(100)	Alphaproteobacteria(100)	Rhodobacterales(100)	Rhodobacteraceae(100)	unclassified(100)
Otu01042	1	Bacteria(100)	Firmicutes(100)	Bacilli(100)	Lactobacillales(100)	unclassified(100)	unclassified(100)
Otu01043	1	Bacteria(100)	Proteobacteria(100)	Gammaproteobacteria(100)	Enterobacteriales(100)	Enterobacteriaceae(100)	unclassified(100)
Otu01044	1	Bacteria(100)	Firmicutes(100)	Clostridia(100)	Clostridiales(100)	Clostridiaceae_1(100)	Anaerobacter(100)
Otu01045	1	Bacteria(100)	Firmicutes(100)	Bacilli(100)	Bacillales(100)	Listeriaceae(100)	Listeria(100)
Otu01046	1	Bacteria(100)	Firmicutes(100)	Bacilli(100)	Lactobacillales(100)	unclassified(100)	unclassified(100)
Otu01047	1	Bacteria(100)	Firmicutes(100)	Bacilli(100)	unclassified(100)	unclassified(100)	unclassified(100)
Otu01048	1	Bacteria(100)	Firmicutes(100)	Bacilli(100)	Bacillales(100)	unclassified(100)	unclassified(100)
Otu01049	1	Bacteria(100)	Actinobacteria(100)	Actinobacteria(100)	Actinomycetales(100)	Propionibacteriaceae(100)	Propionibacterium(100)
Otu01050	1	Bacteria(100)	Proteobacteria(100)	Betaproteobacteria(100)	Neisseriales(100)	Neisseriaceae(100)	unclassified(100)
Otu01051	1	Bacteria(100)	Proteobacteria(100)	Alphaproteobacteria(100)	Rhodobacterales(100)	Rhodobacteraceae(100)	unclassified(100)
Otu01052	1	Bacteria(100)	Proteobacteria(100)	unclassified(100)	unclassified(100)	unclassified(100)	unclassified(100)
Otu01053	1	Bacteria(100)	Bacteroidetes(100)	Bacteroidia(100)	Bacteroidales(100)	Bacteroidaceae(100)	Bacteroides(100)
Otu01054	1	Bacteria(100)	Proteobacteria(100)	unclassified(100)	unclassified(100)	unclassified(100)	unclassified(100)
Otu01055	1	Bacteria(100)	Proteobacteria(100)	Gammaproteobacteria(100)	Pseudomonadales(100)	Moraxellaceae(100)	Acinetobacter(100)
Otu01056	1	Bacteria(100)	Proteobacteria(100)	Gammaproteobacteria(100)	Pseudomonadales(100)	Moraxellaceae(100)	Alkanindiges(100)
Otu01057	1	Bacteria(100)	Proteobacteria(100)	Epsilonproteobacteria(100)	Campylobacterales(100)	Helicobacteraceae(100)	Helicobacter(100)
Otu01058	1	Bacteria(100)	unclassified(100)	unclassified(100)	unclassified(100)	unclassified(100)	unclassified(100)
Otu01059	1	Bacteria(100)	Proteobacteria(100)	Gammaproteobacteria(100)	Enterobacteriales(100)	Enterobacteriaceae(100)	Escherichia_Shigella(100)
Otu01060	1	Bacteria(100)	Firmicutes(100)	Bacilli(100)	Bacillales(100)	Staphylococcaceae(100)	unclassified(100)
Otu01061	1	Bacteria(100)	Actinobacteria(100)	Actinobacteria(100)	Actinomycetales(100)	Propionibacteriaceae(100)	Propionibacterium(100)
Otu01062	1	Bacteria(100)	Firmicutes(100)	Bacilli(100)	unclassified(100)	unclassified(100)	unclassified(100)
Otu01063	1	Bacteria(100)	unclassified(100)	unclassified(100)	unclassified(100)	unclassified(100)	unclassified(100)
Otu01064	1	Bacteria(100)	Proteobacteria(100)	Betaproteobacteria(100)	Neisseriales(100)	Neisseriaceae(100)	unclassified(100)
Otu01065	1	Bacteria(100)	Firmicutes(100)	Bacilli(100)	Bacillales(100)	Bacillaceae_1(100)	Bacillus(100)
Otu01066	1	Bacteria(100)	Proteobacteria(100)	Gammaproteobacteria(100)	Pseudomonadales(100)	Pseudomonadaceae(100)	unclassified(100)
Otu01067	1	Bacteria(100)	Firmicutes(100)	Bacilli(100)	Bacillales(100)	unclassified(100)	unclassified(100)
Otu01068	1	Bacteria(100)	Proteobacteria(100)	unclassified(100)	unclassified(100)	unclassified(100)	unclassified(100)
Otu01069	1	Bacteria(100)	Firmicutes(100)	Bacilli(100)	Lactobacillales(100)	unclassified(100)	unclassified(100)
Otu01070	1	Bacteria(100)	Firmicutes(100)	Bacilli(100)	Bacillales(100)	Listeriaceae(100)	Listeria(100)
Otu01071	1	Bacteria(100)	Firmicutes(100)	Clostridia(100)	Clostridiales(100)	Clostridiaceae_1(100)	unclassified(100)
Otu01072	1	Bacteria(100)	Proteobacteria(100)	Gammaproteobacteria(100)	Pseudomonadales(100)	Pseudomonadaceae(100)	Serpens(100)
Otu01073	1	Bacteria(100)	Firmicutes(100)	Bacilli(100)	Lactobacillales(100)	unclassified(100)	unclassified(100)
Otu01074	1	Bacteria(100)	Proteobacteria(100)	Gammaproteobacteria(100)	Pseudomonadales(100)	Pseudomonadaceae(100)	unclassified(100)
Otu01075	1	Bacteria(100)	Firmicutes(100)	Bacilli(100)	Lactobacillales(100)	unclassified(100)	unclassified(100)
Otu01076	1	Bacteria(100)	Proteobacteria(100)	unclassified(100)	unclassified(100)	unclassified(100)	unclassified(100)
Otu01077	1	Bacteria(100)	Firmicutes(100)	Bacilli(100)	Bacillales(100)	unclassified(100)	unclassified(100)
Otu01078	1	Bacteria(100)	Firmicutes(100)	Bacilli(100)	Bacillales(100)	Listeriaceae(100)	Listeria(100)
Otu01079	1	Bacteria(100)	Proteobacteria(100)	Alphaproteobacteria(100)	Rhodobacterales(100)	Rhodobacteraceae(100)	unclassified(100)
Otu01080	1	Bacteria(100)	Firmicutes(100)	Bacilli(100)	unclassified(100)	unclassified(100)	unclassified(100)
Otu01081	1	Bacteria(100)	Firmicutes(100)	Bacilli(100)	Lactobacillales(100)	Streptococcaceae(100)	Streptococcus(100)
Otu01082	1	Bacteria(100)	Firmicutes(100)	Bacilli(100)	Lactobacillales(100)	Streptococcaceae(100)	Streptococcus(100)
Otu01083	1	Bacteria(100)	Bacteroidetes(100)	Bacteroidia(100)	Bacteroidales(100)	Bacteroidaceae(100)	Bacteroides(100)
Otu01084	1	Bacteria(100)	Proteobacteria(100)	Gammaproteobacteria(100)	Pseudomonadales(100)	Moraxellaceae(100)	unclassified(100)
Otu01085	1	Bacteria(100)	Bacteroidetes(100)	Bacteroidia(100)	Bacteroidales(100)	Bacteroidaceae(100)	Bacteroides(100)
Otu01086	1	Bacteria(100)	Proteobacteria(100)	Gammaproteobacteria(100)	Pseudomonadales(100)	Moraxellaceae(100)	Acinetobacter(100)
Otu01087	1	Bacteria(100)	Proteobacteria(100)	Gammaproteobacteria(100)	Enterobacteriales(100)	Enterobacteriaceae(100)	Escherichia_Shigella(100)
Otu01088	1	Bacteria(100)	Actinobacteria(100)	Actinobacteria(100)	Actinomycetales(100)	Propionibacteriaceae(100)	Propionibacterium(100)
Otu01089	1	Bacteria(100)	Proteobacteria(100)	Betaproteobacteria(100)	Neisseriales(100)	Neisseriaceae(100)	Bergeriella(100)
Otu01090	1	Bacteria(100)	Proteobacteria(100)	Betaproteobacteria(100)	Neisseriales(100)	Neisseriaceae(100)	Neisseria(100)
Otu01091	1	Bacteria(100)	Proteobacteria(100)	Gammaproteobacteria(100)	Enterobacteriales(100)	Enterobacteriaceae(100)	Escherichia_Shigella(100)
Otu01092	1	Bacteria(100)	Proteobacteria(100)	unclassified(100)	unclassified(100)	unclassified(100)	unclassified(100)
Otu01093	1	Bacteria(100)	Proteobacteria(100)	Betaproteobacteria(100)	Neisseriales(100)	Neisseriaceae(100)	unclassified(100)
Otu01094	1	Bacteria(100)	Firmicutes(100)	Bacilli(100)	Bacillales(100)	Staphylococcaceae(100)	Staphylococcus(100)
Otu01095	1	Bacteria(100)	Firmicutes(100)	Bacilli(100)	Lactobacillales(100)	Streptococcaceae(100)	Streptococcus(100)
Otu01096	1	Bacteria(100)	Firmicutes(100)	Clostridia(100)	Clostridiales(100)	Clostridiaceae_1(100)	unclassified(100)
Otu01097	1	Bacteria(100)	Firmicutes(100)	Bacilli(100)	unclassified(100)	unclassified(100)	unclassified(100)
Otu01098	1	Bacteria(100)	unclassified(100)	unclassified(100)	unclassified(100)	unclassified(100)	unclassified(100)
Otu01099	1	Bacteria(100)	Proteobacteria(100)	Gammaproteobacteria(100)	Enterobacteriales(100)	Enterobacteriaceae(100)	unclassified(100)
Otu01100	1	Bacteria(100)	Firmicutes(100)	Bacilli(100)	Bacillales(100)	Bacillaceae_1(100)	Bacillus(100)
Otu01101	1	Bacteria(100)	Actinobacteria(100)	Actinobacteria(100)	Actinomycetales(100)	Propionibacteriaceae(100)	Propionibacterium(100)
Otu01102	1	Bacteria(100)	unclassified(100)	unclassified(100)	unclassified(100)	unclassified(100)	unclassified(100)
Otu01103	1	Bacteria(100)	Firmicutes(100)	Bacilli(100)	Lactobacillales(100)	Carnobacteriaceae(100)	Isobaculum(100)
Otu01104	1	Bacteria(100)	unclassified(100)	unclassified(100)	unclassified(100)	unclassified(100)	unclassified(100)
Otu01105	1	Bacteria(100)	unclassified(100)	unclassified(100)	unclassified(100)	unclassified(100)	unclassified(100)
Otu01106	1	Bacteria(100)	Bacteroidetes(100)	Bacteroidia(100)	Bacteroidales(100)	unclassified(100)	unclassified(100)
Otu01107	1	Bacteria(100)	unclassified(100)	unclassified(100)	unclassified(100)	unclassified(100)	unclassified(100)
Otu01108	1	Bacteria(100)	Firmicutes(100)	Bacilli(100)	Lactobacillales(100)	unclassified(100)	unclassified(100)
Otu01109	1	Bacteria(100)	Firmicutes(100)	Bacilli(100)	Bacillales(100)	Staphylococcaceae(100)	Staphylococcus(100)
Otu01110	1	Bacteria(100)	unclassified(100)	unclassified(100)	unclassified(100)	unclassified(100)	unclassified(100)
Otu01111	1	Bacteria(100)	Firmicutes(100)	Bacilli(100)	unclassified(100)	unclassified(100)	unclassified(100)
Otu01112	1	Bacteria(100)	Proteobacteria(100)	Gammaproteobacteria(100)	Pseudomonadales(100)	unclassified(100)	unclassified(100)
Otu01113	1	Bacteria(100)	Proteobacteria(100)	Gammaproteobacteria(100)	Enterobacteriales(100)	Enterobacteriaceae(100)	Escherichia_Shigella(100)
Otu01114	1	Bacteria(100)	Firmicutes(100)	Bacilli(100)	Lactobacillales(100)	Carnobacteriaceae(100)	unclassified(100)
Otu01115	1	Bacteria(100)	Actinobacteria(100)	Actinobacteria(100)	Actinomycetales(100)	Propionibacteriaceae(100)	unclassified(100)
Otu01116	1	Bacteria(100)	Firmicutes(100)	Bacilli(100)	Bacillales(100)	Listeriaceae(100)	Listeria(100)
Otu01117	1	Bacteria(100)	Proteobacteria(100)	Epsilonproteobacteria(100)	Campylobacterales(100)	Helicobacteraceae(100)	Helicobacter(100)
Otu01118	1	Bacteria(100)	Firmicutes(100)	Clostridia(100)	Clostridiales(100)	Clostridiaceae_1(100)	unclassified(100)
Otu01119	1	Bacteria(100)	Firmicutes(100)	Bacilli(100)	Lactobacillales(100)	Streptococcaceae(100)	Streptococcus(100)
Otu01120	1	Bacteria(100)	Firmicutes(100)	Bacilli(100)	unclassified(100)	unclassified(100)	unclassified(100)
Otu01121	1	Bacteria(100)	Proteobacteria(100)	Gammaproteobacteria(100)	Enterobacteriales(100)	Enterobacteriaceae(100)	Trabulsiella(100)
Otu01122	1	Bacteria(100)	Proteobacteria(100)	Gammaproteobacteria(100)	Enterobacteriales(100)	Enterobacteriaceae(100)	unclassified(100)
Otu01123	1	Bacteria(100)	Firmicutes(100)	Bacilli(100)	Bacillales(100)	Staphylococcaceae(100)	Staphylococcus(100)
Otu01124	1	Bacteria(100)	Proteobacteria(100)	Betaproteobacteria(100)	Neisseriales(100)	Neisseriaceae(100)	unclassified(100)
Otu01125	1	Bacteria(100)	Firmicutes(100)	Clostridia(100)	Clostridiales(100)	Clostridiaceae_1(100)	Clostridium_sensu_stricto(100)
Otu01126	1	Bacteria(100)	Firmicutes(100)	Clostridia(100)	Clostridiales(100)	Clostridiaceae_1(100)	unclassified(100)
Otu01127	1	Bacteria(100)	Proteobacteria(100)	Gammaproteobacteria(100)	Pseudomonadales(100)	Moraxellaceae(100)	unclassified(100)
Otu01128	1	Bacteria(100)	Proteobacteria(100)	Gammaproteobacteria(100)	Pseudomonadales(100)	Moraxellaceae(100)	Acinetobacter(100)
Otu01129	1	Bacteria(100)	Firmicutes(100)	Bacilli(100)	unclassified(100)	unclassified(100)	unclassified(100)
Otu01130	1	Bacteria(100)	Proteobacteria(100)	Alphaproteobacteria(100)	Rhodobacterales(100)	Rhodobacteraceae(100)	unclassified(100)
Otu01131	1	Bacteria(100)	Firmicutes(100)	Bacilli(100)	Bacillales(100)	Bacillaceae_1(100)	Bacillus(100)
Otu01132	1	Bacteria(100)	Firmicutes(100)	Clostridia(100)	Clostridiales(100)	Clostridiaceae_1(100)	Anaerobacter(100)
Otu01133	1	Bacteria(100)	unclassified(100)	unclassified(100)	unclassified(100)	unclassified(100)	unclassified(100)
Otu01134	1	Bacteria(100)	Bacteroidetes(100)	Bacteroidia(100)	Bacteroidales(100)	Bacteroidaceae(100)	Bacteroides(100)
Otu01135	1	Bacteria(100)	Proteobacteria(100)	Gammaproteobacteria(100)	Enterobacteriales(100)	Enterobacteriaceae(100)	Escherichia_Shigella(100)
Otu01136	1	Bacteria(100)	Firmicutes(100)	Bacilli(100)	Bacillales(100)	unclassified(100)	unclassified(100)
Otu01137	1	Bacteria(100)	Firmicutes(100)	Bacilli(100)	Bacillales(100)	Staphylococcaceae(100)	Staphylococcus(100)
Otu01138	1	Bacteria(100)	Firmicutes(100)	Bacilli(100)	Bacillales(100)	Bacillaceae_1(100)	Bacillus(100)
Otu01139	1	Bacteria(100)	Firmicutes(100)	Bacilli(100)	unclassified(100)	unclassified(100)	unclassified(100)
Otu01140	1	Bacteria(100)	Proteobacteria(100)	Epsilonproteobacteria(100)	Campylobacterales(100)	Helicobacteraceae(100)	unclassified(100)
Otu01141	1	Bacteria(100)	Proteobacteria(100)	Epsilonproteobacteria(100)	unclassified(100)	unclassified(100)	unclassified(100)
Otu01142	1	Bacteria(100)	unclassified(100)	unclassified(100)	unclassified(100)	unclassified(100)	unclassified(100)
Otu01143	1	Bacteria(100)	Proteobacteria(100)	unclassified(100)	unclassified(100)	unclassified(100)	unclassified(100)
Otu01144	1	Bacteria(100)	Firmicutes(100)	Bacilli(100)	Lactobacillales(100)	Streptococcaceae(100)	Streptococcus(100)
Otu01145	1	Bacteria(100)	unclassified(100)	unclassified(100)	unclassified(100)	unclassified(100)	unclassified(100)
Otu01146	1	Bacteria(100)	Firmicutes(100)	Bacilli(100)	Bacillales(100)	Listeriaceae(100)	Listeria(100)
Otu01147	1	Bacteria(100)	Actinobacteria(100)	Actinobacteria(100)	Actinomycetales(100)	Propionibacteriaceae(100)	Propionibacterium(100)
Otu01148	1	Bacteria(100)	Bacteroidetes(100)	Bacteroidia(100)	Bacteroidales(100)	Bacteroidaceae(100)	Bacteroides(100)
Otu01149	1	Bacteria(100)	Firmicutes(100)	Bacilli(100)	unclassified(100)	unclassified(100)	unclassified(100)
Otu01150	1	Bacteria(100)	Firmicutes(100)	Clostridia(100)	Clostridiales(100)	Clostridiaceae_1(100)	unclassified(100)
Otu01151	1	Bacteria(100)	Firmicutes(100)	Bacilli(100)	Lactobacillales(100)	Carnobacteriaceae(100)	Isobaculum(100)
Otu01152	1	Bacteria(100)	Proteobacteria(100)	Epsilonproteobacteria(100)	Campylobacterales(100)	unclassified(100)	unclassified(100)
Otu01153	1	Bacteria(100)	Proteobacteria(100)	Betaproteobacteria(100)	Neisseriales(100)	Neisseriaceae(100)	Neisseria(100)
Otu01154	1	Bacteria(100)	Proteobacteria(100)	Epsilonproteobacteria(100)	Campylobacterales(100)	Helicobacteraceae(100)	Helicobacter(100)
Otu01155	1	Bacteria(100)	Firmicutes(100)	Bacilli(100)	Lactobacillales(100)	unclassified(100)	unclassified(100)
Otu01156	1	Bacteria(100)	Proteobacteria(100)	Betaproteobacteria(100)	Neisseriales(100)	Neisseriaceae(100)	Bergeriella(100)
Otu01157	1	Bacteria(100)	Proteobacteria(100)	Epsilonproteobacteria(100)	Campylobacterales(100)	Helicobacteraceae(100)	unclassified(100)
Otu01158	1	Bacteria(100)	Firmicutes(100)	Bacilli(100)	Lactobacillales(100)	unclassified(100)	unclassified(100)
Otu01159	1	Bacteria(100)	Firmicutes(100)	Bacilli(100)	Lactobacillales(100)	Streptococcaceae(100)	Streptococcus(100)
Otu01160	1	Bacteria(100)	Proteobacteria(100)	Gammaproteobacteria(100)	Enterobacteriales(100)	Enterobacteriaceae(100)	unclassified(100)
Otu01161	1	Bacteria(100)	Actinobacteria(100)	Actinobacteria(100)	Actinomycetales(100)	Actinomycetaceae(100)	Actinomyces(100)
Otu01162	1	Bacteria(100)	unclassified(100)	unclassified(100)	unclassified(100)	unclassified(100)	unclassified(100)
Otu01163	1	Bacteria(100)	unclassified(100)	unclassified(100)	unclassified(100)	unclassified(100)	unclassified(100)
Otu01164	1	Bacteria(100)	unclassified(100)	unclassified(100)	unclassified(100)	unclassified(100)	unclassified(100)
Otu01165	1	Bacteria(100)	Firmicutes(100)	Bacilli(100)	unclassified(100)	unclassified(100)	unclassified(100)
Otu01166	1	Bacteria(100)	Firmicutes(100)	Bacilli(100)	Lactobacillales(100)	Streptococcaceae(100)	Streptococcus(100)
Otu01167	1	Bacteria(100)	Proteobacteria(100)	Alphaproteobacteria(100)	Rhodobacterales(100)	Rhodobacteraceae(100)	Rhodobacter(100)
Otu01168	1	Bacteria(100)	unclassified(100)	unclassified(100)	unclassified(100)	unclassified(100)	unclassified(100)
Otu01169	1	Bacteria(100)	Firmicutes(100)	Bacilli(100)	unclassified(100)	unclassified(100)	unclassified(100)
Otu01170	1	Bacteria(100)	Firmicutes(100)	Clostridia(100)	Clostridiales(100)	Clostridiaceae_1(100)	Anaerobacter(100)
Otu01171	1	Bacteria(100)	Firmicutes(100)	unclassified(100)	unclassified(100)	unclassified(100)	unclassified(100)
Otu01172	1	Bacteria(100)	Firmicutes(100)	Clostridia(100)	Clostridiales(100)	Clostridiaceae_1(100)	Anaerobacter(100)
Otu01173	1	Bacteria(100)	Firmicutes(100)	unclassified(100)	unclassified(100)	unclassified(100)	unclassified(100)
Otu01174	1	Bacteria(100)	Proteobacteria(100)	Gammaproteobacteria(100)	Pseudomonadales(100)	Moraxellaceae(100)	Acinetobacter(100)
Otu01175	1	Bacteria(100)	Proteobacteria(100)	Epsilonproteobacteria(100)	Campylobacterales(100)	Helicobacteraceae(100)	Helicobacter(100)
Otu01176	1	Bacteria(100)	Proteobacteria(100)	Betaproteobacteria(100)	Neisseriales(100)	Neisseriaceae(100)	unclassified(100)
Otu01177	1	Bacteria(100)	Firmicutes(100)	Bacilli(100)	Bacillales(100)	unclassified(100)	unclassified(100)
Otu01178	1	Bacteria(100)	Firmicutes(100)	Bacilli(100)	Lactobacillales(100)	Streptococcaceae(100)	Streptococcus(100)
Otu01179	1	Bacteria(100)	Firmicutes(100)	Bacilli(100)	Bacillales(100)	unclassified(100)	unclassified(100)
Otu01180	1	Bacteria(100)	Proteobacteria(100)	Betaproteobacteria(100)	Neisseriales(100)	Neisseriaceae(100)	unclassified(100)
Otu01181	1	Bacteria(100)	Bacteroidetes(100)	Bacteroidia(100)	Bacteroidales(100)	Bacteroidaceae(100)	Bacteroides(100)
Otu01182	1	Bacteria(100)	Firmicutes(100)	Bacilli(100)	Lactobacillales(100)	Carnobacteriaceae(100)	unclassified(100)
Otu01183	1	Bacteria(100)	Firmicutes(100)	Bacilli(100)	Lactobacillales(100)	Streptococcaceae(100)	Streptococcus(100)
Otu01184	1	Bacteria(100)	Bacteroidetes(100)	Bacteroidia(100)	Bacteroidales(100)	Bacteroidaceae(100)	Bacteroides(100)
Otu01185	1	Bacteria(100)	Firmicutes(100)	Bacilli(100)	Lactobacillales(100)	Lactobacillaceae(100)	Lactobacillus(100)
Otu01186	1	Bacteria(100)	Proteobacteria(100)	Betaproteobacteria(100)	Neisseriales(100)	Neisseriaceae(100)	Bergeriella(100)
Otu01187	1	Bacteria(100)	Proteobacteria(100)	Betaproteobacteria(100)	Neisseriales(100)	Neisseriaceae(100)	unclassified(100)
Otu01188	1	Bacteria(100)	Firmicutes(100)	Bacilli(100)	Bacillales(100)	unclassified(100)	unclassified(100)
Otu01189	1	Bacteria(100)	unclassified(100)	unclassified(100)	unclassified(100)	unclassified(100)	unclassified(100)
Otu01190	1	Bacteria(100)	unclassified(100)	unclassified(100)	unclassified(100)	unclassified(100)	unclassified(100)
Otu01191	1	Bacteria(100)	Proteobacteria(100)	Epsilonproteobacteria(100)	Campylobacterales(100)	Helicobacteraceae(100)	Helicobacter(100)
Otu01192	1	Bacteria(100)	Proteobacteria(100)	Epsilonproteobacteria(100)	Campylobacterales(100)	Helicobacteraceae(100)	unclassified(100)
Otu01193	1	Bacteria(100)	Firmicutes(100)	Clostridia(100)	Clostridiales(100)	Clostridiaceae_1(100)	unclassified(100)
Otu01194	1	Bacteria(100)	Firmicutes(100)	Bacilli(100)	unclassified(100)	unclassified(100)	unclassified(100)
Otu01195	1	Bacteria(100)	Proteobacteria(100)	Gammaproteobacteria(100)	Pseudomonadales(100)	Pseudomonadaceae(100)	unclassified(100)
Otu01196	1	Bacteria(100)	Bacteroidetes(100)	Bacteroidia(100)	Bacteroidales(100)	Bacteroidaceae(100)	Bacteroides(100)
Otu01197	1	Bacteria(100)	Firmicutes(100)	Bacilli(100)	Bacillales(100)	unclassified(100)	unclassified(100)

## Sheet: S10_Singer_et_al_OTU_counts
Table S10. OTU Count and Taxonomic Classification on Mock Community from Singer et. al.
OTU_ID	size	Mock1	Mock2	Mock3	Mock4	Mock5	domain	domain_conf	phylum	phylum_conf	class	class_conf	order	order_conf	family	family_conf	genus	genus_conf	species	species_conf	blast_query	blast_strain	blast_16s_completeness	blast_percent_identity	blast_alignment_length	ncbi_avglinkage_otu_id	num_of_sp_in_cluster	num_of_sp_in_db	num_of_otus_with_same_sp
OTU_11	90	197	119	124	183	130	Bacteria	1	Firmicutes	0.9983	Clostridia	0.9986	Clostridiales	0.9938	Clostridiaceae	0.9842	Clostridium	0.9883	Clostridium_perfringens	0.969	d:Bacteria,p:Firmicutes,c:Clostridia,o:Clostridiales,f:Clostridiaceae,g:Clostridium,s:Clostridium_perfringens	ATCC_13124	yes	99.9	1437	3844	1	4	1
OTU_9	199	574	375	354	529	420	Bacteria	1	Verrucomicrobia	1	Opitutae	0.9913	Puniceicoccales	0.9874	Puniceicoccaceae	0.9864	Coraliomargarita	0.989	Coraliomargarita_akajimensis	0.9706	d:Bacteria,p:Verrucomicrobia,c:Opitutae,o:Puniceicoccales,f:Puniceicoccaceae,g:Coraliomargarita,s:Coraliomargarita_akajimensis	DSM_45221	yes	100	1478	2674	1	2	1
OTU_23	24	65	42	32	45	42	Bacteria	1	Actinobacteria	0.9992	Actinobacteria	0.9992	Corynebacteriales	0.9938	Corynebacteriaceae	0.9887	Corynebacterium	0.9897	Corynebacterium_glutamicum	0.9346	d:Bacteria,p:Actinobacteria,c:Actinobacteria,o:Corynebacteriales,f:Corynebacteriaceae,g:Corynebacterium,s:Corynebacterium_glutamicum	ATCC_13032	yes	99.7	1449	2007	2	2	1
OTU_14	40	183	146	124	184	150	Bacteria	1	Firmicutes	0.9978	Clostridia	0.9913	Clostridiales	0.9874	Peptococcaceae	0.9842	Desulfosporosinus	0.9235	Desulfosporosinus_acidiphilus	0.5993	d:Bacteria,p:Firmicutes,c:Clostridia,o:Clostridiales,f:Peptococcaceae,g:Desulfosporosinus,s:Desulfosporosinus_acidiphilus	SJ4_16S	no	99.1	1423	3957	1	2	1
OTU_4	595	1923	1478	1196	1838	1550	Bacteria	1	Firmicutes	0.999	Clostridia	0.9973	Clostridiales	0.9938	Peptococcaceae	0.9913	Desulfosporosinus	0.9862	Desulfosporosinus_acidiphilus	0.9438	d:Bacteria,p:Firmicutes,c:Clostridia,o:Clostridiales,f:Peptococcaceae,g:Desulfosporosinus,s:Desulfosporosinus_acidiphilus	SJ4_16S	yes	99.9	1440	3957	1	2	1
OTU_7	327	1106	700	687	1009	778	Bacteria	1	Firmicutes	0.9988	Clostridia	0.9973	Clostridiales	0.9938	Peptococcaceae	0.9909	Desulfosporosinus	0.9597	Desulfosporosinus_meridiei	0.5993	d:Bacteria,p:Firmicutes,c:Clostridia,o:Clostridiales,f:Peptococcaceae,g:Desulfosporosinus,s:Desulfosporosinus_meridiei	DSM_13257	yes	99.9	1439	838	2	2	1
OTU_13	128	280	204	182	284	202	Bacteria	1	Firmicutes	0.9988	Clostridia	0.9991	Clostridiales	0.9938	Peptococcaceae	0.9909	Desulfotomaculum	0.973	Desulfotomaculum_gibsoniae	0.9529	d:Bacteria,p:Firmicutes,c:Clostridia,o:Clostridiales,f:Peptococcaceae,g:Desulfotomaculum,s:Desulfotomaculum_gibsoniae	DSM_7213	yes	99.2	1435	1970	1	5	3
OTU_21	72	213	160	144	211	193	Bacteria	1	Firmicutes	0.9989	Clostridia	0.9963	Clostridiales	0.9924	Peptococcaceae	0.9901	Desulfotomaculum	0.9663	Desulfotomaculum_gibsoniae	0.9438	d:Bacteria,p:Firmicutes,c:Clostridia,o:Clostridiales,f:Peptococcaceae,g:Desulfotomaculum,s:Desulfotomaculum_gibsoniae	DSM_7213	yes	98.8	1487	1970	1	5	3
OTU_25	10	45	49	32	43	40	Bacteria	1	Firmicutes	0.9992	Clostridia	0.9893	Clostridiales	0.981	Peptococcaceae	0.9797	Desulfotomaculum	0.7821	Desulfotomaculum_gibsoniae	0.494	d:Bacteria,p:Firmicutes,c:Clostridia,o:Clostridiales,f:Peptococcaceae,g:Desulfotomaculum,s:Desulfotomaculum_gibsoniae	DSM_7213	yes	98.3	1444	1970	1	5	3
OTU_17	34	78	51	48	50	49	Bacteria	1	Bacteroidetes	0.9992	Cytophagia	0.9992	Cytophagales	0.9989	Cyclobacteriaceae	0.9898	Echinicola	0.989	Echinicola_vietnamensis	0.9682	d:Bacteria,p:Bacteroidetes,c:Cytophagia,o:Cytophagales,f:Cyclobacteriaceae,g:Echinicola,s:Echinicola_vietnamensis	DSM_17526	yes	99.6	1446	2243	1	2	1
OTU_10	49	268	150	210	197	161	Bacteria	1	Thermotogae	0.9996	Thermotogae	0.9995	Thermotogales	0.9996	Fervidobacteriaceae	0.9997	Fervidobacterium	0.9928	Fervidobacterium_pennivorans	0.9483	d:Bacteria,p:Thermotogae,c:Thermotogae,o:Thermotogales,f:Fervidobacteriaceae,g:Fervidobacterium,s:Fervidobacterium_pennivorans	DSM_9078	no	99.9	1432	3272	3	4	1
OTU_1	443	1330	840	854	1168	1009	Bacteria	1	Proteobacteria	0.9985	Gammaproteobacteria	0.9987	Xanthomonadales	0.9938	Rhodanobacteraceae	0.9905	Frateuria	0.9597	Frateuria_aurantia	0.9483	d:Bacteria,p:Proteobacteria,c:Gammaproteobacteria,o:Xanthomonadales,f:Rhodanobacteraceae,g:Frateuria,s:Frateuria_aurantia	NBRC_3245	no	100	1469	2494	2	3	1
OTU_3	483	1095	651	718	946	807	Bacteria	1	Proteobacteria	0.9987	Alphaproteobacteria	0.9987	Rhodobacterales	0.9938	Hyphomonadaceae	0.9917	Hirschia	0.9928	Hirschia_baltica	0.9438	d:Bacteria,p:Proteobacteria,c:Alphaproteobacteria,o:Rhodobacterales,f:Hyphomonadaceae,g:Hirschia,s:Hirschia_baltica	ATCC_49814	yes	100	1375	2903	3	3	1
OTU_2	413	1263	743	818	993	885	Bacteria	1	DeinococcusThermus	1	Deinococci	1	Thermales	1	Thermaceae	1	Meiothermus	1	Meiothermus_silvanus	0.9772	d:Bacteria,p:DeinococcusThermus,c:Deinococci,o:Thermales,f:Thermaceae,g:Meiothermus,s:Meiothermus_silvanus	NA	yes	100	1417	1311	1	2	1
OTU_22	28	154	112	88	122	118	Bacteria	1	Actinobacteria	0.9996	Coriobacteriia	0.9995	Coriobacteriales	0.9938	Atopobiaceae	0.9909	Olsenella	0.9911	Olsenella_uli	0.9621	d:Bacteria,p:Actinobacteria,c:Coriobacteriia,o:Coriobacteriales,f:Atopobiaceae,g:Olsenella,s:Olsenella_uli	ATCC_49627	no	99.9	1439	1862	1	4	1
OTU_6	157	432	275	305	382	314	Bacteria	1	Proteobacteria	0.9983	Gammaproteobacteria	0.9986	Pseudomonadales	0.9891	Pseudomonadaceae	0.9887	Pseudomonas	0.9531	Pseudomonas_stutzeri	0.3997	d:Bacteria,p:Proteobacteria,c:Gammaproteobacteria,o:Pseudomonadales,f:Pseudomonadaceae,g:Pseudomonas,s:Pseudomonas_chloritidismutans	AW-1_16S	no	99.2	1461	202	48	7	1
OTU_18	23	70	54	47	71	54	Bacteria	1	Firmicutes	0.999	Clostridia	0.9987	Clostridiales	0.9937	Ruminococcaceae	0.9887	Ruminiclostridium	0.989	Ruminiclostridium_thermocellum	0.9575	d:Bacteria,p:Firmicutes,c:Clostridia,o:Clostridiales,f:Ruminococcaceae,g:Ruminiclostridium,s:Ruminiclostridium_thermocellum	JCM_9322	no	99.9	1452	3865	2	2	1
OTU_24	15	52	39	29	40	34	Bacteria	1	Proteobacteria	0.9784	Gammaproteobacteria	0.9625	Enterobacterales	0.9371	Enterobacteriaceae	0.8835	Salmonella	0.8292	Salmonella_bongori	0.7194	d:Bacteria,p:Proteobacteria,c:Gammaproteobacteria,o:Enterobacterales,f:Enterobacteriaceae,g:Salmonella,s:Salmonella_bongori	NA	no	99.5	1467	1	21	3	1
OTU_12	64	119	70	88	76	89	Bacteria	1	Proteobacteria	0.9825	Gammaproteobacteria	0.976	Enterobacterales	0.959	Enterobacteriaceae	0.8636	Salmonella	0.7821	Salmonella_enterica	0.7194	d:Bacteria,p:Proteobacteria,c:Gammaproteobacteria,o:Enterobacterales,f:Enterobacteriaceae,g:Salmonella,s:Salmonella_enterica	ATCC_9150	yes	99.6	1466	1	21	16	1
OTU_19	119	425	291	256	337	305	Bacteria	1	Spirochaetes	0.9994	Spirochaetia	0.9993	Spirochaetales	0.9993	Spirochaetaceae	0.9995	Sediminispirochaeta	0.9932	Sediminispirochaeta_smaragdinae	0.5993	d:Bacteria,p:Spirochaetes,c:Spirochaetia,o:Spirochaetales,f:Spirochaetaceae,g:Sediminispirochaeta,s:Sediminispirochaeta_smaragdinae	DSM_11293	yes	99.7	1467	NA	NA	NA	NA
OTU_20	4	3	3	7	7	3	Bacteria	1	Actinobacteria	0.9985	Actinobacteria	0.9983	Corynebacteriales	0.9841	Segniliparaceae	0.9751	Segniliparus	0.9796	Segniliparus_rotundus	0.5993	d:Bacteria,p:Actinobacteria,c:Actinobacteria,o:Corynebacteriales,f:Segniliparaceae,g:Segniliparus,s:Segniliparus_rotundus	CDC_1076	no	99.4	1440	3215	2	3	1
OTU_15	22	85	61	45	87	62	Bacteria	1	Proteobacteria	0.9763	Gammaproteobacteria	0.9558	Enterobacterales	0.9262	Enterobacteriaceae	0.8636	Shigella	0.5908	Shigella_flexneri	0.3055	d:Bacteria,p:Proteobacteria,c:Gammaproteobacteria,o:Enterobacterales,f:Enterobacteriaceae,g:Shigella,s:Shigella_flexneri	ATCC_29903	no	99.2	1466	1	21	2	1
OTU_16	77	208	140	169	249	153	Bacteria	1	Firmicutes	0.9992	Bacilli	0.9987	Lactobacillales	0.9938	Streptococcaceae	0.9887	Streptococcus	0.9897	Streptococcus_pyogenes	0.9346	d:Bacteria,p:Firmicutes,c:Bacilli,o:Lactobacillales,f:Streptococcaceae,g:Streptococcus,s:Streptococcus_pyogenes	JCM_5674	yes	99.7	1473	1392	1	3	2
OTU_5	97	242	148	170	241	192	Bacteria	1	Acidobacteria	0.9991	Acidobacteriia	0.9988	Acidobacteriales	0.9937	Acidobacteriaceae	0.9944	Terriglobus	0.9869	Terriglobus_roseus	0.9575	d:Bacteria,p:Acidobacteria,c:Acidobacteriia,o:Acidobacteriales,f:Acidobacteriaceae,g:Terriglobus,s:Terriglobus_roseus	KBS_63	no	100	1420	3453	2	1	1
OTU_8	635	2715	1961	1733	2344	2055	Bacteria	1	Firmicutes	1	Bacilli	0.9987	Bacillales	0.9938	Paenibacillaceae	0.9913	Thermobacillus	0.9911	Thermobacillus_composti	0.9346	d:Bacteria,p:Firmicutes,c:Bacilli,o:Bacillales,f:Paenibacillaceae,g:Thermobacillus,s:Thermobacillus_composti	KWC4_16S	yes	100	1529	2644	1	2	1

[truncated: 8 more sheets: S11_Pos_Ctrl_E.coli_Error, S12_ProcessedCAMI, S13_CAMIfull&truncatedOTU, S14_MonophyCAMI, S15_sinoPatientInfo, S16_sinoFiltering, S17_SNtaxa, S18_SNcounts]
