# Supplementary material for: Species-level bacterial community profiling of the healthy sinonasal microbiome using Pacific Biosciences sequencing of full-length 16S rRNA genes
Source: Microbiome. 2018 Oct 23;6:190. doi: 10.1186/s40168-018-0569-2 (PMC6199724; doi:10.1186/s40168-018-0569-2)
Supplement: Supplementary file 4 — Results of clustering the curated NCBI database with Single, Average, and Complete clustering methods. (XLSX 1953 kb) [file 40168_2018_569_MOESM4_ESM.xlsx]

## Sheet: 7_mcsmrt_additional_file_4_supp
single_cluster_num	average_cluster_num	complete_cluster_num	gid	domain	phylum	class	order	family	genus	sp1	sp2	species	num_reads_single	num_sp_per_single	num_gen_per_single	num_single_otu_with_species	num_reads_average	num_sp_per_average	num_gen_per_average	num_average_otu_with_species
1	1	1	219722938	Bacteria	Proteobacteria	Gammaproteobacteria	Enterobacteriales	Enterobacteriaceae	Escherichia	Escherichia	coli	Escherichia_coli	6834	3891	392	1	54	21	9	1
2	2	2	219722939	Bacteria	Actinobacteria	Actinobacteria	Micrococcales	Dermabacteraceae	Brachybacterium	Brachybacterium	muris	Brachybacterium_muris	18	15	2	1	4	4	1	1
3	3	3	219846040	Bacteria	Firmicutes	Bacilli	Lactobacillales	Streptococcaceae	Streptococcus	Streptococcus	marimammalium	Streptococcus_marimammalium	1	1	1	1	1	1	1	1
4	4	4	219846041	Bacteria	Proteobacteria	Alphaproteobacteria	Rhizobiales	Methylobacteriaceae	Methylobacterium	Methylobacterium	aquaticum	Methylobacterium_aquaticum	6	4	1	1	6	4	1	1
5	5	5	219846042	Bacteria	Proteobacteria	Alphaproteobacteria	Rhizobiales	Methylobacteriaceae	Methylobacterium	Methylobacterium	hispanicum	Methylobacterium_hispanicum	37	27	2	1	3	2	1	1
6	6	6	219846043	Bacteria	Actinobacteria	Actinobacteria	Actinomycetales	Actinomycetaceae	Actinomyces	Actinomyces	dentalis	Actinomyces_dentalis	1	1	1	1	1	1	1	1
7	7	7	219846044	Bacteria	Bacteroidetes	Cytophagia	Cytophagales	Cyclobacteriaceae	Aquiflexum	Aquiflexum	balticum	Aquiflexum_balticum	1	1	1	1	1	1	1	1
1	8	8	219846045	Bacteria	Proteobacteria	Gammaproteobacteria	Enterobacteriales	Enterobacteriaceae	Klebsiella	Klebsiella	variicola	Klebsiella_variicola	6834	3891	392	1	111	48	15	1
1	9	9	219846046	Bacteria	Actinobacteria	Actinobacteria	Corynebacteriales	Mycobacteriaceae	Mycobacterium	Mycobacterium	shottsii	Mycobacterium_shottsii	6834	3891	392	1	73	40	2	1
1	10	10	219846047	Bacteria	Proteobacteria	Alphaproteobacteria	Rhodobacterales	Rhodobacteraceae	Leisingera	Leisingera	methylohalidivorans	Leisingera_methylohalidivorans	6834	3891	392	1	37	4	2	1
8	11	11	219846048	Bacteria	Firmicutes	Clostridia	Clostridiales	Peptococcaceae	Desulfotomaculum	Desulfotomaculum	thermobenzoicum	Desulfotomaculum_thermobenzoicum	3	2	1	3	3	2	1	3
9	12	12	219846049	Bacteria	Bacteroidetes	Flavobacteriia	Flavobacteriales	Flavobacteriaceae	Aequorivita	Aequorivita	antarctica	Aequorivita_antarctica	3	3	1	1	3	3	1	1
9	12	12	219846050	Bacteria	Bacteroidetes	Flavobacteriia	Flavobacteriales	Flavobacteriaceae	Aequorivita	Aequorivita	lipolytica	Aequorivita_lipolytica	3	3	1	1	3	3	1	1
9	12	12	219846051	Bacteria	Bacteroidetes	Flavobacteriia	Flavobacteriales	Flavobacteriaceae	Aequorivita	Aequorivita	crocea	Aequorivita_crocea	3	3	1	1	3	3	1	1
10	13	13	219846052	Bacteria	Firmicutes	Bacilli	Lactobacillales	Leuconostocaceae	Weissella	Weissella	soli	Weissella_soli	1	1	1	1	1	1	1	1
11	14	14	219846053	Bacteria	Firmicutes	Bacilli	Bacillales	Staphylococcaceae	Jeotgalicoccus	Jeotgalicoccus	halotolerans	Jeotgalicoccus_halotolerans	6	6	1	1	6	6	1	1
11	14	14	219846054	Bacteria	Firmicutes	Bacilli	Bacillales	Staphylococcaceae	Jeotgalicoccus	Jeotgalicoccus	psychrophilus	Jeotgalicoccus_psychrophilus	6	6	1	1	6	6	1	1
12	15	15	219846055	Bacteria	Firmicutes	Bacilli	Bacillales	Staphylococcaceae	Salinicoccus	Salinicoccus	hispanicus	Salinicoccus_hispanicus	2	2	1	1	2	2	1	1
1	16	16	219846056	Bacteria	Proteobacteria	Alphaproteobacteria	Rhizobiales	Bradyrhizobiaceae	Afipia	Afipia	massiliensis	Afipia_massiliensis	6834	3891	392	1	3	3	1	1
13	17	17	219846057	Bacteria	Fusobacteria	Fusobacteriia	Fusobacteriales	Leptotrichiaceae	Leptotrichia	Leptotrichia	hofstadii	Leptotrichia_hofstadii	4	2	1	1	4	2	1	1
14	18	18	219846058	Bacteria	Fusobacteria	Fusobacteriia	Fusobacteriales	Leptotrichiaceae	Leptotrichia	Leptotrichia	shahii	Leptotrichia_shahii	2	1	1	1	2	1	1	1
15	19	19	219846059	Bacteria	Fusobacteria	Fusobacteriia	Fusobacteriales	Leptotrichiaceae	Leptotrichia	Leptotrichia	goodfellowii	Leptotrichia_goodfellowii	2	1	1	1	2	1	1	1
16	20	20	219846060	Bacteria	Firmicutes	Bacilli	Bacillales	Bacillaceae	Anaerobacillus	Anaerobacillus	macyae	Anaerobacillus_macyae	5	4	1	1	4	4	1	1
17	21	21	219846061	Bacteria	Firmicutes	Clostridia	Clostridiales	Lachnospiraceae	Tyzzerella	Clostridium	lactatifermentans	Clostridium_lactatifermentans	1	1	1	1	1	1	1	1
18	22	22	219846062	Bacteria	Actinobacteria	Actinobacteria	Streptosporangiales	Thermomonosporaceae	Actinomadura	Actinomadura	nitritigenes	Actinomadura_nitritigenes	68	44	3	1	35	21	1	1
1	23	23	219846063	Bacteria	Actinobacteria	Actinobacteria	Streptosporangiales	Nocardiopsaceae	Nocardiopsis	Nocardiopsis	umidischolae	Nocardiopsis_umidischolae	6834	3891	392	1	30	20	1	1
1	24	24	219846064	Bacteria	Proteobacteria	Gammaproteobacteria	Alteromonadales	Pseudoalteromonadaceae	Pseudoalteromonas	Pseudoalteromonas	paragorgicola	Pseudoalteromonas_paragorgicola	6834	3891	392	1	31	21	3	1
1	24	24	219846065	Bacteria	Proteobacteria	Gammaproteobacteria	Alteromonadales	Pseudoalteromonadaceae	Pseudoalteromonas	Pseudoalteromonas	translucida	Pseudoalteromonas_translucida	6834	3891	392	1	31	21	3	1
1	25	25	219846066	Bacteria	Proteobacteria	Betaproteobacteria	Burkholderiales	Burkholderiaceae	Paraburkholderia	Burkholderia	hospita	Burkholderia_hospita	6834	3891	392	1	45	19	1	1
1	26	26	219846067	Bacteria	Firmicutes	Bacilli	Bacillales	Bacillaceae	Geobacillus	Geobacillus	lituanicus	Geobacillus_lituanicus	6834	3891	392	1	26	14	2	1
1	27	27	219846068	Bacteria	Actinobacteria	Actinobacteria	Pseudonocardiales	Pseudonocardiaceae	Saccharothrix	Saccharothrix	algeriensis	Saccharothrix_algeriensis	6834	3891	392	1	17	14	2	1
19	28	28	219846069	Bacteria	Firmicutes	Bacilli	Bacillales	Bacillaceae	Lentibacillus	Lentibacillus	salicampi	Lentibacillus_salicampi	1	1	1	1	1	1	1	1
20	29	29	219846070	Bacteria	Firmicutes	Clostridia	Clostridiales	Clostridiales_Family_XVI._Incertae_Sedis	Carboxydocella	Carboxydocella	thermautotrophica	Carboxydocella_thermautotrophica	1	1	1	1	1	1	1	1
21	30	30	219846071	Bacteria	Proteobacteria	Gammaproteobacteria	Chromatiales	Ectothiorhodospiraceae	Thioalkalivibrio	Thioalkalivibrio	nitratireducens	Thioalkalivibrio_nitratireducens	3	2	1	1	3	2	1	1
1	31	31	219846072	Bacteria	Actinobacteria	Actinobacteria	Streptomycetales	Streptomycetaceae	Streptomyces	Streptomyces	koyangensis	Streptomyces_koyangensis	6834	3891	392	1	328	181	3	1
1	32	32	219846073	Bacteria	Actinobacteria	Actinobacteria	Streptomycetales	Streptomycetaceae	Streptomyces	Streptomyces	aureus	Streptomyces_aureus	6834	3891	392	1	26	11	1	1
1	33	33	219846074	Bacteria	Actinobacteria	Actinobacteria	Streptomycetales	Streptomycetaceae	Streptomyces	Streptomyces	olivochromogenes	Streptomyces_olivochromogenes	6834	3891	392	1	370	197	4	1
1	34	34	219846075	Bacteria	Actinobacteria	Actinobacteria	Micrococcales	Micrococcaceae	Arthrobacter	Arthrobacter	koreensis	Arthrobacter_koreensis	6834	3891	392	1	4	4	1	1
22	35	35	219846076	Bacteria	Firmicutes	Bacilli	Bacillales	Paenibacillaceae	Paenibacillus	Paenibacillus	ehimensis	Paenibacillus_ehimensis	9	4	1	1	6	3	1	1
23	36	36	219846077	Bacteria	Firmicutes	Bacilli	Bacillales	Bacillaceae	Anoxybacillus	Anoxybacillus	gonensis	Anoxybacillus_gonensis	26	19	2	1	18	13	2	1
24	37	37	219846078	Bacteria	Proteobacteria	Gammaproteobacteria	Oceanospirillales	Hahellaceae	Zooshikella	Zooshikella	ganghwensis	Zooshikella_ganghwensis	1	1	1	1	1	1	1	1
25	38	38	219846079	Bacteria	Proteobacteria	Betaproteobacteria	Burkholderiales	Alcaligenaceae	Kerstersia	Kerstersia	gyiorum	Kerstersia_gyiorum	2	2	1	1	2	2	1	1
26	39	39	219846080	Bacteria	Firmicutes	Clostridia	Clostridiales	unsure_Terrabacteria_group	Pseudoflavonifractor	Pseudoflavonifractor	capillosus	Pseudoflavonifractor_capillosus	3	2	2	1	3	2	2	1
27	40	40	219846081	Bacteria	Proteobacteria	Gammaproteobacteria	Alteromonadales	Alteromonadaceae	Marinobacter	Marinobacter	lipolyticus	Marinobacter_lipolyticus	36	33	1	1	9	8	1	1
28	41	41	219846082	Bacteria	Actinobacteria	Actinobacteria	Bifidobacteriales	Bifidobacteriaceae	Bifidobacterium	Bifidobacterium	thermacidophilum	Bifidobacterium_thermacidophilum	6	3	1	1	5	3	1	2
29	42	42	219846083	Bacteria	Proteobacteria	Betaproteobacteria	Burkholderiales	Comamonadaceae	Schlegelella	Schlegelella	thermodepolymerans	Schlegelella_thermodepolymerans	2	2	1	1	2	2	1	1
30	43	43	219846084	Bacteria	Spirochaetes	Spirochaetia	Brachyspirales	Brachyspiraceae	Brachyspira	Brachyspira	pilosicoli	Brachyspira_pilosicoli	14	8	2	1	14	8	2	1
1	44	44	219846085	Bacteria	Proteobacteria	Gammaproteobacteria	Vibrionales	Vibrionaceae	Vibrio	Vibrio	superstes	Vibrio_superstes	6834	3891	392	1	14	9	1	1
31	45	45	219846086	Bacteria	Tenericutes	Mollicutes	Entomoplasmatales	Entomoplasmataceae	Entomoplasma	Entomoplasma	luminosum	Entomoplasma_luminosum	2	2	1	1	2	2	1	1
32	46	46	219846087	Bacteria	Tenericutes	Mollicutes	Entomoplasmatales	Entomoplasmataceae	Entomoplasma	Entomoplasma	somnilux	Entomoplasma_somnilux	1	1	1	1	1	1	1	1
33	47	47	219846088	Bacteria	Firmicutes	Clostridia	Clostridiales	Peptostreptococcaceae	Tepidibacter	Tepidibacter	thalassicus	Tepidibacter_thalassicus	1	1	1	1	1	1	1	1
34	48	48	219846090	Bacteria	Firmicutes	Negativicutes	Veillonellales	Veillonellaceae	Dialister	Dialister	invisus	Dialister_invisus	2	1	1	1	2	1	1	1
35	49	49	219846091	Bacteria	Actinobacteria	Actinobacteria	Propionibacteriales	Nocardioidaceae	Aeromicrobium	Aeromicrobium	marinum	Aeromicrobium_marinum	21	18	4	1	9	9	2	1
1	50	50	219846092	Bacteria	Tenericutes	Mollicutes	Entomoplasmatales	Entomoplasmataceae	Mesoplasma	Mesoplasma	chauliocola	Mesoplasma_chauliocola	6834	3891	392	1	9	7	2	1
1	51	51	219846093	Bacteria	Tenericutes	Mollicutes	Entomoplasmatales	Entomoplasmataceae	Mesoplasma	Mesoplasma	corruscae	Mesoplasma_corruscae	6834	3891	392	1	2	2	2	1
36	52	52	219846094	Bacteria	Proteobacteria	Gammaproteobacteria	Alteromonadales	Shewanellaceae	Shewanella	Shewanella	waksmanii	Shewanella_waksmanii	38	26	1	1	5	4	1	1
1	53	53	219846095	Bacteria	Proteobacteria	Betaproteobacteria	Burkholderiales	Alcaligenaceae	Achromobacter	Achromobacter	insolitus	Achromobacter_insolitus	6834	3891	392	1	40	23	2	1
1	53	53	219846096	Bacteria	Proteobacteria	Betaproteobacteria	Burkholderiales	Alcaligenaceae	Achromobacter	Achromobacter	spanius	Achromobacter_spanius	6834	3891	392	1	40	23	2	1
1	50	54	219846097	Bacteria	Tenericutes	Mollicutes	Entomoplasmatales	Entomoplasmataceae	Mesoplasma	Mesoplasma	grammopterae	Mesoplasma_grammopterae	6834	3891	392	1	9	7	2	1
37	54	55	219846098	Bacteria	Firmicutes	Clostridia	Clostridiales	Eubacteriaceae	Garciella	Garciella	nitratireducens	Garciella_nitratireducens	1	1	1	1	1	1	1	1
38	55	56	219846099	Bacteria	Firmicutes	Bacilli	Lactobacillales	Enterococcaceae	Vagococcus	Vagococcus	carniphilus	Vagococcus_carniphilus	4	4	2	1	3	3	2	1
27	56	57	219846100	Bacteria	Proteobacteria	Gammaproteobacteria	Alteromonadales	Alteromonadaceae	Marinobacter	Marinobacter	excellens	Marinobacter_excellens	36	33	1	1	3	3	1	1
1	57	58	219846101	Bacteria	Proteobacteria	Alphaproteobacteria	Rhodobacterales	Rhodobacteraceae	Sulfitobacter	Sulfitobacter	dubius	Sulfitobacter_dubius	6834	3891	392	1	12	8	2	1
1	57	58	219846102	Bacteria	Proteobacteria	Alphaproteobacteria	Rhodobacterales	Rhodobacteraceae	Sulfitobacter	Sulfitobacter	delicatus	Sulfitobacter_delicatus	6834	3891	392	1	12	8	2	1
1	58	59	219846103	Bacteria	Actinobacteria	Actinobacteria	Pseudonocardiales	Pseudonocardiaceae	Amycolatopsis	Amycolatopsis	pretoriensis	Amycolatopsis_pretoriensis	6834	3891	392	1	42	32	2	1
39	59	60	219846104	Bacteria	Proteobacteria	Deltaproteobacteria	Desulfobacterales	Desulfobacteraceae	Desulfatibacillum	Desulfatibacillum	aliphaticivorans	Desulfatibacillum_aliphaticivorans	3	2	1	1	3	2	1	1
1	50	54	219846105	Bacteria	Tenericutes	Mollicutes	Entomoplasmatales	Entomoplasmataceae	Mesoplasma	Mesoplasma	tabanidae	Mesoplasma_tabanidae	6834	3891	392	1	9	7	2	1
40	60	61	219846106	Bacteria	Bacteroidetes	Flavobacteriia	Flavobacteriales	Flavobacteriaceae	Algibacter	Algibacter	lectus	Algibacter_lectus	3	3	1	1	3	3	1	1
1	61	62	219846107	Bacteria	Tenericutes	Mollicutes	Entomoplasmatales	Spiroplasmataceae	Spiroplasma	Spiroplasma	alleghenense	Spiroplasma_alleghenense	6834	3891	392	1	3	2	1	1
1	62	63	219846108	Bacteria	Tenericutes	Mollicutes	Entomoplasmatales	Spiroplasmataceae	Spiroplasma	Spiroplasma	chinense	Spiroplasma_chinense	6834	3891	392	1	15	10	2	1
41	63	64	219846109	Bacteria	Tenericutes	Mollicutes	Entomoplasmatales	Spiroplasmataceae	Spiroplasma	Spiroplasma	chrysopicola	Spiroplasma_chrysopicola	12	11	1	1	3	2	1	1
1	64	65	219846110	Bacteria	Tenericutes	Mollicutes	Entomoplasmatales	Spiroplasmataceae	Spiroplasma	Spiroplasma	corruscae	Spiroplasma_corruscae	6834	3891	392	1	6	4	1	1
1	62	63	219846111	Bacteria	Tenericutes	Mollicutes	Entomoplasmatales	Spiroplasmataceae	Spiroplasma	Spiroplasma	culicicola	Spiroplasma_culicicola	6834	3891	392	1	15	10	2	1
1	62	66	219846112	Bacteria	Tenericutes	Mollicutes	Entomoplasmatales	Spiroplasmataceae	Spiroplasma	Spiroplasma	diminutum	Spiroplasma_diminutum	6834	3891	392	1	15	10	2	1
1	62	66	219846113	Bacteria	Tenericutes	Mollicutes	Entomoplasmatales	Spiroplasmataceae	Spiroplasma	Spiroplasma	floricola	Spiroplasma_floricola	6834	3891	392	1	15	10	2	1
1	65	67	219846114	Bacteria	Tenericutes	Mollicutes	Entomoplasmatales	Spiroplasmataceae	Spiroplasma	Spiroplasma	helicoides	Spiroplasma_helicoides	6834	3891	392	1	6	4	1	1
41	66	68	219846115	Bacteria	Tenericutes	Mollicutes	Entomoplasmatales	Spiroplasmataceae	Spiroplasma	Spiroplasma	insolitum	Spiroplasma_insolitum	12	11	1	1	9	9	1	1
42	67	69	219846116	Bacteria	Tenericutes	Mollicutes	Entomoplasmatales	Spiroplasmataceae	Spiroplasma	Spiroplasma	lampyridicola	Spiroplasma_lampyridicola	1	1	1	1	1	1	1	1
43	68	70	219846117	Bacteria	Tenericutes	Mollicutes	Entomoplasmatales	Spiroplasmataceae	Spiroplasma	Spiroplasma	leptinotarsae	Spiroplasma_leptinotarsae	1	1	1	1	1	1	1	1
1	64	65	219846118	Bacteria	Tenericutes	Mollicutes	Entomoplasmatales	Spiroplasmataceae	Spiroplasma	Spiroplasma	litorale	Spiroplasma_litorale	6834	3891	392	1	6	4	1	1
1	69	71	219846119	Bacteria	Tenericutes	Mollicutes	Entomoplasmatales	Spiroplasmataceae	Spiroplasma	Spiroplasma	montanense	Spiroplasma_montanense	6834	3891	392	1	3	2	1	1
1	61	62	219846120	Bacteria	Tenericutes	Mollicutes	Entomoplasmatales	Spiroplasmataceae	Spiroplasma	Spiroplasma	sabaudiense	Spiroplasma_sabaudiense	6834	3891	392	1	3	2	1	1
41	63	64	219846121	Bacteria	Tenericutes	Mollicutes	Entomoplasmatales	Spiroplasmataceae	Spiroplasma	Spiroplasma	syrphidicola	Spiroplasma_syrphidicola	12	11	1	1	3	2	1	1
1	64	65	219846122	Bacteria	Tenericutes	Mollicutes	Entomoplasmatales	Spiroplasmataceae	Spiroplasma	Spiroplasma	turonicum	Spiroplasma_turonicum	6834	3891	392	1	6	4	1	1
1	62	63	219846123	Bacteria	Tenericutes	Mollicutes	Entomoplasmatales	Spiroplasmataceae	Spiroplasma	Spiroplasma	velocicrescens	Spiroplasma_velocicrescens	6834	3891	392	1	15	10	2	1
1	70	72	219846124	Bacteria	Proteobacteria	Alphaproteobacteria	Rhodobacterales	Rhodobacteraceae	Paracoccus	Paracoccus	haeundaensis	Paracoccus_haeundaensis	6834	3891	392	1	6	5	1	1
44	71	73	219846125	Bacteria	Firmicutes	Bacilli	Bacillales	Bacillaceae	Halobacillus	Halobacillus	locisalis	Halobacillus_locisalis	24	22	2	1	17	15	1	1
1	72	74	219846126	Bacteria	Firmicutes	Bacilli	Bacillales	Planococcaceae	Jeotgalibacillus	Jeotgalibacillus	campisalis	Jeotgalibacillus_campisalis	6834	3891	392	1	3	2	1	1
45	73	75	219846128	Archaea	Euryarchaeota	Methanococci	Methanococcales	Methanococcaceae	Methanococcus	Methanococcus	vannielii	Methanococcus_vannielii	2	1	1	1	2	1	1	1
46	74	76	219846130	Bacteria	Proteobacteria	Gammaproteobacteria	Alteromonadales	Alteromonadaceae	Aestuariibacter	Aestuariibacter	salexigens	Aestuariibacter_salexigens	1	1	1	1	1	1	1	1
47	75	77	219846131	Bacteria	Proteobacteria	Gammaproteobacteria	Alteromonadales	Alteromonadaceae	Aestuariibacter	Aestuariibacter	halophilus	Aestuariibacter_halophilus	1	1	1	1	1	1	1	1
1	31	78	219846132	Bacteria	Actinobacteria	Actinobacteria	Streptomycetales	Streptomycetaceae	Streptomyces	Streptomyces	africanus	Streptomyces_africanus	6834	3891	392	1	328	181	3	1
48	76	79	219846133	Bacteria	Actinobacteria	Actinobacteria	Micrococcales	Micrococcaceae	Kocuria	Kocuria	marina	Kocuria_marina	10	8	1	1	9	7	1	1
49	77	80	219846134	Bacteria	Proteobacteria	Gammaproteobacteria	Pasteurellales	Pasteurellaceae	Volucribacter	Volucribacter	psittacicida	Volucribacter_psittacicida	2	2	1	1	2	2	1	1
50	78	81	219846135	Bacteria	Proteobacteria	Betaproteobacteria	Hydrogenophilales	Hydrogenophilaceae	Tepidiphilus	Tepidiphilus	succinatimandens	Tepidiphilus_succinatimandens	3	3	1	1	3	3	1	1
1	79	82	219846136	Bacteria	Actinobacteria	Actinobacteria	Corynebacteriales	Nocardiaceae	Nocardia	Nocardia	alba	Nocardia_alba	6834	3891	392	1	19	8	1	1
1	80	83	219846137	Bacteria	Actinobacteria	Actinobacteria	Micrococcales	Brevibacteriaceae	Brevibacterium	Brevibacterium	celere	Brevibacterium_celere	6834	3891	392	1	8	8	1	1
51	81	84	219846138	Bacteria	Tenericutes	Mollicutes	Entomoplasmatales	Entomoplasmataceae	Mesoplasma	Mesoplasma	syrphidae	Mesoplasma_syrphidae	4	4	2	1	3	3	2	1
52	82	85	219846139	Bacteria	Firmicutes	Bacilli	Lactobacillales	Streptococcaceae	Streptococcus	Streptococcus	minor	Streptococcus_minor	1	1	1	1	1	1	1	1
1	83	86	219846140	Bacteria	Actinobacteria	Actinobacteria	Corynebacteriales	Nocardiaceae	Rhodococcus	Rhodococcus	gordoniae	Rhodococcus_gordoniae	6834	3891	392	1	18	9	1	1
53	84	87	219846141	Bacteria	Bacteroidetes	Flavobacteriia	Flavobacteriales	Flavobacteriaceae	Ulvibacter	Ulvibacter	litoralis	Ulvibacter_litoralis	1	1	1	1	1	1	1	1
1	80	88	219846142	Bacteria	Actinobacteria	Actinobacteria	Micrococcales	Brevibacteriaceae	Brevibacterium	Brevibacterium	permense	Brevibacterium_permense	6834	3891	392	1	8	8	1	1
23	36	89	219846143	Bacteria	Firmicutes	Bacilli	Bacillales	Bacillaceae	Anoxybacillus	Anoxybacillus	kestanbolensis	Anoxybacillus_kestanbolensis	26	19	2	1	18	13	2	1
54	85	90	219846144	Bacteria	Actinobacteria	Actinobacteria	Propionibacteriales	Nocardioidaceae	Kribbella	Kribbella	solani	Kribbella_solani	23	19	1	1	23	19	1	1
54	85	90	219846145	Bacteria	Actinobacteria	Actinobacteria	Propionibacteriales	Nocardioidaceae	Kribbella	Kribbella	jejuensis	Kribbella_jejuensis	23	19	1	1	23	19	1	1
55	86	91	219846146	Bacteria	Proteobacteria	Alphaproteobacteria	Rhizobiales	Bartonellaceae	Bartonella	Bartonella	chomelii	Bartonella_chomelii	45	34	3	1	4	4	1	1
1	87	92	219846147	Bacteria	Actinobacteria	Actinobacteria	Corynebacteriales	Mycobacteriaceae	Mycobacterium	Mycobacterium	canariasense	Mycobacterium_canariasense	6834	3891	392	1	100	71	3	1
56	88	93	219846148	Bacteria	Tenericutes	Mollicutes	Acholeplasmatales	Acholeplasmataceae	Acholeplasma	Acholeplasma	pleciae	Acholeplasma_pleciae	6	3	1	1	6	3	1	1
57	89	94	219846149	Bacteria	Firmicutes	Bacilli	Bacillales	Paenibacillaceae	Paenibacillus	Paenibacillus	lactis	Paenibacillus_lactis	8	3	1	1	1	1	1	1
1	44	95	219846150	Bacteria	Proteobacteria	Gammaproteobacteria	Vibrionales	Vibrionaceae	Vibrio	Vibrio	gallicus	Vibrio_gallicus	6834	3891	392	1	14	9	1	1
58	90	96	219846151	Bacteria	Firmicutes	Bacilli	Bacillales	Bacillaceae	Bacillus	Bacillus	patagoniensis	Bacillus_patagoniensis	5	5	1	1	1	1	1	1
59	91	97	219846152	Bacteria	Proteobacteria	Betaproteobacteria	Neisseriales	Chromobacteriaceae	Chitinibacter	Chitinibacter	tainanensis	Chitinibacter_tainanensis	1	1	1	1	1	1	1	1
60	92	98	219846153	Bacteria	Bacteroidetes	Cytophagia	Cytophagales	Cyclobacteriaceae	Algoriphagus	Algoriphagus	mannitolivorans	Algoriphagus_mannitolivorans	2	2	1	1	2	2	1	1
61	93	99	219846154	Bacteria	Bacteroidetes	Cytophagia	Cytophagales	Cyclobacteriaceae	Algoriphagus	Algoriphagus	halophilus	Algoriphagus_halophilus	11	11	1	1	4	4	1	1
62	94	100	219846155	Bacteria	Bacteroidetes	Cytophagia	Cytophagales	Cyclobacteriaceae	Algoriphagus	Algoriphagus	ornithinivorans	Algoriphagus_ornithinivorans	2	2	1	1	2	2	1	1
63	95	101	219846156	Bacteria	Proteobacteria	Deltaproteobacteria	Desulfobacterales	Desulfobacteraceae	Desulfofaba	Desulfofaba	fastidiosa	Desulfofaba_fastidiosa	1	1	1	1	1	1	1	1
64	96	102	219846157	Bacteria	Bacteroidetes	Flavobacteriia	Flavobacteriales	Flavobacteriaceae	Arenibacter	Arenibacter	certesii	Arenibacter_certesii	2	2	1	1	2	2	1	1
65	97	103	219846158	Bacteria	Bacteroidetes	Flavobacteriia	Flavobacteriales	Flavobacteriaceae	Maribacter	Maribacter	sedimenticola	Maribacter_sedimenticola	10	9	1	1	2	2	1	1
65	98	104	219846159	Bacteria	Bacteroidetes	Flavobacteriia	Flavobacteriales	Flavobacteriaceae	Maribacter	Maribacter	orientalis	Maribacter_orientalis	10	9	1	1	5	4	1	1
65	98	104	219846160	Bacteria	Bacteroidetes	Flavobacteriia	Flavobacteriales	Flavobacteriaceae	Maribacter	Maribacter	aquivivus	Maribacter_aquivivus	10	9	1	1	5	4	1	1
65	99	105	219846161	Bacteria	Bacteroidetes	Flavobacteriia	Flavobacteriales	Flavobacteriaceae	Maribacter	Maribacter	ulvicola	Maribacter_ulvicola	10	9	1	1	2	2	1	1
66	100	106	219846162	Bacteria	Firmicutes	Clostridia	Clostridiales	Syntrophomonadaceae	Syntrophomonas	Syntrophomonas	curvata	Syntrophomonas_curvata	1	1	1	1	1	1	1	1
67	101	107	219846163	Bacteria	Proteobacteria	Betaproteobacteria	Methylophilales	Methylophilaceae	Methylobacillus	Methylobacillus	pratensis	Methylobacillus_pratensis	1	1	1	1	1	1	1	1
68	102	108	219846164	Bacteria	Firmicutes	Bacilli	Bacillales	Paenibacillaceae	Paenibacillus	Paenibacillus	sanguinis	Paenibacillus_sanguinis	1	1	1	2	1	1	1	2
69	103	109	219846165	Bacteria	Proteobacteria	Betaproteobacteria	Burkholderiales	unsure_unclassified_Burkholderiales	Tepidimonas	Tepidimonas	aquatica	Tepidimonas_aquatica	3	3	1	1	1	1	1	1
41	66	68	219846166	Bacteria	Tenericutes	Mollicutes	Entomoplasmatales	Spiroplasmataceae	Spiroplasma	Spiroplasma	melliferum	Spiroplasma_melliferum	12	11	1	1	9	9	1	1
70	104	110	219846167	Bacteria	Firmicutes	Clostridia	Clostridiales	Peptococcaceae	Cryptanaerobacter	Cryptanaerobacter	phenolicus	Cryptanaerobacter_phenolicus	1	1	1	1	1	1	1	1
71	105	111	219846168	Bacteria	Firmicutes	Clostridia	Thermoanaerobacterales	Thermoanaerobacterales_Family_IV._Incertae_Sedis	Mahella	Mahella	australiensis	Mahella_australiensis	2	1	1	1	2	1	1	1
1	106	112	219846169	Bacteria	Actinobacteria	Actinobacteria	Corynebacteriales	Nocardiaceae	Nocardia	Nocardia	xishanensis	Nocardia_xishanensis	6834	3891	392	1	71	28	3	1
1	107	113	219846170	Bacteria	Actinobacteria	Actinobacteria	Corynebacteriales	Mycobacteriaceae	Mycobacterium	Mycobacterium	parascrofulaceum	Mycobacterium_parascrofulaceum	6834	3891	392	1	22	17	1	1
72	108	114	219846171	Bacteria	Firmicutes	Tissierellia	Tissierellales	Tissierellaceae	Soehngenia	Soehngenia	saccharolytica	Soehngenia_saccharolytica	2	1	1	1	2	1	1	1
1	109	115	219846172	Bacteria	Firmicutes	Negativicutes	Veillonellales	Veillonellaceae	Veillonella	Veillonella	caviae	Veillonella_caviae	6834	3891	392	1	4	3	1	1
73	110	116	219846173	Bacteria	Proteobacteria	Gammaproteobacteria	Legionellales	Coxiellaceae	Aquicella	Aquicella	lusitana	Aquicella_lusitana	1	1	1	1	1	1	1	1
74	111	117	219846174	Bacteria	Proteobacteria	Gammaproteobacteria	Legionellales	Coxiellaceae	Aquicella	Aquicella	siphonis	Aquicella_siphonis	1	1	1	1	1	1	1	1
75	112	118	219846175	Bacteria	Proteobacteria	Deltaproteobacteria	Desulfovibrionales	Desulfovibrionaceae	Desulfovibrio	Desulfovibrio	longus	Desulfovibrio_longus	3	3	1	1	3	3	1	1
76	113	119	219846176	Bacteria	Proteobacteria	Deltaproteobacteria	Desulfovibrionales	Desulfovibrionaceae	Desulfovibrio	Desulfovibrio	bastinii	Desulfovibrio_bastinii	1	1	1	1	1	1	1	1
1	9	120	219846177	Bacteria	Actinobacteria	Actinobacteria	Corynebacteriales	Mycobacteriaceae	Mycobacterium	Mycobacterium	nebraskense	Mycobacterium_nebraskense	6834	3891	392	1	73	40	2	1
1	114	121	219846178	Bacteria	Actinobacteria	Actinobacteria	Streptosporangiales	Nocardiopsaceae	Nocardiopsis	Nocardiopsis	salina	Nocardiopsis_salina	6834	3891	392	1	6	5	1	1
77	115	122	219846179	Bacteria	Proteobacteria	Gammaproteobacteria	Oceanospirillales	Halomonadaceae	Chromohalobacter	Chromohalobacter	sarecensis	Chromohalobacter_sarecensis	12	8	1	1	9	6	1	1
78	116	123	219846180	Bacteria	Proteobacteria	Betaproteobacteria	Burkholderiales	Oxalobacteraceae	Pseudoduganella	Duganella	violaceinigra	Duganella_violaceinigra	27	27	3	1	6	6	2	1
1	117	124	219846181	Bacteria	Actinobacteria	Actinobacteria	Micrococcales	Micrococcaceae	Citricoccus	Citricoccus	alkalitolerans	Citricoccus_alkalitolerans	6834	3891	392	1	5	5	1	1
79	118	125	219846182	Bacteria	Proteobacteria	Gammaproteobacteria	Cellvibrionales	Microbulbiferaceae	Microbulbifer	Microbulbifer	maritimus	Microbulbifer_maritimus	11	11	1	1	4	4	1	1
1	119	126	219846183	Bacteria	Proteobacteria	Gammaproteobacteria	Oceanospirillales	Halomonadaceae	Halomonas	Halomonas	koreensis	Halomonas_koreensis	6834	3891	392	1	9	5	1	1
1	24	24	219846185	Bacteria	Proteobacteria	Gammaproteobacteria	Alteromonadales	Pseudoalteromonadaceae	Pseudoalteromonas	Pseudoalteromonas	aliena	Pseudoalteromonas_aliena	6834	3891	392	1	31	21	3	1
80	120	127	219846186	Bacteria	Actinobacteria	Actinobacteria	Propionibacteriales	Nocardioidaceae	Nocardioides	Nocardioides	ganghwensis	Nocardioides_ganghwensis	9	9	1	1	5	5	1	1
81	121	128	219846187	Bacteria	Actinobacteria	Actinobacteria	Propionibacteriales	Nocardioidaceae	Nocardioides	Nocardioides	aestuarii	Nocardioides_aestuarii	1	1	1	1	1	1	1	1
82	122	129	219846188	Bacteria	Firmicutes	Bacilli	Bacillales	Alicyclobacillaceae	Alicyclobacillus	Alicyclobacillus	vulcanalis	Alicyclobacillus_vulcanalis	12	3	1	1	12	3	1	1
1	44	44	219846189	Bacteria	Proteobacteria	Gammaproteobacteria	Vibrionales	Vibrionaceae	Vibrio	Vibrio	ezurae	Vibrio_ezurae	6834	3891	392	1	14	9	1	1
83	123	130	219846190	Bacteria	Proteobacteria	Gammaproteobacteria	Alteromonadales	Alteromonadaceae	Alteromonas	Alteromonas	litorea	Alteromonas_litorea	12	10	1	1	11	9	1	1
84	124	131	219846191	Bacteria	Firmicutes	Bacilli	Bacillales	Planococcaceae	Planomicrobium	Planomicrobium	stackebrandtii	Planomicrobium_stackebrandtii	23	20	2	1	1	1	1	1
1	125	132	219846192	Bacteria	Actinobacteria	Actinobacteria	Streptomycetales	Streptomycetaceae	Kitasatospora	Kitasatospora	gansuensis	Kitasatospora_gansuensis	6834	3891	392	1	65	32	3	1
1	125	133	219846193	Bacteria	Actinobacteria	Actinobacteria	Streptomycetales	Streptomycetaceae	Kitasatospora	Kitasatospora	terrestris	Kitasatospora_terrestris	6834	3891	392	1	65	32	3	1
1	125	133	219846194	Bacteria	Actinobacteria	Actinobacteria	Streptomycetales	Streptomycetaceae	Kitasatospora	Kitasatospora	paranensis	Kitasatospora_paranensis	6834	3891	392	1	65	32	3	1
85	126	134	219846195	Bacteria	Firmicutes	Bacilli	Bacillales	Bacillaceae	Bacillus	Bacillus	farraginis	Bacillus_farraginis	5	5	1	1	1	1	1	1
85	127	135	219846196	Bacteria	Firmicutes	Bacilli	Bacillales	Bacillaceae	Bacillus	Bacillus	fordii	Bacillus_fordii	5	5	1	1	3	3	1	1
1	87	92	219846197	Bacteria	Actinobacteria	Actinobacteria	Corynebacteriales	Mycobacteriaceae	Mycobacterium	Mycobacterium	cosmeticum	Mycobacterium_cosmeticum	6834	3891	392	1	100	71	3	1
86	128	136	219846198	Bacteria	Proteobacteria	Betaproteobacteria	Burkholderiales	unsure_unclassified_Burkholderiales	Thiomonas	Thiomonas	intermedia	Thiomonas_intermedia	8	6	1	1	6	5	1	1
1	129	137	219846199	Bacteria	Proteobacteria	Alphaproteobacteria	Sphingomonadales	Erythrobacteraceae	Erythrobacter	Erythrobacter	aquimaris	Erythrobacter_aquimaris	6834	3891	392	1	13	10	3	1
87	130	138	219846200	Bacteria	Actinobacteria	Actinobacteria	Glycomycetales	Glycomycetaceae	Glycomyces	Glycomyces	lechevalierae	Glycomyces_lechevalierae	9	8	1	1	9	8	1	1
88	131	139	219846201	Bacteria	Actinobacteria	Actinobacteria	Glycomycetales	Glycomycetaceae	Glycomyces	Glycomyces	arizonensis	Glycomyces_arizonensis	1	1	1	1	1	1	1	1
87	130	138	219846202	Bacteria	Actinobacteria	Actinobacteria	Glycomycetales	Glycomycetaceae	Glycomyces	Glycomyces	algeriensis	Glycomyces_algeriensis	9	8	1	1	9	8	1	1
36	52	52	219846203	Bacteria	Proteobacteria	Gammaproteobacteria	Alteromonadales	Shewanellaceae	Shewanella	Shewanella	marisflavi	Shewanella_marisflavi	38	26	1	1	5	4	1	1
36	132	140	219846204	Bacteria	Proteobacteria	Gammaproteobacteria	Alteromonadales	Shewanellaceae	Shewanella	Shewanella	aquimarina	Shewanella_aquimarina	38	26	1	1	3	2	1	1
39	59	60	219846205	Bacteria	Proteobacteria	Deltaproteobacteria	Desulfobacterales	Desulfobacteraceae	Desulfatibacillum	Desulfatibacillum	alkenivorans	Desulfatibacillum_alkenivorans	3	2	1	1	3	2	1	1
89	133	141	219846206	Bacteria	Firmicutes	Clostridia	Clostridiales	Lachnospiraceae	Anaerocolumna	Clostridium	jejuense	Clostridium_jejuense	1	1	1	1	1	1	1	1
90	134	142	219846207	Bacteria	Actinobacteria	Actinobacteria	Micrococcales	Microbacteriaceae	Agromyces	Agromyces	salentinus	Agromyces_salentinus	19	15	2	1	5	5	1	1
91	135	143	219846208	Bacteria	Proteobacteria	Gammaproteobacteria	Pseudomonadales	Moraxellaceae	Psychrobacter	Psychrobacter	alimentarius	Psychrobacter_alimentarius	50	36	1	1	36	25	1	1
27	40	144	219846209	Bacteria	Proteobacteria	Gammaproteobacteria	Alteromonadales	Alteromonadaceae	Marinobacter	Marinobacter	flavimaris	Marinobacter_flavimaris	36	33	1	1	9	8	1	1
27	136	145	219846210	Bacteria	Proteobacteria	Gammaproteobacteria	Alteromonadales	Alteromonadaceae	Marinobacter	Marinobacter	daepoensis	Marinobacter_daepoensis	36	33	1	1	6	4	1	1
92	137	146	219846211	Bacteria	Proteobacteria	Gammaproteobacteria	Oceanospirillales	Alcanivoracaceae	Kangiella	Kangiella	aquimarina	Kangiella_aquimarina	3	2	1	1	3	2	1	1
93	138	147	219846212	Bacteria	Bacteroidetes	Flavobacteriia	Flavobacteriales	Flavobacteriaceae	Winogradskyella	Winogradskyella	thalassocola	Winogradskyella_thalassocola	10	10	1	1	3	3	1	1
94	139	148	219846213	Bacteria	Bacteroidetes	Flavobacteriia	Flavobacteriales	Flavobacteriaceae	Winogradskyella	Winogradskyella	epiphytica	Winogradskyella_epiphytica	1	1	1	1	1	1	1	1
93	138	149	219846214	Bacteria	Bacteroidetes	Flavobacteriia	Flavobacteriales	Flavobacteriaceae	Winogradskyella	Winogradskyella	eximia	Winogradskyella_eximia	10	10	1	1	3	3	1	1
95	140	150	219846215	Bacteria	Actinobacteria	Actinobacteria	Micrococcales	Intrasporangiaceae	Janibacter	Janibacter	melonis	Janibacter_melonis	17	15	3	1	8	7	1	1
96	141	151	219846216	Bacteria	Proteobacteria	Gammaproteobacteria	Alteromonadales	Idiomarinaceae	Idiomarina	Idiomarina	ramblicola	Idiomarina_ramblicola	4	3	1	1	4	3	1	1
1	142	152	219846217	Bacteria	Proteobacteria	Gammaproteobacteria	Aeromonadales	Aeromonadaceae	Aeromonas	Aeromonas	molluscorum	Aeromonas_molluscorum	6834	3891	392	1	56	28	3	1
97	143	153	219846218	Bacteria	Bacteroidetes	Cytophagia	Cytophagales	Cyclobacteriaceae	Algoriphagus	Algoriphagus	marincola	Algoriphagus_marincola	1	1	1	1	1	1	1	1
1	144	154	219846219	Bacteria	Bacteroidetes	Flavobacteriia	Flavobacteriales	Flavobacteriaceae	Chryseobacterium	Chryseobacterium	antarcticum	Chryseobacterium_antarcticum	6834	3891	392	1	6	5	1	1
1	144	155	219846220	Bacteria	Bacteroidetes	Flavobacteriia	Flavobacteriales	Flavobacteriaceae	Chryseobacterium	Chryseobacterium	jeonii	Chryseobacterium_jeonii	6834	3891	392	1	6	5	1	1
98	145	156	219846221	Bacteria	Proteobacteria	Gammaproteobacteria	Alteromonadales	Alteromonadaceae	Salinimonas	Salinimonas	chungwhensis	Salinimonas_chungwhensis	1	1	1	1	1	1	1	1
99	146	157	219846222	Bacteria	Firmicutes	Bacilli	Bacillales	Bacillaceae	Pontibacillus	Pontibacillus	chungwhensis	Pontibacillus_chungwhensis	4	3	1	1	4	3	1	1
1	147	158	219846223	Bacteria	Proteobacteria	Gammaproteobacteria	Vibrionales	Vibrionaceae	Photobacterium	Photobacterium	lipolyticum	Photobacterium_lipolyticum	6834	3891	392	1	6	4	1	1
100	148	159	219846224	Bacteria	Proteobacteria	Alphaproteobacteria	Sphingomonadales	Sphingomonadaceae	Sphingorhabdus	Sphingopyxis	flavimaris	Sphingopyxis_flavimaris	3	3	1	1	3	3	1	1
101	149	160	219846225	Bacteria	Proteobacteria	Gammaproteobacteria	Xanthomonadales	Xanthomonadaceae	Silanimonas	Silanimonas	lenta	Silanimonas_lenta	1	1	1	1	1	1	1	1
1	150	161	219846226	Bacteria	Proteobacteria	Alphaproteobacteria	Sphingomonadales	Erythrobacteraceae	Porphyrobacter	Porphyrobacter	donghaensis	Porphyrobacter_donghaensis	6834	3891	392	1	14	9	3	1
1	129	137	219846227	Bacteria	Proteobacteria	Alphaproteobacteria	Sphingomonadales	Erythrobacteraceae	Erythrobacter	Erythrobacter	seohaensis	Erythrobacter_seohaensis	6834	3891	392	1	13	10	3	1
1	129	162	219846228	Bacteria	Proteobacteria	Alphaproteobacteria	Sphingomonadales	Erythrobacteraceae	Erythrobacter	Erythrobacter	gaetbuli	Erythrobacter_gaetbuli	6834	3891	392	1	13	10	3	1
23	151	163	219846229	Bacteria	Firmicutes	Bacilli	Bacillales	Bacillaceae	Anoxybacillus	Anoxybacillus	tepidamans	Anoxybacillus_tepidamans	26	19	2	1	8	6	1	1
102	152	164	219846230	Bacteria	Bacteroidetes	Flavobacteriia	Flavobacteriales	Flavobacteriaceae	Salegentibacter	Salegentibacter	mishustinae	Salegentibacter_mishustinae	8	6	1	1	8	6	1	1
103	153	165	219846231	Bacteria	Bacteroidetes	Flavobacteriia	Flavobacteriales	Flavobacteriaceae	Pibocella	Pibocella	ponti	Pibocella_ponti	1	1	1	1	1	1	1	1
104	154	166	219846232	Bacteria	Bacteroidetes	Flavobacteriia	Flavobacteriales	Flavobacteriaceae	Gillisia	Gillisia	mitskevichiae	Gillisia_mitskevichiae	5	4	1	1	5	4	1	1
105	155	167	219846233	Bacteria	Bacteroidetes	Flavobacteriia	Flavobacteriales	Flavobacteriaceae	Aquimarina	Aquimarina	muelleri	Aquimarina_muelleri	2	2	1	1	2	2	1	1
106	156	168	219846234	Bacteria	Bacteroidetes	Flavobacteriia	Flavobacteriales	Flavobacteriaceae	Gramella	Gramella	echinicola	Gramella_echinicola	6	4	1	1	6	4	1	1
107	157	169	219846235	Bacteria	Bacteroidetes	Cytophagia	Cytophagales	Flammeovirgaceae	Roseivirga	Roseivirga	ehrenbergii	Roseivirga_ehrenbergii	2	2	1	1	2	2	1	1
108	158	170	219846236	Bacteria	Proteobacteria	Gammaproteobacteria	Alteromonadales	Idiomarinaceae	Idiomarina	Idiomarina	seosinensis	Idiomarina_seosinensis	1	1	1	1	1	1	1	1
109	159	171	219846237	Bacteria	Bacteroidetes	Flavobacteriia	Flavobacteriales	Flavobacteriaceae	Bizionia	Bizionia	paragorgiae	Bizionia_paragorgiae	3	3	1	1	1	1	1	1
1	160	172	219846238	Bacteria	Proteobacteria	Alphaproteobacteria	Rhizobiales	Rhizobiaceae	Neorhizobium	Rhizobium	galegae	Rhizobium_galegae	6834	3891	392	1	6	5	1	3
110	161	173	219846239	Bacteria	Bacteroidetes	Cytophagia	Cytophagales	Cytophagaceae	Cytophaga	Cytophaga	aurantiaca	Cytophaga_aurantiaca	4	2	1	1	4	2	1	1
111	162	174	219846240	Bacteria	Proteobacteria	Alphaproteobacteria	Rhodospirillales	Rhodospirillaceae	Rhodospirillum	Rhodospirillum	centenum	Rhodospirillum_centenum	3	2	2	1	3	2	2	1
112	163	175	219846241	Bacteria	Proteobacteria	Alphaproteobacteria	Caulobacterales	Caulobacteraceae	Brevundimonas	Brevundimonas	bullata	Brevundimonas_bullata	37	23	2	1	14	10	1	1
113	164	176	219846243	Bacteria	Proteobacteria	Betaproteobacteria	Burkholderiales	Oxalobacteraceae	Duganella	Duganella	zoogloeoides	Duganella_zoogloeoides	52	33	9	1	4	3	2	1
114	165	177	219846244	Bacteria	Proteobacteria	Betaproteobacteria	Burkholderiales	Comamonadaceae	Brachymonas	Brachymonas	denitrificans	Brachymonas_denitrificans	1	1	1	1	1	1	1	1
115	166	178	219846245	Bacteria	Proteobacteria	Alphaproteobacteria	Rhodothalassiales	Rhodothalassiaceae	Rhodothalassium	Rhodothalassium	salexigens	Rhodothalassium_salexigens	3	1	1	1	3	1	1	1
116	167	179	219846246	Bacteria	Proteobacteria	Alphaproteobacteria	Rhodospirillales	Rhodospirillaceae	Phaeospirillum	Phaeospirillum	fulvum	Phaeospirillum_fulvum	4	4	1	1	4	4	1	1
1	168	180	219846247	Bacteria	Proteobacteria	Alphaproteobacteria	Rhizobiales	Phyllobacteriaceae	Mesorhizobium	Mesorhizobium	loti	Mesorhizobium_loti	6834	3891	392	1	42	27	2	2
117	169	181	219846248	Bacteria	Proteobacteria	Alphaproteobacteria	Sphingomonadales	Sphingomonadaceae	Novosphingobium	Novosphingobium	capsulatum	Novosphingobium_capsulatum	15	8	1	2	8	3	1	2
118	170	182	219846249	Bacteria	Proteobacteria	Betaproteobacteria	Rhodocyclales	Rhodocyclaceae	Rhodocyclus	Rhodocyclus	tenuis	Rhodocyclus_tenuis	1	1	1	1	1	1	1	1
1	171	183	219846250	Bacteria	Proteobacteria	Betaproteobacteria	Burkholderiales	Comamonadaceae	Rhodoferax	Rhodoferax	fermentans	Rhodoferax_fermentans	6834	3891	392	1	4	4	2	1
119	172	184	219846251	Bacteria	Proteobacteria	Betaproteobacteria	Burkholderiales	unsure_unclassified_Burkholderiales	Rubrivivax	Rubrivivax	gelatinosus	Rubrivivax_gelatinosus	12	9	6	1	5	4	3	1
1	173	185	219846252	Bacteria	Firmicutes	Bacilli	Bacillales	Bacillaceae	Bacillus	Bacillus	firmus	Bacillus_firmus	6834	3891	392	2	10	6	2	2
120	174	186	219846253	Bacteria	Firmicutes	Bacilli	Bacillales	Sporolactobacillaceae	Sporolactobacillus	Sporolactobacillus	laevolacticus	Sporolactobacillus_laevolacticus	20	6	2	1	20	6	2	1
121	175	187	219846254	Bacteria	Aquificae	Aquificae	Aquificales	Aquificaceae	Hydrogenobaculum	Hydrogenobaculum	acidophilum	Hydrogenobaculum_acidophilum	2	2	1	1	2	2	1	1
1	176	188	219846255	Bacteria	Proteobacteria	Alphaproteobacteria	Rhodobacterales	Rhodobacteraceae	Rhodovulum	Rhodovulum	strictum	Rhodovulum_strictum	6834	3891	392	1	3	3	1	1
122	177	189	219846256	Bacteria	Proteobacteria	Alphaproteobacteria	Rhodobacterales	Rhodobacteraceae	Rhodovulum	Rhodovulum	sulfidophilum	Rhodovulum_sulfidophilum	5	4	1	1	4	3	1	1
1	178	190	219846257	Bacteria	Proteobacteria	Gammaproteobacteria	Alteromonadales	Moritellaceae	Moritella	Moritella	japonica	Moritella_japonica	6834	3891	392	1	8	8	2	1
36	179	191	219846258	Bacteria	Proteobacteria	Gammaproteobacteria	Alteromonadales	Shewanellaceae	Shewanella	Shewanella	violacea	Shewanella_violacea	38	26	1	1	4	3	1	1
123	180	192	219846259	Bacteria	Proteobacteria	Alphaproteobacteria	Rhodospirillales	Acetobacteraceae	Acidocella	Acidocella	aminolytica	Acidocella_aminolytica	4	3	1	1	4	3	1	1
124	181	193	219846260	Bacteria	Proteobacteria	Alphaproteobacteria	Rhodospirillales	Acetobacteraceae	Acidiphilium	Acidiphilium	angustum	Acidiphilium_angustum	3	3	1	1	3	3	1	1
125	182	194	219846261	Bacteria	Proteobacteria	Alphaproteobacteria	Rhodospirillales	Acetobacteraceae	Acidiphilium	Acidiphilium	cryptum	Acidiphilium_cryptum	5	3	1	2	5	3	1	2
123	180	192	219846262	Bacteria	Proteobacteria	Alphaproteobacteria	Rhodospirillales	Acetobacteraceae	Acidocella	Acidocella	facilis	Acidocella_facilis	4	3	1	1	4	3	1	1
125	182	194	219846263	Bacteria	Proteobacteria	Alphaproteobacteria	Rhodospirillales	Acetobacteraceae	Acidiphilium	Acidiphilium	organovorum	Acidiphilium_organovorum	5	3	1	1	5	3	1	1
124	181	193	219846264	Bacteria	Proteobacteria	Alphaproteobacteria	Rhodospirillales	Acetobacteraceae	Acidiphilium	Acidiphilium	rubrum	Acidiphilium_rubrum	3	3	1	1	3	3	1	1
126	183	195	219846265	Bacteria	Proteobacteria	Alphaproteobacteria	Rhizobiales	Rhodobiaceae	Afifella	Afifella	marina	Afifella_marina	6	3	2	1	6	3	2	1
127	184	196	219846266	Bacteria	Proteobacteria	Alphaproteobacteria	Rhizobiales	Methylobacteriaceae	Methylobacterium	Methylobacterium	extorquens	Methylobacterium_extorquens	24	11	1	1	23	11	1	1
1	185	197	219846267	Bacteria	Proteobacteria	Alphaproteobacteria	Rhodobacterales	Rhodobacteraceae	Paracoccus	Paracoccus	aminovorans	Paracoccus_aminovorans	6834	3891	392	1	4	3	1	1
1	186	198	219846268	Bacteria	Proteobacteria	Alphaproteobacteria	Rhodobacterales	Rhodobacteraceae	Paracoccus	Paracoccus	thiocyanatus	Paracoccus_thiocyanatus	6834	3891	392	1	3	2	1	1
128	187	199	219846269	Bacteria	Proteobacteria	Alphaproteobacteria	Rhizobiales	Xanthobacteraceae	Starkeya	Starkeya	novella	Starkeya_novella	14	11	3	1	14	11	3	1
129	188	200	219846270	Bacteria	Proteobacteria	Alphaproteobacteria	Rickettsiales	Rickettsiaceae	Orientia	Orientia	tsutsugamushi	Orientia_tsutsugamushi	4	2	1	1	4	2	1	1
1	189	201	219846271	Bacteria	Spirochaetes	Spirochaetia	Spirochaetales	Borreliaceae	Borrelia	Borrelia	miyamotoi	Borrelia_miyamotoi	6834	3891	392	1	2	1	1	1
130	190	202	219846272	Bacteria	Firmicutes	Bacilli	Lactobacillales	Carnobacteriaceae	Granulicatella	Granulicatella	adiacens	Granulicatella_adiacens	1	1	1	1	1	1	1	1
131	191	203	219846273	Bacteria	Firmicutes	Bacilli	Lactobacillales	Aerococcaceae	Abiotrophia	Abiotrophia	defectiva	Abiotrophia_defectiva	1	1	1	1	1	1	1	1
84	192	204	219846274	Bacteria	Firmicutes	Bacilli	Bacillales	Planococcaceae	Planomicrobium	Planomicrobium	okeanokoites	Planomicrobium_okeanokoites	23	20	2	1	17	15	2	1
1	193	205	219846275	Bacteria	Actinobacteria	Actinobacteria	Streptomycetales	Streptomycetaceae	Streptomyces	Streptomyces	scabiei	Streptomyces_scabiei	6834	3891	392	1	30	15	1	1
1	33	33	219846276	Bacteria	Actinobacteria	Actinobacteria	Streptomycetales	Streptomycetaceae	Streptomyces	Streptomyces	acidiscabies	Streptomyces_acidiscabies	6834	3891	392	1	370	197	4	1
1	193	206	219846277	Bacteria	Actinobacteria	Actinobacteria	Streptomycetales	Streptomycetaceae	Streptomyces	Streptomyces	diastatochromogenes	Streptomyces_diastatochromogenes	6834	3891	392	1	30	15	1	1
1	193	205	219846278	Bacteria	Actinobacteria	Actinobacteria	Streptomycetales	Streptomycetaceae	Streptomyces	Streptomyces	neyagawaensis	Streptomyces_neyagawaensis	6834	3891	392	1	30	15	1	1
1	31	207	219846279	Bacteria	Actinobacteria	Actinobacteria	Streptomycetales	Streptomycetaceae	Streptomyces	Streptomyces	eurythermus	Streptomyces_eurythermus	6834	3891	392	1	328	181	3	1
1	31	31	219846280	Bacteria	Actinobacteria	Actinobacteria	Streptomycetales	Streptomycetaceae	Streptomyces	Streptomyces	sampsonii	Streptomyces_sampsonii	6834	3891	392	1	328	181	3	1
1	31	208	219846281	Bacteria	Actinobacteria	Actinobacteria	Streptomycetales	Streptomycetaceae	Streptomyces	Streptomyces	tendae	Streptomyces_tendae	6834	3891	392	1	328	181	3	1
1	194	209	219846282	Bacteria	Actinobacteria	Actinobacteria	Micromonosporales	Micromonosporaceae	Spirilliplanes	Spirilliplanes	yamanashiensis	Spirilliplanes_yamanashiensis	6834	3891	392	1	1	1	1	1
1	195	210	219846283	Bacteria	Spirochaetes	Spirochaetia	Spirochaetales	Borreliaceae	Borreliella	Borrelia	turdi	Borrelia_turdi	6834	3891	392	1	22	14	1	1
1	195	210	219846284	Bacteria	Spirochaetes	Spirochaetia	Spirochaetales	Borreliaceae	Borreliella	Borrelia	tanukii	Borrelia_tanukii	6834	3891	392	1	22	14	1	1
1	196	211	219846285	Bacteria	Proteobacteria	Gammaproteobacteria	Enterobacteriales	Enterobacteriaceae	Xenorhabdus	Xenorhabdus	poinarii	Xenorhabdus_poinarii	6834	3891	392	1	9	8	1	2
1	197	212	219846286	Bacteria	Proteobacteria	Alphaproteobacteria	Rhizobiales	Bradyrhizobiaceae	Bradyrhizobium	Bradyrhizobium	oligotrophicum	Bradyrhizobium_oligotrophicum	6834	3891	392	1	61	34	9	1
132	198	213	219846287	Bacteria	Tenericutes	Mollicutes	Mycoplasmatales	Mycoplasmataceae	Ureaplasma	Ureaplasma	canigenitalium	Ureaplasma_canigenitalium	1	1	1	1	1	1	1	1
133	199	214	219846288	Bacteria	Tenericutes	Mollicutes	Mycoplasmatales	Mycoplasmataceae	Ureaplasma	Ureaplasma	diversum	Ureaplasma_diversum	1	1	1	1	1	1	1	1
134	200	215	219846289	Bacteria	Tenericutes	Mollicutes	Mycoplasmatales	Mycoplasmataceae	Ureaplasma	Ureaplasma	felinum	Ureaplasma_felinum	2	2	1	1	2	2	1	1
135	201	216	219846290	Bacteria	Firmicutes	Bacilli	Lactobacillales	Lactobacillaceae	Lactobacillus	Lactobacillus	paracasei	Lactobacillus_paracasei	23	12	1	1	15	5	1	1
1	202	217	219846291	Bacteria	Proteobacteria	Gammaproteobacteria	Pseudomonadales	Pseudomonadaceae	Pseudomonas	Pseudomonas	oryzihabitans	Pseudomonas_oryzihabitans	6834	3891	392	1	83	48	1	2
136	203	218	219846292	Bacteria	Firmicutes	Bacilli	Bacillales	Paenibacillaceae	Paenibacillus	Paenibacillus	amylolyticus	Paenibacillus_amylolyticus	16	10	1	1	16	10	1	1
137	204	219	219846293	Bacteria	Actinobacteria	Actinobacteria	Frankiales	Cryptosporangiaceae	Cryptosporangium	Cryptosporangium	arvum	Cryptosporangium_arvum	8	5	1	1	8	5	1	1
1	205	220	219846294	Bacteria	Actinobacteria	Actinobacteria	Streptosporangiales	Streptosporangiaceae	Herbidospora	Herbidospora	cretacea	Herbidospora_cretacea	6834	3891	392	1	4	3	1	1
138	206	221	219846295	Bacteria	Proteobacteria	Alphaproteobacteria	Rhodobacterales	Rhodobacteraceae	Roseibium	Roseibium	denhamense	Roseibium_denhamense	1	1	1	1	1	1	1	1
139	207	222	219846296	Bacteria	Proteobacteria	Alphaproteobacteria	Rhodobacterales	Rhodobacteraceae	Ahrensia	Ahrensia	kielensis	Ahrensia_kielensis	2	1	1	1	2	1	1	1
140	208	223	219846297	Bacteria	Firmicutes	Bacilli	Lactobacillales	Enterococcaceae	Tetragenococcus	Tetragenococcus	muriaticus	Tetragenococcus_muriaticus	4	2	1	1	4	2	1	1
141	209	224	219846298	Bacteria	Chlamydiae	Chlamydiia	Chlamydiales	Chlamydiaceae	Chlamydia	Chlamydia	trachomatis	Chlamydia_trachomatis	6	3	1	1	6	3	1	1
55	210	225	219846299	Bacteria	Proteobacteria	Alphaproteobacteria	Rhizobiales	Bartonellaceae	Bartonella	Bartonella	elizabethae	Bartonella_elizabethae	45	34	3	1	34	25	1	1
1	211	226	219846300	Bacteria	Proteobacteria	Gammaproteobacteria	Oceanospirillales	Halomonadaceae	Halomonas	Halomonas	halodenitrificans	Halomonas_halodenitrificans	6834	3891	392	1	2	1	1	1
142	212	227	219846301	Bacteria	Proteobacteria	Betaproteobacteria	Neisseriales	Neisseriaceae	Kingella	Kingella	oralis	Kingella_oralis	1	1	1	1	1	1	1	1
143	213	228	219846302	Bacteria	Proteobacteria	Betaproteobacteria	Neisseriales	Neisseriaceae	Neisseria	Neisseria	flavescens	Neisseria_flavescens	32	24	4	1	11	8	2	1
143	214	229	219846303	Bacteria	Proteobacteria	Betaproteobacteria	Neisseriales	Neisseriaceae	Neisseria	Neisseria	elongata	Neisseria_elongata	32	24	4	1	2	1	1	1
144	215	230	219846304	Bacteria	Proteobacteria	Betaproteobacteria	Neisseriales	Neisseriaceae	Vitreoscilla	Vitreoscilla	stercoraria	Vitreoscilla_stercoraria	1	1	1	1	1	1	1	1
145	216	231	219846305	Bacteria	Proteobacteria	Deltaproteobacteria	Desulfuromonadales	Geobacteraceae	Geobacter	Geobacter	metallireducens	Geobacter_metallireducens	5	3	1	1	5	3	1	1
146	217	232	219846306	Bacteria	Tenericutes	Mollicutes	Mycoplasmatales	Mycoplasmataceae	Mycoplasma	Mycoplasma	corogypsi	Mycoplasma_corogypsi	1	1	1	1	1	1	1	1
147	218	233	219846307	Bacteria	Firmicutes	Clostridia	Thermoanaerobacterales	Thermoanaerobacteraceae	Thermoanaerobacter	Thermoanaerobacter	brockii	Thermoanaerobacter_brockii	8	2	1	2	8	2	1	2
148	219	234	219846308	Bacteria	Firmicutes	Clostridia	Thermoanaerobacterales	Thermoanaerobacteraceae	Thermoanaerobacter	Thermoanaerobacter	thermocopriae	Thermoanaerobacter_thermocopriae	7	4	1	1	4	2	1	1
149	220	235	219846309	Bacteria	Firmicutes	Clostridia	Clostridiales	Clostridiaceae	Caloramator	Caloramator	fervidus	Caloramator_fervidus	1	1	1	1	1	1	1	1
150	221	236	219846310	Bacteria	Deinococcus-Thermus	Deinococci	Thermales	Thermaceae	Thermus	Thermus	aquaticus	Thermus_aquaticus	4	4	1	1	1	1	1	1
151	222	237	219846311	Bacteria	Deinococcus-Thermus	Deinococci	Thermales	Thermaceae	Thermus	Thermus	filiformis	Thermus_filiformis	4	1	1	1	4	1	1	1
143	213	228	219846312	Bacteria	Proteobacteria	Betaproteobacteria	Neisseriales	Neisseriaceae	Neisseria	Neisseria	weaveri	Neisseria_weaveri	32	24	4	1	11	8	2	1
152	223	238	219846313	Bacteria	Firmicutes	Bacilli	Bacillales	unsure_Terrabacteria_group	Gemella	Gemella	haemolysans	Gemella_haemolysans	4	4	1	1	3	3	1	1
152	223	238	219846314	Bacteria	Firmicutes	Bacilli	Bacillales	unsure_Terrabacteria_group	Gemella	Gemella	morbillorum	Gemella_morbillorum	4	4	1	1	3	3	1	1
153	224	239	219846315	Bacteria	Proteobacteria	Epsilonproteobacteria	Campylobacterales	Campylobacteraceae	Arcobacter	Arcobacter	cryaerophilus	Arcobacter_cryaerophilus	9	6	1	1	5	5	1	1
154	225	240	219846316	Bacteria	Proteobacteria	Epsilonproteobacteria	Campylobacterales	Campylobacteraceae	Arcobacter	Arcobacter	nitrofigilis	Arcobacter_nitrofigilis	2	1	1	1	2	1	1	1
155	226	241	219846317	Bacteria	Bacteroidetes	Bacteroidia	Bacteroidales	Porphyromonadaceae	Porphyromonas	Porphyromonas	levii	Porphyromonas_levii	3	1	1	1	3	1	1	1
156	227	242	219846318	Bacteria	Bacteroidetes	Bacteroidia	Bacteroidales	Porphyromonadaceae	Porphyromonas	Porphyromonas	macacae	Porphyromonas_macacae	1	1	1	1	1	1	1	1
157	228	243	219846319	Bacteria	Bacteroidetes	Bacteroidia	Bacteroidales	Rikenellaceae	Alistipes	Alistipes	putredinis	Alistipes_putredinis	2	1	1	1	2	1	1	1
158	229	244	219846320	Bacteria	Bacteroidetes	Bacteroidia	Bacteroidales	Rikenellaceae	Rikenella	Rikenella	microfusus	Rikenella_microfusus	1	1	1	1	1	1	1	1
159	230	245	219846321	Bacteria	Firmicutes	Bacilli	Lactobacillales	Lactobacillaceae	Lactobacillus	Lactobacillus	reuteri	Lactobacillus_reuteri	1	1	1	3	1	1	1	3
160	231	246	219846322	Bacteria	Tenericutes	Mollicutes	Mycoplasmatales	Mycoplasmataceae	Mycoplasma	Mycoplasma	imitans	Mycoplasma_imitans	4	2	1	1	4	2	1	1
161	232	247	219846323	Bacteria	Tenericutes	Mollicutes	Mycoplasmatales	Mycoplasmataceae	Mycoplasma	Mycoplasma	gallinaceum	Mycoplasma_gallinaceum	1	1	1	1	1	1	1	1
162	233	248	219846324	Bacteria	Tenericutes	Mollicutes	Mycoplasmatales	Mycoplasmataceae	Mycoplasma	Mycoplasma	meleagridis	Mycoplasma_meleagridis	2	1	1	1	2	1	1	1
163	234	249	219846325	Bacteria	Proteobacteria	Betaproteobacteria	Rhodocyclales	Rhodocyclaceae	Azoarcus	Azoarcus	toluvorans	Azoarcus_toluvorans	7	7	2	1	4	4	1	1
119	235	250	219846326	Bacteria	Proteobacteria	Betaproteobacteria	Burkholderiales	unsure_unclassified_Burkholderiales	Leptothrix	Leptothrix	discophora	Leptothrix_discophora	12	9	6	2	2	2	2	2
164	236	251	219846327	Bacteria	Firmicutes	Clostridia	Clostridiales	Ruminococcaceae	Acetivibrio	Acetivibrio	cellulolyticus	Acetivibrio_cellulolyticus	2	2	2	1	2	2	2	1
165	237	252	219846328	Bacteria	Firmicutes	Clostridia	Clostridiales	Ruminococcaceae	Pseudobacteroides	Pseudobacteroides	cellulosolvens	Pseudobacteroides_cellulosolvens	1	1	1	1	1	1	1	1
166	238	253	219846329	Bacteria	Proteobacteria	Alphaproteobacteria	Rickettsiales	Rickettsiaceae	Rickettsia	Rickettsia	massiliae	Rickettsia_massiliae	49	28	2	1	49	28	2	1
166	238	253	219846330	Bacteria	Proteobacteria	Alphaproteobacteria	Rickettsiales	Rickettsiaceae	Rickettsia	Rickettsia	montanensis	Rickettsia_montanensis	49	28	2	1	49	28	2	1
166	238	253	219846331	Bacteria	Proteobacteria	Alphaproteobacteria	Rickettsiales	Rickettsiaceae	Rickettsia	Rickettsia	rhipicephali	Rickettsia_rhipicephali	49	28	2	1	49	28	2	1
1	239	254	219846332	Bacteria	Firmicutes	Bacilli	Bacillales	Staphylococcaceae	Staphylococcus	Staphylococcus	warneri	Staphylococcus_warneri	6834	3891	392	1	80	42	3	1
167	240	255	219846333	Bacteria	Bacteroidetes	Flavobacteriia	Flavobacteriales	Flavobacteriaceae	Flavobacterium	Flavobacterium	hibernum	Flavobacterium_hibernum	87	50	1	1	24	13	1	1
1	241	256	219846334	Bacteria	Firmicutes	Clostridia	Halanaerobiales	Halanaerobiaceae	Halanaerobium	Halanaerobium	lacusrosei	Halanaerobium_lacusrosei	6834	3891	392	1	2	2	1	1
168	242	257	219846335	Bacteria	Actinobacteria	Actinobacteria	Geodermatophilales	Geodermatophilaceae	Blastococcus	Blastococcus	aggregatus	Blastococcus_aggregatus	7	4	1	1	7	4	1	1
169	243	258	219846336	Bacteria	Proteobacteria	Gammaproteobacteria	Thiotrichales	Piscirickettsiaceae	Thiomicrospira	Thiomicrospira	pelophila	Thiomicrospira_pelophila	2	2	1	1	2	2	1	1
1	244	259	219846337	Bacteria	Proteobacteria	Gammaproteobacteria	Oceanospirillales	Halomonadaceae	Halomonas	Halomonas	pacifica	Halomonas_pacifica	6834	3891	392	1	15	12	2	1
170	245	260	219846338	Bacteria	Proteobacteria	Gammaproteobacteria	Oceanospirillales	Halomonadaceae	Cobetia	Cobetia	marina	Cobetia_marina	3	2	2	2	3	2	2	2
171	246	261	219846339	Bacteria	Firmicutes	Clostridia	Clostridiales	Ruminococcaceae	Ruminococcus	Ruminococcus	albus	Ruminococcus_albus	4	1	1	1	4	1	1	1
172	247	262	219846340	Bacteria	Firmicutes	Clostridia	Clostridiales	Ruminococcaceae	Ruminococcus	Ruminococcus	bromii	Ruminococcus_bromii	1	1	1	1	1	1	1	1
173	248	263	219846341	Bacteria	Firmicutes	Clostridia	Clostridiales	Ruminococcaceae	Ruminococcus	Ruminococcus	flavefaciens	Ruminococcus_flavefaciens	1	1	1	1	1	1	1	1
174	249	264	219846342	Bacteria	Firmicutes	Clostridia	Clostridiales	Heliobacteriaceae	Heliobacterium	Heliobacterium	chlorum	Heliobacterium_chlorum	2	2	2	1	2	2	2	1
175	250	265	219846343	Archaea	Crenarchaeota	Thermoprotei	Desulfurococcales	Pyrodictiaceae	Pyrodictium	Pyrodictium	occultum	Pyrodictium_occultum	10	7	5	1	6	5	3	1
176	251	266	219846344	Bacteria	Proteobacteria	Gammaproteobacteria	Cardiobacteriales	Cardiobacteriaceae	Cardiobacterium	Cardiobacterium	hominis	Cardiobacterium_hominis	1	1	1	1	1	1	1	1
177	252	267	219846345	Bacteria	Proteobacteria	Epsilonproteobacteria	Campylobacterales	Helicobacteraceae	Helicobacter	Helicobacter	felis	Helicobacter_felis	7	6	1	1	7	6	1	1
178	253	268	219846346	Bacteria	Proteobacteria	Gammaproteobacteria	Pasteurellales	Pasteurellaceae	Avibacterium	Avibacterium	volantium	Avibacterium_volantium	9	5	1	1	9	5	1	1
179	254	269	219846347	Bacteria	Proteobacteria	Gammaproteobacteria	Pasteurellales	Pasteurellaceae	Haemophilus	Haemophilus	parahaemolyticus	Haemophilus_parahaemolyticus	20	8	2	2	20	8	2	2
180	255	270	219846348	Bacteria	Proteobacteria	Epsilonproteobacteria	Campylobacterales	Helicobacteraceae	Helicobacter	Helicobacter	muridarum	Helicobacter_muridarum	26	14	1	1	5	2	1	1
1	256	271	219846349	Bacteria	Proteobacteria	Epsilonproteobacteria	Campylobacterales	Helicobacteraceae	Helicobacter	Helicobacter	acinonychis	Helicobacter_acinonychis	6834	3891	392	1	9	4	2	1
180	257	272	219846350	Bacteria	Proteobacteria	Epsilonproteobacteria	Campylobacterales	Helicobacteraceae	Helicobacter	Helicobacter	cinaedi	Helicobacter_cinaedi	26	14	1	1	4	2	1	1
181	258	273	219846351	Bacteria	Proteobacteria	Epsilonproteobacteria	Campylobacterales	Helicobacteraceae	Wolinella	Wolinella	succinogenes	Wolinella_succinogenes	1	1	1	1	1	1	1	1
182	259	274	219846352	Bacteria	Proteobacteria	Gammaproteobacteria	Chromatiales	Halothiobacillaceae	Halothiobacillus	Halothiobacillus	hydrothermalis	Halothiobacillus_hydrothermalis	2	2	1	1	2	2	1	1
102	152	275	219846353	Bacteria	Bacteroidetes	Flavobacteriia	Flavobacteriales	Flavobacteriaceae	Salegentibacter	Salegentibacter	salegens	Salegentibacter_salegens	8	6	1	1	8	6	1	1
183	260	276	219846355	Bacteria	Firmicutes	Bacilli	Lactobacillales	Carnobacteriaceae	Carnobacterium	Carnobacterium	funditum	Carnobacterium_funditum	11	10	2	1	5	4	2	1
1	202	277	219846356	Bacteria	Proteobacteria	Gammaproteobacteria	Pseudomonadales	Pseudomonadaceae	Pseudomonas	Pseudomonas	flavescens	Pseudomonas_flavescens	6834	3891	392	1	83	48	1	1
184	261	278	219846357	Bacteria	Proteobacteria	Epsilonproteobacteria	Campylobacterales	Campylobacteraceae	Campylobacter	Campylobacter	helveticus	Campylobacter_helveticus	36	11	1	1	6	2	1	1
1	53	279	219846358	Bacteria	Proteobacteria	Betaproteobacteria	Burkholderiales	Alcaligenaceae	Bordetella	Bordetella	bronchiseptica	Bordetella_bronchiseptica	6834	3891	392	1	40	23	2	1
1	53	279	219846359	Bacteria	Proteobacteria	Betaproteobacteria	Burkholderiales	Alcaligenaceae	Bordetella	Bordetella	parapertussis	Bordetella_parapertussis	6834	3891	392	1	40	23	2	1
1	53	279	219846360	Bacteria	Proteobacteria	Betaproteobacteria	Burkholderiales	Alcaligenaceae	Bordetella	Bordetella	pertussis	Bordetella_pertussis	6834	3891	392	1	40	23	2	1
180	255	270	219846361	Bacteria	Proteobacteria	Epsilonproteobacteria	Campylobacterales	Helicobacteraceae	Helicobacter	Helicobacter	hepaticus	Helicobacter_hepaticus	26	14	1	1	5	2	1	1
1	168	180	219846362	Bacteria	Proteobacteria	Alphaproteobacteria	Rhizobiales	Phyllobacteriaceae	Mesorhizobium	Mesorhizobium	ciceri	Mesorhizobium_ciceri	6834	3891	392	1	42	27	2	1
185	262	280	219846363	Bacteria	Tenericutes	Mollicutes	Mycoplasmatales	Mycoplasmataceae	Mycoplasma	Mycoplasma	agassizii	Mycoplasma_agassizii	2	1	1	1	2	1	1	1
1	263	281	219846364	Bacteria	Proteobacteria	Gammaproteobacteria	Thiotrichales	Piscirickettsiaceae	Cycloclasticus	Cycloclasticus	pugetii	Cycloclasticus_pugetii	6834	3891	392	1	4	3	1	1
147	218	233	219846365	Bacteria	Firmicutes	Clostridia	Thermoanaerobacterales	Thermoanaerobacteraceae	Thermoanaerobacter	Thermoanaerobacter	brockii	Thermoanaerobacter_brockii	8	2	1	2	8	2	1	2
186	264	282	219846366	Bacteria	Proteobacteria	Gammaproteobacteria	Alteromonadales	Colwelliaceae	Colwellia	Colwellia	rossensis	Colwellia_rossensis	14	11	1	1	6	4	1	1
1	265	283	219846367	Bacteria	Proteobacteria	Betaproteobacteria	Burkholderiales	Comamonadaceae	Polaromonas	Polaromonas	vacuolata	Polaromonas_vacuolata	6834	3891	392	1	1	1	1	1
187	266	284	219846368	Bacteria	Bacteroidetes	Flavobacteriia	Flavobacteriales	Flavobacteriaceae	Polaribacter	Polaribacter	franzmannii	Polaribacter_franzmannii	6	6	1	1	3	3	1	1
188	267	285	219846369	Bacteria	Tenericutes	Mollicutes	Acholeplasmatales	Acholeplasmataceae	Acholeplasma	Acholeplasma	oculi	Acholeplasma_oculi	1	1	1	1	1	1	1	1
56	88	93	219846370	Bacteria	Tenericutes	Mollicutes	Acholeplasmatales	Acholeplasmataceae	Acholeplasma	Acholeplasma	laidlawii	Acholeplasma_laidlawii	6	3	1	1	6	3	1	1
189	268	286	219846371	Bacteria	Proteobacteria	Alphaproteobacteria	Rickettsiales	Anaplasmataceae	Ehrlichia	Ehrlichia	muris	Ehrlichia_muris	10	5	1	1	10	5	1	1
190	269	287	219846372	Bacteria	Tenericutes	Mollicutes	Mycoplasmatales	Mycoplasmataceae	Mycoplasma	Mycoplasma	felifaucium	Mycoplasma_felifaucium	2	2	1	1	2	2	1	1
191	270	288	219846373	Bacteria	Tenericutes	Mollicutes	Mycoplasmatales	Mycoplasmataceae	Mycoplasma	Mycoplasma	simbae	Mycoplasma_simbae	1	1	1	1	1	1	1	1
192	271	289	219846374	Bacteria	Tenericutes	Mollicutes	Mycoplasmatales	Mycoplasmataceae	Mycoplasma	Mycoplasma	leonicaptivi	Mycoplasma_leonicaptivi	1	1	1	1	1	1	1	1
193	272	290	219846375	Bacteria	Tenericutes	Mollicutes	Mycoplasmatales	Mycoplasmataceae	Mycoplasma	Mycoplasma	leopharyngis	Mycoplasma_leopharyngis	3	2	1	1	3	2	1	1
166	238	253	219846376	Bacteria	Proteobacteria	Alphaproteobacteria	Rickettsiales	Rickettsiaceae	Rickettsia	Rickettsia	honei	Rickettsia_honei	49	28	2	1	49	28	2	1
194	273	291	219846377	Bacteria	Tenericutes	Mollicutes	Mycoplasmatales	Mycoplasmataceae	Mycoplasma	Mycoplasma	sturni	Mycoplasma_sturni	1	1	1	1	1	1	1	1
195	274	292	219846378	Bacteria	Thermotogae	Thermotogae	Thermotogales	Thermotogaceae	Pseudothermotoga	Thermotoga	subterranea	Thermotoga_subterranea	5	3	1	1	5	3	1	1
196	275	293	219846379	Bacteria	Proteobacteria	Deltaproteobacteria	Syntrophobacterales	Syntrophobacteraceae	Thermodesulforhabdus	Thermodesulforhabdus	norvegica	Thermodesulforhabdus_norvegica	1	1	1	1	1	1	1	1
197	276	294	219846380	Bacteria	Tenericutes	Mollicutes	Mycoplasmatales	Mycoplasmataceae	Mycoplasma	Mycoplasma	putrefaciens	Mycoplasma_putrefaciens	14	6	1	1	14	6	1	1
1	277	295	219846381	Bacteria	Proteobacteria	Gammaproteobacteria	Pseudomonadales	Pseudomonadaceae	Pseudomonas	Pseudomonas	balearica	Pseudomonas_balearica	6834	3891	392	1	1	1	1	1
198	278	296	219846382	Bacteria	Proteobacteria	Deltaproteobacteria	Desulfuromonadales	Desulfuromonadaceae	Desulfuromonas	Desulfuromonas	palmitatis	Desulfuromonas_palmitatis	1	1	1	1	1	1	1	1
145	216	231	219846383	Bacteria	Proteobacteria	Deltaproteobacteria	Desulfuromonadales	Geobacteraceae	Geobacter	Geobacter	hydrogenophilus	Geobacter_hydrogenophilus	5	3	1	1	5	3	1	1
199	279	297	219846384	Bacteria	Proteobacteria	Betaproteobacteria	Burkholderiales	Burkholderiaceae	Ralstonia	Ralstonia	syzygii	Ralstonia_syzygii	38	20	2	1	11	5	1	1
200	280	298	219846385	Bacteria	Actinobacteria	Actinobacteria	Micrococcales	Microbacteriaceae	Clavibacter	Clavibacter	michiganensis	Clavibacter_michiganensis	12	1	1	1	12	1	1	1
201	281	299	219846386	Bacteria	Proteobacteria	Deltaproteobacteria	Desulfovibrionales	Desulfovibrionaceae	Desulfovibrio	Desulfovibrio	gabonensis	Desulfovibrio_gabonensis	3	3	1	1	3	3	1	1
202	282	300	219846387	Bacteria	Proteobacteria	Deltaproteobacteria	Desulfovibrionales	Desulfovibrionaceae	Desulfovibrio	Desulfovibrio	acrylicus	Desulfovibrio_acrylicus	5	4	1	1	5	4	1	1
203	283	301	219846388	Bacteria	Firmicutes	Clostridia	Clostridiales	Peptococcaceae	Desulfotomaculum	Desulfotomaculum	thermocisternum	Desulfotomaculum_thermocisternum	7	4	1	1	3	1	1	2
204	284	302	219846389	Bacteria	Proteobacteria	Gammaproteobacteria	Thiotrichales	Piscirickettsiaceae	Piscirickettsia	Piscirickettsia	salmonis	Piscirickettsia_salmonis	1	1	1	1	1	1	1	1
205	285	303	219846390	Bacteria	Firmicutes	Clostridia	Clostridiales	Lachnospiraceae	Butyrivibrio	Butyrivibrio	fibrisolvens	Butyrivibrio_fibrisolvens	1	1	1	1	1	1	1	1
206	286	304	219846391	Bacteria	Proteobacteria	Deltaproteobacteria	Desulfuromonadales	Geobacteraceae	Geobacter	Geobacter	chapellei	Geobacter_chapellei	3	3	2	1	2	2	1	1
1	287	305	219846392	Bacteria	Spirochaetes	Spirochaetia	Spirochaetales	Borreliaceae	Borrelia	Borrelia	coriaceae	Borrelia_coriaceae	6834	3891	392	1	10	8	1	1
207	288	306	219846393	Bacteria	Tenericutes	Mollicutes	Mycoplasmatales	Mycoplasmataceae	Mycoplasma	Mycoplasma	alkalescens	Mycoplasma_alkalescens	23	17	1	1	9	8	1	1
208	289	307	219846394	Bacteria	Tenericutes	Mollicutes	Mycoplasmatales	Mycoplasmataceae	Mycoplasma	Mycoplasma	alvi	Mycoplasma_alvi	2	2	1	1	2	2	1	1
209	290	308	219846395	Bacteria	Tenericutes	Mollicutes	Mycoplasmatales	Mycoplasmataceae	Mycoplasma	Mycoplasma	bovirhinis	Mycoplasma_bovirhinis	7	4	1	1	7	4	1	1
210	291	309	219846396	Bacteria	Tenericutes	Mollicutes	Mycoplasmatales	Mycoplasmataceae	Mycoplasma	Mycoplasma	bovoculi	Mycoplasma_bovoculi	2	1	1	1	2	1	1	1
207	288	306	219846397	Bacteria	Tenericutes	Mollicutes	Mycoplasmatales	Mycoplasmataceae	Mycoplasma	Mycoplasma	canadense	Mycoplasma_canadense	23	17	1	1	9	8	1	1
211	292	310	219846398	Bacteria	Tenericutes	Mollicutes	Mycoplasmatales	Mycoplasmataceae	Mycoplasma	Mycoplasma	ovipneumoniae	Mycoplasma_ovipneumoniae	5	3	1	1	2	2	1	1
212	293	311	219846399	Bacteria	Proteobacteria	Deltaproteobacteria	Desulfobacterales	Desulfobacteraceae	Desulfonema	Desulfonema	magnum	Desulfonema_magnum	1	1	1	1	1	1	1	1
213	294	312	219846400	Bacteria	Proteobacteria	Deltaproteobacteria	Desulfobacterales	Desulfobacteraceae	Desulfonema	Desulfonema	ishimotonii	Desulfonema_ishimotonii	1	1	1	1	1	1	1	1
1	295	313	219846401	Bacteria	Proteobacteria	Gammaproteobacteria	Vibrionales	Vibrionaceae	Vibrio	Vibrio	scophthalmi	Vibrio_scophthalmi	6834	3891	392	1	9	3	1	1
1	296	314	219846402	Bacteria	Actinobacteria	Actinobacteria	Streptosporangiales	Streptosporangiaceae	Nonomuraea	Nonomuraea	africana	Nonomuraea_africana	6834	3891	392	1	15	10	1	1
1	297	315	219846403	Bacteria	Actinobacteria	Actinobacteria	Streptosporangiales	Streptosporangiaceae	Nonomuraea	Nonomuraea	angiospora	Nonomuraea_angiospora	6834	3891	392	1	20	19	1	1
1	298	316	219846404	Bacteria	Actinobacteria	Actinobacteria	Streptosporangiales	Streptosporangiaceae	Nonomuraea	Nonomuraea	fastidiosa	Nonomuraea_fastidiosa	6834	3891	392	1	1	1	1	1
1	299	317	219846405	Bacteria	Actinobacteria	Actinobacteria	Streptosporangiales	Streptosporangiaceae	Nonomuraea	Nonomuraea	ferruginea	Nonomuraea_ferruginea	6834	3891	392	1	2	2	1	1
1	300	318	219846406	Bacteria	Actinobacteria	Actinobacteria	Streptosporangiales	Streptosporangiaceae	Microtetraspora	Microtetraspora	fusca	Microtetraspora_fusca	6834	3891	392	1	6	4	1	1
1	300	318	219846407	Bacteria	Actinobacteria	Actinobacteria	Streptosporangiales	Streptosporangiaceae	Microtetraspora	Microtetraspora	niveoalba	Microtetraspora_niveoalba	6834	3891	392	1	6	4	1	1
1	297	315	219846408	Bacteria	Actinobacteria	Actinobacteria	Streptosporangiales	Streptosporangiaceae	Nonomuraea	Nonomuraea	polychroma	Nonomuraea_polychroma	6834	3891	392	1	20	19	1	1
1	296	314	219846409	Bacteria	Actinobacteria	Actinobacteria	Streptosporangiales	Streptosporangiaceae	Nonomuraea	Nonomuraea	recticatena	Nonomuraea_recticatena	6834	3891	392	1	15	10	1	1
1	297	315	219846410	Bacteria	Actinobacteria	Actinobacteria	Streptosporangiales	Streptosporangiaceae	Nonomuraea	Nonomuraea	spiralis	Nonomuraea_spiralis	6834	3891	392	1	20	19	1	1
1	301	319	219846411	Bacteria	Actinobacteria	Actinobacteria	Streptosporangiales	Streptosporangiaceae	Microbispora	Microbispora	rosea	Microbispora_rosea	6834	3891	392	1	10	9	2	1
18	302	320	219846412	Bacteria	Actinobacteria	Actinobacteria	Streptosporangiales	Thermomonosporaceae	Actinomadura	Actinomadura	atramentaria	Actinomadura_atramentaria	68	44	3	1	3	2	2	1
18	22	321	219846413	Bacteria	Actinobacteria	Actinobacteria	Streptosporangiales	Thermomonosporaceae	Actinomadura	Actinomadura	coerulea	Actinomadura_coerulea	68	44	3	1	35	21	1	1
214	303	322	219846414	Bacteria	Actinobacteria	Actinobacteria	Streptosporangiales	Thermomonosporaceae	Actinocorallia	Actinocorallia	libanotica	Actinocorallia_libanotica	15	7	1	1	7	4	1	1
18	22	321	219846415	Bacteria	Actinobacteria	Actinobacteria	Streptosporangiales	Thermomonosporaceae	Actinomadura	Actinomadura	luteofluorescens	Actinomadura_luteofluorescens	68	44	3	1	35	21	1	1
18	22	323	219846416	Bacteria	Actinobacteria	Actinobacteria	Streptosporangiales	Thermomonosporaceae	Actinomadura	Actinomadura	macra	Actinomadura_macra	68	44	3	1	35	21	1	1
18	22	324	219846417	Bacteria	Actinobacteria	Actinobacteria	Streptosporangiales	Thermomonosporaceae	Actinomadura	Actinomadura	rugatobispora	Actinomadura_rugatobispora	68	44	3	1	35	21	1	1
18	22	321	219846418	Bacteria	Actinobacteria	Actinobacteria	Streptosporangiales	Thermomonosporaceae	Actinomadura	Actinomadura	verrucosospora	Actinomadura_verrucosospora	68	44	3	1	35	21	1	1
1	304	325	219846419	Bacteria	Firmicutes	Bacilli	Bacillales	Bacillaceae	Bacillus	Bacillus	sporothermodurans	Bacillus_sporothermodurans	6834	3891	392	1	4	2	1	1
215	305	326	219846420	Bacteria	Actinobacteria	Actinobacteria	Corynebacteriales	Mycobacteriaceae	Mycobacterium	Mycobacterium	hassiacum	Mycobacterium_hassiacum	1	1	1	1	1	1	1	1
216	306	327	219846421	Bacteria	Proteobacteria	Deltaproteobacteria	Desulfuromonadales	Desulfuromonadaceae	Desulfuromonas	Desulfuromonas	chloroethenica	Desulfuromonas_chloroethenica	1	1	1	1	1	1	1	1
217	307	328	219846422	Bacteria	Firmicutes	Clostridia	Clostridiales	Clostridiaceae	Clostridium	Clostridium	chauvoei	Clostridium_chauvoei	8	6	1	1	8	6	1	1
78	308	329	219846423	Bacteria	Proteobacteria	Betaproteobacteria	Burkholderiales	Oxalobacteraceae	Massilia	Massilia	timonae	Massilia_timonae	27	27	3	1	2	2	2	1
182	259	274	219846424	Bacteria	Proteobacteria	Gammaproteobacteria	Chromatiales	Halothiobacillaceae	Halothiobacillus	Halothiobacillus	halophilus	Halothiobacillus_halophilus	2	2	1	1	2	2	1	1
218	309	330	219846425	Bacteria	Proteobacteria	Alphaproteobacteria	Rhodobacterales	Rhodobacteraceae	Sagittula	Sagittula	stellata	Sagittula_stellata	2	1	1	1	2	1	1	1
219	310	331	219846426	Bacteria	Tenericutes	Mollicutes	Mycoplasmatales	Mycoplasmataceae	Mycoplasma	Mycoplasma	pullorum	Mycoplasma_pullorum	1	1	1	1	1	1	1	1
1	311	332	219846427	Bacteria	Actinobacteria	Actinobacteria	Micromonosporales	Micromonosporaceae	Actinoplanes	Actinoplanes	philippinensis	Actinoplanes_philippinensis	6834	3891	392	1	11	9	2	2
1	311	333	219846428	Bacteria	Actinobacteria	Actinobacteria	Micromonosporales	Micromonosporaceae	Actinoplanes	Actinoplanes	auranticolor	Actinoplanes_auranticolor	6834	3891	392	1	11	9	2	2
217	307	328	219846429	Bacteria	Firmicutes	Clostridia	Clostridiales	Clostridiaceae	Clostridium	Clostridium	septicum	Clostridium_septicum	8	6	1	1	8	6	1	1
220	312	334	219846430	Bacteria	Verrucomicrobia	Verrucomicrobiae	Verrucomicrobiales	Verrucomicrobiaceae	Prosthecobacter	Prosthecobacter	dejongeii	Prosthecobacter_dejongeii	3	3	1	1	3	3	1	1
221	313	335	219846431	Bacteria	Verrucomicrobia	Verrucomicrobiae	Verrucomicrobiales	Verrucomicrobiaceae	Prosthecobacter	Prosthecobacter	vanneervenii	Prosthecobacter_vanneervenii	2	2	1	1	2	2	1	1
220	312	334	219846432	Bacteria	Verrucomicrobia	Verrucomicrobiae	Verrucomicrobiales	Verrucomicrobiaceae	Prosthecobacter	Prosthecobacter	debontii	Prosthecobacter_debontii	3	3	1	1	3	3	1	1
220	312	334	219846433	Bacteria	Verrucomicrobia	Verrucomicrobiae	Verrucomicrobiales	Verrucomicrobiaceae	Prosthecobacter	Prosthecobacter	fusiformis	Prosthecobacter_fusiformis	3	3	1	1	3	3	1	1
222	314	336	219846434	Bacteria	Bacteroidetes	Flavobacteriia	Flavobacteriales	Flavobacteriaceae	Riemerella	Riemerella	anatipestifer	Riemerella_anatipestifer	3	1	1	1	3	1	1	1
223	315	337	219846435	Bacteria	Bacteroidetes	Flavobacteriia	Flavobacteriales	Flavobacteriaceae	Gelidibacter	Gelidibacter	algens	Gelidibacter_algens	3	3	1	1	2	2	1	1
224	316	338	219846436	Bacteria	Tenericutes	Mollicutes	Mycoplasmatales	Mycoplasmataceae	Ureaplasma	Ureaplasma	gallorale	Ureaplasma_gallorale	6	3	1	1	1	1	1	1
225	317	339	219846437	Bacteria	Proteobacteria	Deltaproteobacteria	Desulfovibrionales	Desulfomicrobiaceae	Desulfomicrobium	Desulfomicrobium	apsheronum	Desulfomicrobium_apsheronum	9	6	1	1	9	6	1	1
180	318	340	219846438	Bacteria	Proteobacteria	Epsilonproteobacteria	Campylobacterales	Helicobacteraceae	Helicobacter	Helicobacter	trogontum	Helicobacter_trogontum	26	14	1	1	1	1	1	1
226	319	341	219846439	Bacteria	Proteobacteria	Gammaproteobacteria	Pasteurellales	Pasteurellaceae	Actinobacillus	Actinobacillus	porcinus	Actinobacillus_porcinus	5	3	1	1	2	1	1	1
227	320	342	219846440	Bacteria	Firmicutes	Clostridia	Clostridiales	Clostridiales_Family_XIII._Incertae_Sedis	unsure_Terrabacteria_group	Eubacterium	saphenum	Eubacterium_saphenum	1	1	1	1	1	1	1	1
228	321	343	219846441	Bacteria	Proteobacteria	Gammaproteobacteria	Pasteurellales	Pasteurellaceae	unsure_unclassified_Pasteurellaceae	Pasteurella	aerogenes	Pasteurella_aerogenes	2	1	1	1	2	1	1	1
229	322	344	219846442	Bacteria	Proteobacteria	Gammaproteobacteria	Methylococcales	Methylococcaceae	Methylosphaera	Methylosphaera	hansonii	Methylosphaera_hansonii	1	1	1	1	1	1	1	1
190	269	287	219846443	Bacteria	Tenericutes	Mollicutes	Mycoplasmatales	Mycoplasmataceae	Mycoplasma	Mycoplasma	adleri	Mycoplasma_adleri	2	2	1	1	2	2	1	1
207	288	306	219846444	Bacteria	Tenericutes	Mollicutes	Mycoplasmatales	Mycoplasmataceae	Mycoplasma	Mycoplasma	auris	Mycoplasma_auris	23	17	1	1	9	8	1	1
197	276	294	219846445	Bacteria	Tenericutes	Mollicutes	Mycoplasmatales	Mycoplasmataceae	Mycoplasma	Mycoplasma	cottewii	Mycoplasma_cottewii	14	6	1	1	14	6	1	1
197	276	294	219846446	Bacteria	Tenericutes	Mollicutes	Mycoplasmatales	Mycoplasmataceae	Mycoplasma	Mycoplasma	yeatsii	Mycoplasma_yeatsii	14	6	1	1	14	6	1	1
1	323	345	219846447	Bacteria	Firmicutes	Clostridia	Clostridiales	Peptococcaceae	Desulfitobacterium	Desulfitobacterium	chlororespirans	Desulfitobacterium_chlororespirans	6834	3891	392	1	6	3	1	1
1	324	346	219846448	Bacteria	Proteobacteria	Alphaproteobacteria	Rhizobiales	Brucellaceae	Ochrobactrum	Ochrobactrum	intermedium	Ochrobactrum_intermedium	6834	3891	392	1	41	21	3	1
230	325	347	219846449	Bacteria	Proteobacteria	Alphaproteobacteria	Rhodobacterales	Rhodobacteraceae	Octadecabacter	Octadecabacter	arcticus	Octadecabacter_arcticus	6	2	1	1	6	2	1	1
187	266	284	219846450	Bacteria	Bacteroidetes	Flavobacteriia	Flavobacteriales	Flavobacteriaceae	Polaribacter	Polaribacter	filamentus	Polaribacter_filamentus	6	6	1	1	3	3	1	1
166	238	253	219846451	Bacteria	Proteobacteria	Alphaproteobacteria	Rickettsiales	Rickettsiaceae	Rickettsia	Rickettsia	aeschlimannii	Rickettsia_aeschlimannii	49	28	2	1	49	28	2	1
231	326	348	219846452	Bacteria	Deferribacteres	Deferribacteres	Deferribacterales	Deferribacteraceae	Deferribacter	Deferribacter	thermophilus	Deferribacter_thermophilus	4	2	1	1	4	2	1	1
1	327	349	219846453	Bacteria	Firmicutes	Clostridia	Halanaerobiales	Halanaerobiaceae	Halanaerobium	Halanaerobium	congolense	Halanaerobium_congolense	6834	3891	392	1	12	8	2	1
1	328	350	219846454	Bacteria	Proteobacteria	Gammaproteobacteria	Enterobacteriales	Enterobacteriaceae	Pantoea	Pantoea	ananatis	Pantoea_ananatis	6834	3891	392	1	36	20	6	1
1	329	351	219846455	Bacteria	Proteobacteria	Gammaproteobacteria	Enterobacteriales	Enterobacteriaceae	Pectobacterium	Pectobacterium	betavasculorum	Pectobacterium_betavasculorum	6834	3891	392	1	26	5	2	1
1	329	351	219846456	Bacteria	Proteobacteria	Gammaproteobacteria	Enterobacteriales	Enterobacteriaceae	Pectobacterium	Pectobacterium	wasabiae	Pectobacterium_wasabiae	6834	3891	392	1	26	5	2	1
1	330	352	219846457	Bacteria	Proteobacteria	Gammaproteobacteria	Enterobacteriales	Enterobacteriaceae	Brenneria	Brenneria	nigrifluens	Brenneria_nigrifluens	6834	3891	392	1	5	2	1	1
1	331	353	219846458	Bacteria	Proteobacteria	Gammaproteobacteria	Enterobacteriales	Enterobacteriaceae	Erwinia	Erwinia	persicina	Erwinia_persicina	6834	3891	392	1	25	10	2	2
1	332	354	219846459	Bacteria	Proteobacteria	Gammaproteobacteria	Enterobacteriales	Enterobacteriaceae	Brenneria	Brenneria	salicis	Brenneria_salicis	6834	3891	392	1	6	2	2	3
232	333	355	219846460	Bacteria	Firmicutes	Clostridia	Thermoanaerobacterales	Thermoanaerobacterales_Family_III._Incertae_Sedis	Caldicellulosiruptor	Caldicellulosiruptor	owensensis	Caldicellulosiruptor_owensensis	15	8	1	1	2	1	1	1
233	334	356	219846461	Bacteria	Firmicutes	Clostridia	Clostridiales	Peptococcaceae	Dehalobacter	Dehalobacter	restrictus	Dehalobacter_restrictus	2	1	1	1	2	1	1	1
1	9	120	219846462	Bacteria	Actinobacteria	Actinobacteria	Corynebacteriales	Mycobacteriaceae	Mycobacterium	Mycobacterium	bohemicum	Mycobacterium_bohemicum	6834	3891	392	1	73	40	2	1
186	335	357	219846463	Bacteria	Proteobacteria	Gammaproteobacteria	Alteromonadales	Colwelliaceae	Colwellia	Colwellia	psychrotropica	Colwellia_psychrotropica	14	11	1	1	1	1	1	1
234	336	358	219846464	Bacteria	Proteobacteria	Gammaproteobacteria	Alteromonadales	Alteromonadaceae	Glaciecola	Glaciecola	pallidula	Glaciecola_pallidula	4	2	1	1	4	2	1	1
1	337	359	219846465	Bacteria	Proteobacteria	Gammaproteobacteria	Alteromonadales	Shewanellaceae	Shewanella	Shewanella	frigidimarina	Shewanella_frigidimarina	6834	3891	392	1	5	4	1	1
36	338	360	219846466	Bacteria	Proteobacteria	Gammaproteobacteria	Alteromonadales	Shewanellaceae	Shewanella	Shewanella	gelidimarina	Shewanella_gelidimarina	38	26	1	1	15	13	1	1
1	339	361	219846467	Bacteria	Proteobacteria	Alphaproteobacteria	Rhizobiales	Rhizobiaceae	Rhizobium	Rhizobium	giardinii	Rhizobium_giardinii	6834	3891	392	1	3	2	1	1
235	340	362	219846468	Bacteria	Proteobacteria	Alphaproteobacteria	Rhodobacterales	Rhodobacteraceae	Amaricoccus	Amaricoccus	tamworthensis	Amaricoccus_tamworthensis	1	1	1	1	1	1	1	1
236	341	363	219846469	Bacteria	Firmicutes	Clostridia	Clostridiales	Peptococcaceae	Desulfotomaculum	Desulfotomaculum	halophilum	Desulfotomaculum_halophilum	1	1	1	1	1	1	1	1
237	342	364	219846470	Bacteria	Proteobacteria	Gammaproteobacteria	Methylococcales	Methylococcaceae	Methylocaldum	Methylocaldum	tepidum	Methylocaldum_tepidum	4	4	1	1	4	4	1	1
237	342	364	219846471	Bacteria	Proteobacteria	Gammaproteobacteria	Methylococcales	Methylococcaceae	Methylocaldum	Methylocaldum	gracile	Methylocaldum_gracile	4	4	1	1	4	4	1	1
237	342	364	219846472	Bacteria	Proteobacteria	Gammaproteobacteria	Methylococcales	Methylococcaceae	Methylocaldum	Methylocaldum	szegediense	Methylocaldum_szegediense	4	4	1	1	4	4	1	1
177	252	267	219846473	Bacteria	Proteobacteria	Epsilonproteobacteria	Campylobacterales	Helicobacteraceae	Helicobacter	Helicobacter	salomonis	Helicobacter_salomonis	7	6	1	1	7	6	1	1
1	343	365	219846474	Bacteria	Proteobacteria	Alphaproteobacteria	Rhizobiales	Rhizobiaceae	Rhizobium	Rhizobium	mongolense	Rhizobium_mongolense	6834	3891	392	1	48	31	3	1
1	343	366	219846475	Bacteria	Proteobacteria	Alphaproteobacteria	Rhizobiales	Rhizobiaceae	Rhizobium	Rhizobium	tropici	Rhizobium_tropici	6834	3891	392	1	48	31	3	1
1	125	367	219846476	Bacteria	Actinobacteria	Actinobacteria	Streptomycetales	Streptomycetaceae	Kitasatospora	Kitasatospora	azatica	Kitasatospora_azatica	6834	3891	392	1	65	32	3	1
1	125	132	219846477	Bacteria	Actinobacteria	Actinobacteria	Streptomycetales	Streptomycetaceae	Kitasatospora	Kitasatospora	mediocidica	Kitasatospora_mediocidica	6834	3891	392	1	65	32	3	1
1	125	368	219846478	Bacteria	Actinobacteria	Actinobacteria	Streptomycetales	Streptomycetaceae	Kitasatospora	Kitasatospora	paracochleata	Kitasatospora_paracochleata	6834	3891	392	1	65	32	3	1
1	31	369	219846479	Bacteria	Actinobacteria	Actinobacteria	Streptomycetales	Streptomycetaceae	Streptomyces	Streptomyces	thermocarboxydovorans	Streptomyces_thermocarboxydovorans	6834	3891	392	1	328	181	3	1
1	31	78	219846480	Bacteria	Actinobacteria	Actinobacteria	Streptomycetales	Streptomycetaceae	Streptomyces	Streptomyces	thermocarboxydus	Streptomyces_thermocarboxydus	6834	3891	392	1	328	181	3	1
1	87	370	219846481	Bacteria	Actinobacteria	Actinobacteria	Corynebacteriales	Mycobacteriaceae	Mycobacterium	Mycobacterium	duvalii	Mycobacterium_duvalii	6834	3891	392	1	100	71	3	1
238	344	371	219846482	Bacteria	Proteobacteria	Epsilonproteobacteria	Campylobacterales	Helicobacteraceae	Helicobacter	Helicobacter	rodentium	Helicobacter_rodentium	3	3	1	1	3	3	1	1
239	345	372	219846483	Bacteria	Proteobacteria	Gammaproteobacteria	Aeromonadales	Succinivibrionaceae	Anaerobiospirillum	Anaerobiospirillum	succiniciproducens	Anaerobiospirillum_succiniciproducens	1	1	1	1	1	1	1	1
240	346	373	219846484	Bacteria	Proteobacteria	Deltaproteobacteria	Desulfuromonadales	Geobacteraceae	Geobacter	Geobacter	bremensis	Geobacter_bremensis	3	2	1	1	3	2	1	1
241	347	374	219846485	Bacteria	Proteobacteria	Deltaproteobacteria	Desulfuromonadales	Geobacteraceae	Geobacter	Geobacter	pelophilus	Geobacter_pelophilus	1	1	1	1	1	1	1	1
1	348	375	219846486	Bacteria	Proteobacteria	Gammaproteobacteria	Pseudomonadales	Pseudomonadaceae	Pseudomonas	Pseudomonas	aeruginosa	Pseudomonas_aeruginosa	6834	3891	392	1	12	4	1	1
143	349	376	219846487	Bacteria	Proteobacteria	Betaproteobacteria	Neisseriales	Neisseriaceae	Neisseria	Neisseria	gonorrhoeae	Neisseria_gonorrhoeae	32	24	4	1	7	5	1	1
1	9	120	219846488	Bacteria	Actinobacteria	Actinobacteria	Corynebacteriales	Mycobacteriaceae	Mycobacterium	Mycobacterium	szulgai	Mycobacterium_szulgai	6834	3891	392	1	73	40	2	1
1	107	113	219846489	Bacteria	Actinobacteria	Actinobacteria	Corynebacteriales	Mycobacteriaceae	Mycobacterium	Mycobacterium	simiae	Mycobacterium_simiae	6834	3891	392	1	22	17	1	1
1	9	120	219846490	Bacteria	Actinobacteria	Actinobacteria	Corynebacteriales	Mycobacteriaceae	Mycobacterium	Mycobacterium	avium	Mycobacterium_avium	6834	3891	392	1	73	40	2	1
242	350	377	219846491	Bacteria	Fusobacteria	Fusobacteriia	Fusobacteriales	Fusobacteriaceae	Fusobacterium	Fusobacterium	nucleatum	Fusobacterium_nucleatum	29	5	2	1	29	5	2	1
242	350	378	219846493	Bacteria	Fusobacteria	Fusobacteriia	Fusobacteriales	Fusobacteriaceae	Fusobacterium	Fusobacterium	periodonticum	Fusobacterium_periodonticum	29	5	2	1	29	5	2	1
1	87	379	219846494	Bacteria	Actinobacteria	Actinobacteria	Corynebacteriales	Mycobacteriaceae	Mycobacterium	Mycobacterium	komossense	Mycobacterium_komossense	6834	3891	392	1	100	71	3	1
1	87	380	219846495	Bacteria	Actinobacteria	Actinobacteria	Corynebacteriales	Mycobacteriaceae	Mycobacterium	Mycobacterium	gadium	Mycobacterium_gadium	6834	3891	392	1	100	71	3	1
243	351	381	219846496	Bacteria	Firmicutes	Bacilli	Lactobacillales	Carnobacteriaceae	Alloiococcus	Alloiococcus	otitis	Alloiococcus_otitis	2	1	1	1	2	1	1	1
84	192	382	219846498	Bacteria	Firmicutes	Bacilli	Bacillales	Planococcaceae	Planococcus	Planococcus	citreus	Planococcus_citreus	23	20	2	1	17	15	2	1
84	352	383	219846499	Bacteria	Firmicutes	Bacilli	Bacillales	Planococcaceae	Planococcus	Planococcus	kocurii	Planococcus_kocurii	23	20	2	1	5	4	1	1
1	353	384	219846500	Bacteria	Actinobacteria	Actinobacteria	Corynebacteriales	Mycobacteriaceae	Mycobacterium	Mycobacterium	hiberniae	Mycobacterium_hiberniae	6834	3891	392	1	16	12	1	1
244	354	385	219846501	Bacteria	Actinobacteria	Coriobacteriia	Coriobacteriales	Atopobiaceae	Atopobium	Atopobium	parvulum	Atopobium_parvulum	3	1	1	1	3	1	1	1
245	355	386	219846502	Bacteria	Bacteroidetes	Flavobacteriia	Flavobacteriales	Flavobacteriaceae	Capnocytophaga	Capnocytophaga	gingivalis	Capnocytophaga_gingivalis	10	5	2	1	2	1	1	1
246	356	387	219846503	Bacteria	Bacteroidetes	Flavobacteriia	Flavobacteriales	Flavobacteriaceae	Capnocytophaga	Capnocytophaga	sputigena	Capnocytophaga_sputigena	2	1	1	1	2	1	1	1
1	357	388	219846504	Bacteria	Proteobacteria	Alphaproteobacteria	Rhizobiales	Rhizobiaceae	Sinorhizobium	Sinorhizobium	saheli	Sinorhizobium_saheli	6834	3891	392	1	33	15	3	1
247	358	389	219846505	Bacteria	Actinobacteria	Actinobacteria	Actinomycetales	Actinomycetaceae	Actinomyces	Actinomyces	hyovaginalis	Actinomyces_hyovaginalis	1	1	1	1	1	1	1	1
248	359	390	219846506	Bacteria	Firmicutes	Bacilli	Lactobacillales	Carnobacteriaceae	Dolosigranulum	Dolosigranulum	pigrum	Dolosigranulum_pigrum	2	1	1	1	2	1	1	1
249	360	391	219846508	Bacteria	Firmicutes	Clostridia	Clostridiales	Lachnospiraceae	Lachnoclostridium	Clostridium	celerecrescens	Clostridium_celerecrescens	14	11	4	1	14	11	4	1
250	361	392	219846510	Bacteria	Firmicutes	Clostridia	Clostridiales	Ruminococcaceae	Ruminiclostridium	Clostridium	papyrosolvens	Clostridium_papyrosolvens	1	1	1	1	1	1	1	1
251	362	393	219846511	Bacteria	Firmicutes	Clostridia	Clostridiales	Lachnospiraceae	Lachnoclostridium	Clostridium	populeti	Clostridium_populeti	1	1	1	1	1	1	1	1
252	363	394	219846512	Bacteria	Firmicutes	Clostridia	Clostridiales	Ruminococcaceae	Ruminiclostridium	Clostridium	cellobioparum	Clostridium_cellobioparum	3	2	1	1	3	2	1	1
1	364	395	219846513	Bacteria	Firmicutes	Clostridia	Clostridiales	Clostridiaceae	Clostridium	Clostridium	puniceum	Clostridium_puniceum	6834	3891	392	1	14	7	1	1
253	365	396	219846514	Bacteria	Firmicutes	Clostridia	Clostridiales	Eubacteriaceae	Eubacterium	Eubacterium	cellulosolvens	Eubacterium_cellulosolvens	1	1	1	1	1	1	1	1
254	366	397	219846515	Bacteria	Proteobacteria	Alphaproteobacteria	Rhodospirillales	Acetobacteraceae	Acetobacter	Acetobacter	pasteurianus	Acetobacter_pasteurianus	65	24	1	1	29	10	1	1
119	172	398	219846516	Bacteria	Proteobacteria	Betaproteobacteria	Burkholderiales	unsure_unclassified_Burkholderiales	Ideonella	Ideonella	dechloratans	Ideonella_dechloratans	12	9	6	1	5	4	3	1
255	367	399	219846517	Bacteria	Proteobacteria	Deltaproteobacteria	Desulfurellales	Desulfurellaceae	Desulfurella	Desulfurella	acetivorans	Desulfurella_acetivorans	5	4	1	1	5	4	1	1
256	368	400	219846518	Bacteria	Proteobacteria	Gammaproteobacteria	Methylococcales	Methylococcaceae	Methylomonas	Methylomonas	fodinarum	Methylomonas_fodinarum	2	2	1	1	2	2	1	1
257	369	401	219846519	Bacteria	Firmicutes	Negativicutes	Acidaminococcales	Acidaminococcaceae	Phascolarctobacterium	Phascolarctobacterium	faecium	Phascolarctobacterium_faecium	1	1	1	1	1	1	1	1
258	370	402	219846520	Bacteria	Firmicutes	Clostridia	Clostridiales	Clostridiaceae	Clostridium	Clostridium	thermopalmarium	Clostridium_thermopalmarium	2	2	1	1	2	2	1	1
259	371	403	219846521	Bacteria	Firmicutes	Clostridia	Clostridiales	Ruminococcaceae	Ruminiclostridium	Clostridium	stercorarium	Clostridium_stercorarium	5	1	1	1	5	1	1	1
260	372	404	219846522	Bacteria	Proteobacteria	Alphaproteobacteria	Rhodospirillales	Acetobacteraceae	Roseococcus	Roseococcus	thiosulfatophilus	Roseococcus_thiosulfatophilus	2	2	1	1	2	2	1	1
1	373	405	219846523	Bacteria	Proteobacteria	Alphaproteobacteria	Rhizobiales	Rhizobiaceae	Rhizobium	Rhizobium	aggregatum	Rhizobium_aggregatum	6834	3891	392	1	1	1	1	1
261	374	406	219846524	Bacteria	Proteobacteria	Alphaproteobacteria	Rhizobiales	Bradyrhizobiaceae	Blastobacter	Blastobacter	capsulatus	Blastobacter_capsulatus	1	1	1	1	1	1	1	1
262	375	407	219846525	Bacteria	Proteobacteria	Gammaproteobacteria	Legionellales	Legionellaceae	Legionella	Legionella	feeleii	Legionella_feeleii	2	2	1	1	2	2	1	1
263	376	408	219846526	Bacteria	Proteobacteria	Alphaproteobacteria	Rhodospirillales	Acetobacteraceae	Gluconobacter	Gluconobacter	oxydans	Gluconobacter_oxydans	28	17	2	1	26	15	1	1
264	377	409	219846527	Bacteria	Bacteroidetes	Bacteroidia	Bacteroidales	Prevotellaceae	Prevotella	Prevotella	intermedia	Prevotella_intermedia	7	2	1	1	6	1	1	1
265	378	410	219846528	Bacteria	Actinobacteria	Actinobacteria	Corynebacteriales	Corynebacteriaceae	Turicella	Turicella	otitidis	Turicella_otitidis	1	1	1	1	1	1	1	1
254	379	411	219846529	Bacteria	Proteobacteria	Alphaproteobacteria	Rhodospirillales	Acetobacteraceae	Acetobacter	Acetobacter	aceti	Acetobacter_aceti	65	24	1	1	35	13	1	1
266	380	412	219846530	Bacteria	Proteobacteria	Gammaproteobacteria	Vibrionales	Vibrionaceae	Vibrio	Vibrio	cincinnatiensis	Vibrio_cincinnatiensis	4	3	1	1	1	1	1	1
1	381	413	219846531	Bacteria	Proteobacteria	Gammaproteobacteria	Vibrionales	Vibrionaceae	Vibrio	Vibrio	diazotrophicus	Vibrio_diazotrophicus	6834	3891	392	1	6	4	1	2
1	382	414	219846532	Bacteria	Proteobacteria	Gammaproteobacteria	Vibrionales	Vibrionaceae	Vibrio	Vibrio	natriegens	Vibrio_natriegens	6834	3891	392	2	64	29	1	2
1	382	414	219846533	Bacteria	Proteobacteria	Gammaproteobacteria	Vibrionales	Vibrionaceae	Vibrio	Vibrio	nereis	Vibrio_nereis	6834	3891	392	1	64	29	1	1
1	382	415	219846534	Bacteria	Proteobacteria	Gammaproteobacteria	Vibrionales	Vibrionaceae	Vibrio	Vibrio	nigripulchritudo	Vibrio_nigripulchritudo	6834	3891	392	1	64	29	1	1
1	383	416	219846535	Bacteria	Proteobacteria	Gammaproteobacteria	Vibrionales	Vibrionaceae	Vibrio	Vibrio	orientalis	Vibrio_orientalis	6834	3891	392	1	12	5	1	1
1	382	414	219846536	Bacteria	Proteobacteria	Gammaproteobacteria	Vibrionales	Vibrionaceae	Vibrio	Vibrio	proteolyticus	Vibrio_proteolyticus	6834	3891	392	1	64	29	1	2
1	382	414	219846537	Bacteria	Proteobacteria	Gammaproteobacteria	Vibrionales	Vibrionaceae	Vibrio	Vibrio	tubiashii	Vibrio_tubiashii	6834	3891	392	1	64	29	1	1
267	384	417	219846538	Bacteria	Proteobacteria	Betaproteobacteria	Rhodocyclales	Rhodocyclaceae	Zoogloea	Zoogloea	ramigera	Zoogloea_ramigera	6	4	1	1	4	2	1	1
268	385	418	219846539	Bacteria	Firmicutes	Clostridia	Clostridiales	Clostridiaceae	Clostridium	Clostridium	grantii	Clostridium_grantii	1	1	1	1	1	1	1	1
1	386	419	219846540	Bacteria	Proteobacteria	Alphaproteobacteria	Rhodospirillales	Acetobacteraceae	Gluconacetobacter	Gluconacetobacter	liquefaciens	Gluconacetobacter_liquefaciens	6834	3891	392	1	21	10	1	1
1	387	420	219846541	Bacteria	Proteobacteria	Alphaproteobacteria	Rhodospirillales	Acetobacteraceae	Komagataeibacter	Komagataeibacter	hansenii	Komagataeibacter_hansenii	6834	3891	392	1	42	14	2	1
269	388	421	219846542	Bacteria	Firmicutes	Clostridia	Clostridiales	Clostridiaceae	Caloramator	Caloramator	indicus	Caloramator_indicus	4	4	2	1	3	3	2	1
1	389	422	219846543	Bacteria	Firmicutes	Clostridia	Clostridiales	Clostridiaceae	Clostridium	Clostridium	paraputrificum	Clostridium_paraputrificum	6834	3891	392	1	3	1	1	1
270	390	423	219846544	Bacteria	Bacteroidetes	Bacteroidia	Bacteroidales	Porphyromonadaceae	Porphyromonas	Porphyromonas	cangingivalis	Porphyromonas_cangingivalis	2	1	1	1	2	1	1	1
271	391	424	219846545	Bacteria	Bacteroidetes	Bacteroidia	Bacteroidales	Porphyromonadaceae	Porphyromonas	Porphyromonas	cansulci	Porphyromonas_cansulci	6	2	1	1	6	2	1	1
1	392	425	219846546	Bacteria	Firmicutes	Bacilli	Bacillales	Bacillaceae	Bacillus	Bacillus	cohnii	Bacillus_cohnii	6834	3891	392	1	5	4	1	1
272	393	426	219846547	Bacteria	Firmicutes	Bacilli	Bacillales	Bacillaceae	Bacillus	Bacillus	pseudofirmus	Bacillus_pseudofirmus	3	2	1	1	3	2	1	1
273	394	427	219846548	Bacteria	Firmicutes	Bacilli	Bacillales	Bacillaceae	Bacillus	Bacillus	clausii	Bacillus_clausii	3	2	1	1	3	2	1	1
274	395	428	219846549	Bacteria	Firmicutes	Bacilli	Bacillales	Sporolactobacillaceae	unsure_Terrabacteria_group	Bacillus	clarkii	Bacillus_clarkii	2	2	1	1	2	2	1	1
275	396	429	219846550	Bacteria	Firmicutes	Bacilli	Bacillales	Sporolactobacillaceae	unsure_Terrabacteria_group	Bacillus	agaradhaerens	Bacillus_agaradhaerens	2	2	1	1	2	2	1	1
276	397	430	219846551	Bacteria	Firmicutes	Bacilli	Bacillales	Bacillaceae	Bacillus	Bacillus	gibsonii	Bacillus_gibsonii	3	3	1	1	3	3	1	1
1	392	431	219846552	Bacteria	Firmicutes	Bacilli	Bacillales	Bacillaceae	Bacillus	Bacillus	halmapalus	Bacillus_halmapalus	6834	3891	392	1	5	4	1	1
277	398	432	219846553	Bacteria	Firmicutes	Bacilli	Bacillales	Bacillaceae	Bacillus	Bacillus	pseudalcaliphilus	Bacillus_pseudalcaliphilus	6	4	1	1	6	4	1	1
278	399	433	219846554	Bacteria	Firmicutes	Clostridia	Clostridiales	Clostridiaceae	Clostridium	Sarcina	ventriculi	Sarcina_ventriculi	2	2	1	1	2	2	1	1
278	399	433	219846555	Bacteria	Firmicutes	Clostridia	Clostridiales	Clostridiaceae	Clostridium	Sarcina	maxima	Sarcina_maxima	2	2	1	1	2	2	1	1
279	400	434	219846556	Bacteria	Firmicutes	Clostridia	Clostridiales	Clostridiaceae	Clostridium	Clostridium	homopropionicum	Clostridium_homopropionicum	2	2	2	1	2	2	2	1
280	401	435	219846557	Bacteria	Firmicutes	Clostridia	Clostridiales	Clostridiaceae	Clostridium	Clostridium	quinii	Clostridium_quinii	1	1	1	1	1	1	1	1
281	402	436	219846558	Bacteria	Firmicutes	Clostridia	Clostridiales	Lachnospiraceae	Tyzzerella	Clostridium	neopropionicum	Clostridium_neopropionicum	3	2	1	1	1	1	1	1
282	403	437	219846559	Bacteria	Firmicutes	Clostridia	Clostridiales	Lachnospiraceae	Tyzzerella	Clostridium	colinum	Clostridium_colinum	1	1	1	1	1	1	1	1
283	404	438	219846560	Bacteria	Actinobacteria	Actinobacteria	Pseudonocardiales	Pseudonocardiaceae	Saccharopolyspora	Saccharopolyspora	gregorii	Saccharopolyspora_gregorii	2	2	1	1	2	2	1	1
284	405	439	219846561	Bacteria	Proteobacteria	Betaproteobacteria	Rhodocyclales	Rhodocyclaceae	Thauera	Thauera	aromatica	Thauera_aromatica	13	12	2	1	7	7	1	1
285	406	440	219846562	Bacteria	Proteobacteria	Deltaproteobacteria	Desulfuromonadales	Desulfuromonadaceae	Pelobacter	Pelobacter	acidigallici	Pelobacter_acidigallici	2	2	1	1	2	2	1	1
286	407	441	219846563	Bacteria	Tenericutes	Mollicutes	Mycoplasmatales	Mycoplasmataceae	Mycoplasma	Mycoplasma	genitalium	Mycoplasma_genitalium	5	2	1	1	5	2	1	1
287	408	442	219846564	Bacteria	Actinobacteria	Actinobacteria	Micrococcales	Microbacteriaceae	Curtobacterium	Curtobacterium	citreum	Curtobacterium_citreum	13	8	1	1	13	8	1	1
287	408	442	219846565	Bacteria	Actinobacteria	Actinobacteria	Micrococcales	Microbacteriaceae	Curtobacterium	Curtobacterium	luteum	Curtobacterium_luteum	13	8	1	1	13	8	1	1
288	409	443	219846566	Bacteria	Actinobacteria	Actinobacteria	Micrococcales	Microbacteriaceae	Rathayibacter	Rathayibacter	tritici	Rathayibacter_tritici	8	6	1	1	8	6	1	1
288	409	443	219846567	Bacteria	Actinobacteria	Actinobacteria	Micrococcales	Microbacteriaceae	Rathayibacter	Rathayibacter	rathayi	Rathayibacter_rathayi	8	6	1	1	8	6	1	1
1	410	444	219846568	Bacteria	Actinobacteria	Actinobacteria	Micrococcales	Microbacteriaceae	Microbacterium	Microbacterium	lacticum	Microbacterium_lacticum	6834	3891	392	2	18	17	1	2
1	411	445	219846569	Bacteria	Actinobacteria	Actinobacteria	Micrococcales	Microbacteriaceae	Microbacterium	Microbacterium	imperiale	Microbacterium_imperiale	6834	3891	392	2	6	5	1	2
1	412	446	219846570	Bacteria	Actinobacteria	Actinobacteria	Micrococcales	Microbacteriaceae	Microbacterium	Microbacterium	liquefaciens	Microbacterium_liquefaciens	6834	3891	392	1	54	40	2	1
1	412	446	219846571	Bacteria	Actinobacteria	Actinobacteria	Micrococcales	Microbacteriaceae	Microbacterium	Microbacterium	testaceum	Microbacterium_testaceum	6834	3891	392	1	54	40	2	1
289	413	447	219846572	Bacteria	Actinobacteria	Actinobacteria	Micrococcales	Microbacteriaceae	Microbacterium	Microbacterium	barkeri	Microbacterium_barkeri	2	2	1	1	2	2	1	1
90	414	448	219846573	Bacteria	Actinobacteria	Actinobacteria	Micrococcales	Microbacteriaceae	Agromyces	Agromyces	ramosus	Agromyces_ramosus	19	15	2	1	9	6	2	1
1	80	88	219846574	Bacteria	Actinobacteria	Actinobacteria	Micrococcales	Brevibacteriaceae	Brevibacterium	Brevibacterium	linens	Brevibacterium_linens	6834	3891	392	1	8	8	1	1
290	415	449	219846575	Bacteria	Firmicutes	Clostridia	Clostridiales	Clostridiaceae	Clostridium	Clostridium	celatum	Clostridium_celatum	2	2	1	1	2	2	1	1
291	416	450	219846576	Bacteria	Fusobacteria	Fusobacteriia	Fusobacteriales	Fusobacteriaceae	Cetobacterium	Cetobacterium	ceti	Cetobacterium_ceti	1	1	1	1	1	1	1	1
292	417	451	219846577	Bacteria	Actinobacteria	Actinobacteria	Actinomycetales	Actinomycetaceae	Actinomyces	Actinomyces	radingae	Actinomyces_radingae	1	1	1	1	1	1	1	1
293	418	452	219846578	Bacteria	Actinobacteria	Coriobacteriia	Coriobacteriales	Coriobacteriaceae	Coriobacterium	Coriobacterium	glomerans	Coriobacterium_glomerans	2	1	1	1	2	1	1	1
294	419	453	219846579	Bacteria	Actinobacteria	Actinobacteria	Pseudonocardiales	Pseudonocardiaceae	Thermocrispum	Thermocrispum	agreste	Thermocrispum_agreste	1	1	1	1	1	1	1	1
295	420	454	219846580	Bacteria	Actinobacteria	Actinobacteria	Pseudonocardiales	Pseudonocardiaceae	Thermocrispum	Thermocrispum	municipale	Thermocrispum_municipale	1	1	1	1	1	1	1	1
1	87	455	219846581	Bacteria	Actinobacteria	Actinobacteria	Corynebacteriales	Mycobacteriaceae	Mycobacterium	Mycobacterium	chlorophenolicum	Mycobacterium_chlorophenolicum	6834	3891	392	1	100	71	3	2
1	421	456	219846582	Bacteria	Actinobacteria	Actinobacteria	Streptomycetales	Streptomycetaceae	Streptomyces	Streptomyces	mashuensis	Streptomyces_mashuensis	6834	3891	392	1	234	119	4	1
296	422	457	219846583	Bacteria	Proteobacteria	Deltaproteobacteria	Desulfuromonadales	Desulfuromonadaceae	Desulfuromusa	Desulfuromusa	bakii	Desulfuromusa_bakii	3	3	1	1	3	3	1	1
1	423	458	219846584	Bacteria	Actinobacteria	Actinobacteria	Micrococcales	Cellulomonadaceae	Actinotalea	Actinotalea	fermentans	Actinotalea_fermentans	6834	3891	392	1	4	4	3	2
1	33	459	219846585	Bacteria	Actinobacteria	Actinobacteria	Streptomycetales	Streptomycetaceae	Streptomyces	Streptomyces	bikiniensis	Streptomyces_bikiniensis	6834	3891	392	1	370	197	4	1
1	33	460	219846586	Bacteria	Actinobacteria	Actinobacteria	Streptomycetales	Streptomycetaceae	Streptomyces	Streptomyces	galbus	Streptomyces_galbus	6834	3891	392	1	370	197	4	1
297	424	461	219846587	Bacteria	Firmicutes	Clostridia	Clostridiales	Clostridiaceae	Clostridium	Clostridium	acetireducens	Clostridium_acetireducens	1	1	1	1	1	1	1	1
298	425	462	219846588	Bacteria	Actinobacteria	Actinobacteria	Actinomycetales	Actinomycetaceae	Actinomyces	Actinomyces	howellii	Actinomyces_howellii	1	1	1	1	1	1	1	1
299	426	463	219846589	Bacteria	Actinobacteria	Actinobacteria	Actinomycetales	Actinomycetaceae	Actinomyces	Actinomyces	denticolens	Actinomyces_denticolens	1	1	1	1	1	1	1	1
1	427	464	219846590	Bacteria	Actinobacteria	Actinobacteria	Actinomycetales	Actinomycetaceae	Actinomyces	Actinomyces	georgiae	Actinomyces_georgiae	6834	3891	392	1	1	1	1	1
1	428	465	219846591	Bacteria	Actinobacteria	Actinobacteria	Corynebacteriales	Nocardiaceae	Rhodococcus	Rhodococcus	marinonascens	Rhodococcus_marinonascens	6834	3891	392	1	27	19	2	2
1	428	466	219846592	Bacteria	Actinobacteria	Actinobacteria	Corynebacteriales	Nocardiaceae	Rhodococcus	Rhodococcus	globerulus	Rhodococcus_globerulus	6834	3891	392	1	27	19	2	1
1	83	467	219846593	Bacteria	Actinobacteria	Actinobacteria	Corynebacteriales	Nocardiaceae	Rhodococcus	Rhodococcus	ruber	Rhodococcus_ruber	6834	3891	392	1	18	9	1	1
1	429	468	219846595	Bacteria	Actinobacteria	Actinobacteria	Micrococcales	Micrococcaceae	Arthrobacter	Arthrobacter	globiformis	Arthrobacter_globiformis	6834	3891	392	1	7	6	2	1
1	34	34	219846596	Bacteria	Actinobacteria	Actinobacteria	Micrococcales	Micrococcaceae	Arthrobacter	Arthrobacter	citreus	Arthrobacter_citreus	6834	3891	392	1	4	4	1	1
1	430	469	219846597	Bacteria	Actinobacteria	Actinobacteria	Micrococcales	Micrococcaceae	Arthrobacter	Arthrobacter	crystallopoietes	Arthrobacter_crystallopoietes	6834	3891	392	1	1	1	1	1
1	431	470	219846598	Bacteria	Actinobacteria	Actinobacteria	Micrococcales	Micrococcaceae	Glutamicibacter	Arthrobacter	nicotianae	Arthrobacter_nicotianae	6834	3891	392	1	10	8	1	1
1	429	468	219846599	Bacteria	Actinobacteria	Actinobacteria	Micrococcales	Micrococcaceae	Arthrobacter	Arthrobacter	pascens	Arthrobacter_pascens	6834	3891	392	1	7	6	2	1
1	432	471	219846600	Bacteria	Actinobacteria	Actinobacteria	Micrococcales	Micrococcaceae	Pseudarthrobacter	Arthrobacter	polychromogenes	Arthrobacter_polychromogenes	6834	3891	392	1	13	11	1	1
1	433	472	219846602	Bacteria	Actinobacteria	Actinobacteria	Micrococcales	Micrococcaceae	Paenarthrobacter	Arthrobacter	nicotinovorans	Arthrobacter_nicotinovorans	6834	3891	392	1	9	8	2	1
1	431	470	219846603	Bacteria	Actinobacteria	Actinobacteria	Micrococcales	Micrococcaceae	Glutamicibacter	Arthrobacter	protophormiae	Arthrobacter_protophormiae	6834	3891	392	1	10	8	1	1
300	434	473	219846604	Bacteria	Actinobacteria	Actinobacteria	Micrococcales	Micrococcaceae	Sinomonas	Sinomonas	atrocyanea	Sinomonas_atrocyanea	6	5	1	1	5	4	1	1
301	435	474	219846605	Bacteria	Actinobacteria	Actinobacteria	Micrococcales	Micrococcaceae	Nesterenkonia	Nesterenkonia	halobia	Nesterenkonia_halobia	11	11	1	1	5	5	1	1
302	436	475	219846606	Bacteria	Actinobacteria	Actinobacteria	Micrococcales	Micrococcaceae	Arthrobacter	Arthrobacter	agilis	Arthrobacter_agilis	1	1	1	1	1	1	1	1
303	437	476	219846607	Bacteria	Actinobacteria	Actinobacteria	Micrococcales	Micrococcaceae	Kocuria	Kocuria	kristinae	Kocuria_kristinae	1	1	1	1	1	1	1	1
1	438	477	219846608	Bacteria	Actinobacteria	Actinobacteria	Micrococcales	Micrococcaceae	Micrococcus	Micrococcus	lylae	Micrococcus_lylae	6834	3891	392	1	10	8	1	1
195	274	292	219846609	Bacteria	Thermotogae	Thermotogae	Thermotogales	Thermotogaceae	Pseudothermotoga	Thermotoga	elfii	Thermotoga_elfii	5	3	1	1	5	3	1	1
1	31	478	219846610	Bacteria	Actinobacteria	Actinobacteria	Streptomycetales	Streptomycetaceae	Streptomyces	Streptomyces	caelestis	Streptomyces_caelestis	6834	3891	392	1	328	181	3	1
1	33	479	219846611	Bacteria	Actinobacteria	Actinobacteria	Streptomycetales	Streptomycetaceae	Streptomyces	Streptomyces	subrutilus	Streptomyces_subrutilus	6834	3891	392	1	370	197	4	2
304	439	480	219846612	Bacteria	Firmicutes	Clostridia	Clostridiales	Ruminococcaceae	Ruminiclostridium	Clostridium	viride	Clostridium_viride	1	1	1	1	1	1	1	1
305	440	481	219846613	Bacteria	Firmicutes	Negativicutes	Acidaminococcales	Acidaminococcaceae	Succiniclasticum	Succiniclasticum	ruminis	Succiniclasticum_ruminis	1	1	1	1	1	1	1	1
1	441	482	219846614	Bacteria	Proteobacteria	Gammaproteobacteria	Pseudomonadales	Moraxellaceae	Acinetobacter	Acinetobacter	baumannii	Acinetobacter_baumannii	6834	3891	392	1	10	4	1	1
1	442	483	219846615	Bacteria	Proteobacteria	Gammaproteobacteria	Pseudomonadales	Moraxellaceae	Acinetobacter	Acinetobacter	haemolyticus	Acinetobacter_haemolyticus	6834	3891	392	1	6	4	2	2
1	443	482	219846616	Bacteria	Proteobacteria	Gammaproteobacteria	Pseudomonadales	Moraxellaceae	Acinetobacter	Acinetobacter	junii	Acinetobacter_junii	6834	3891	392	1	14	9	2	1
1	442	483	219846617	Bacteria	Proteobacteria	Gammaproteobacteria	Pseudomonadales	Moraxellaceae	Acinetobacter	Acinetobacter	lwoffii	Acinetobacter_lwoffii	6834	3891	392	1	6	4	2	1
1	444	484	219846618	Bacteria	Proteobacteria	Gammaproteobacteria	Pseudomonadales	Moraxellaceae	Acinetobacter	Acinetobacter	radioresistens	Acinetobacter_radioresistens	6834	3891	392	1	3	2	1	1
306	445	485	219846619	Bacteria	Actinobacteria	Actinobacteria	Corynebacteriales	Corynebacteriaceae	Corynebacterium	Corynebacterium	auris	Corynebacterium_auris	2	2	1	1	2	2	1	1
1	446	486	219846620	Bacteria	Actinobacteria	Actinobacteria	Corynebacteriales	Corynebacteriaceae	Corynebacterium	Corynebacterium	pilosum	Corynebacterium_pilosum	6834	3891	392	1	2	2	1	3
1	447	487	219846621	Bacteria	Actinobacteria	Actinobacteria	Corynebacteriales	Corynebacteriaceae	Corynebacterium	Corynebacterium	xerosis	Corynebacterium_xerosis	6834	3891	392	1	2	1	1	1
307	448	488	219846622	Bacteria	Actinobacteria	Actinobacteria	Corynebacteriales	Corynebacteriaceae	Corynebacterium	Corynebacterium	afermentans	Corynebacterium_afermentans	6	5	1	1	6	5	1	1
1	449	489	219846623	Bacteria	Actinobacteria	Actinobacteria	Corynebacteriales	Corynebacteriaceae	Corynebacterium	Corynebacterium	amycolatum	Corynebacterium_amycolatum	6834	3891	392	1	3	2	1	3
1	450	490	219846624	Bacteria	Actinobacteria	Actinobacteria	Corynebacteriales	Corynebacteriaceae	Corynebacterium	Corynebacterium	matruchotii	Corynebacterium_matruchotii	6834	3891	392	1	2	1	1	1
36	179	191	219846625	Bacteria	Proteobacteria	Gammaproteobacteria	Alteromonadales	Shewanellaceae	Shewanella	Shewanella	benthica	Shewanella_benthica	38	26	1	1	4	3	1	1
1	24	24	219846626	Bacteria	Proteobacteria	Gammaproteobacteria	Alteromonadales	Pseudoalteromonadaceae	Pseudoalteromonas	Pseudoalteromonas	atlantica	Pseudoalteromonas_atlantica	6834	3891	392	2	31	21	3	2
308	451	491	219846627	Bacteria	Proteobacteria	Gammaproteobacteria	Alteromonadales	Pseudoalteromonadaceae	Pseudoalteromonas	Pseudoalteromonas	aurantia	Pseudoalteromonas_aurantia	2	2	1	1	2	2	1	1
1	24	24	219846628	Bacteria	Proteobacteria	Gammaproteobacteria	Alteromonadales	Pseudoalteromonadaceae	Pseudoalteromonas	Pseudoalteromonas	carrageenovora	Pseudoalteromonas_carrageenovora	6834	3891	392	1	31	21	3	1
1	452	492	219846629	Bacteria	Proteobacteria	Gammaproteobacteria	Alteromonadales	Pseudoalteromonadaceae	Pseudoalteromonas	Pseudoalteromonas	luteoviolacea	Pseudoalteromonas_luteoviolacea	6834	3891	392	1	5	4	1	1
1	24	24	219846630	Bacteria	Proteobacteria	Gammaproteobacteria	Alteromonadales	Pseudoalteromonadaceae	Pseudoalteromonas	Pseudoalteromonas	nigrifaciens	Pseudoalteromonas_nigrifaciens	6834	3891	392	1	31	21	3	1
1	452	492	219846631	Bacteria	Proteobacteria	Gammaproteobacteria	Alteromonadales	Pseudoalteromonadaceae	Pseudoalteromonas	Pseudoalteromonas	rubra	Pseudoalteromonas_rubra	6834	3891	392	1	5	4	1	1
263	376	408	219846632	Bacteria	Proteobacteria	Alphaproteobacteria	Rhodospirillales	Acetobacteraceae	Gluconobacter	Gluconobacter	frateurii	Gluconobacter_frateurii	28	17	2	1	26	15	1	1
309	453	493	219846633	Bacteria	Actinobacteria	Actinobacteria	Actinomycetales	Actinomycetaceae	Actinomyces	Actinomyces	hordeovulneris	Actinomyces_hordeovulneris	1	1	1	1	1	1	1	1
1	454	494	219846634	Bacteria	Actinobacteria	Actinobacteria	Micrococcales	Cellulomonadaceae	Cellulomonas	Cellulomonas	humilata	Cellulomonas_humilata	6834	3891	392	1	2	2	1	1
310	455	495	219846635	Bacteria	Actinobacteria	Actinobacteria	Actinomycetales	Actinomycetaceae	Actinomyces	Actinomyces	israelii	Actinomyces_israelii	2	1	1	1	2	1	1	1
1	456	496	219846636	Bacteria	Actinobacteria	Actinobacteria	Actinomycetales	Actinomycetaceae	Actinomyces	Actinomyces	viscosus	Actinomyces_viscosus	6834	3891	392	1	2	1	1	1
311	457	497	219846637	Bacteria	Firmicutes	Negativicutes	Veillonellales	Veillonellaceae	Dialister	Dialister	pneumosintes	Dialister_pneumosintes	1	1	1	1	1	1	1	1
312	458	498	219846638	Bacteria	Bacteroidetes	Bacteroidia	Bacteroidales	Porphyromonadaceae	Porphyromonas	Porphyromonas	catoniae	Porphyromonas_catoniae	2	1	1	1	2	1	1	1
232	459	499	219846639	Bacteria	Firmicutes	Clostridia	Thermoanaerobacterales	Thermoanaerobacterales_Family_III._Incertae_Sedis	Caldicellulosiruptor	Caldicellulosiruptor	lactoaceticus	Caldicellulosiruptor_lactoaceticus	15	8	1	1	13	7	1	1
313	460	500	219846640	Bacteria	Proteobacteria	Deltaproteobacteria	Syntrophobacterales	Syntrophobacteraceae	Syntrophobacter	Syntrophobacter	pfennigii	Syntrophobacter_pfennigii	1	1	1	1	1	1	1	1
1	433	472	219846641	Bacteria	Actinobacteria	Actinobacteria	Micrococcales	Micrococcaceae	Paenarthrobacter	Arthrobacter	aurescens	Arthrobacter_aurescens	6834	3891	392	1	9	8	2	1
1	433	472	219846642	Bacteria	Actinobacteria	Actinobacteria	Micrococcales	Micrococcaceae	Paenarthrobacter	Arthrobacter	histidinolovorans	Arthrobacter_histidinolovorans	6834	3891	392	1	9	8	2	1
1	433	472	219846643	Bacteria	Actinobacteria	Actinobacteria	Micrococcales	Micrococcaceae	Paenarthrobacter	Arthrobacter	ilicis	Arthrobacter_ilicis	6834	3891	392	1	9	8	2	1
1	432	471	219846644	Bacteria	Actinobacteria	Actinobacteria	Micrococcales	Micrococcaceae	Pseudarthrobacter	Arthrobacter	oxydans	Arthrobacter_oxydans	6834	3891	392	1	13	11	1	1
1	461	501	219846645	Bacteria	Actinobacteria	Actinobacteria	Micrococcales	Micrococcaceae	Paeniglutamicibacter	Arthrobacter	sulfureus	Arthrobacter_sulfureus	6834	3891	392	1	5	5	1	1
1	431	502	219846646	Bacteria	Actinobacteria	Actinobacteria	Micrococcales	Micrococcaceae	Glutamicibacter	Arthrobacter	uratoxydans	Arthrobacter_uratoxydans	6834	3891	392	1	10	8	1	1
1	462	503	219846647	Bacteria	Actinobacteria	Actinobacteria	Micrococcales	Cellulomonadaceae	Oerskovia	Oerskovia	enterophila	Oerskovia_enterophila	6834	3891	392	1	6	6	3	1
314	463	504	219846648	Bacteria	Actinobacteria	Actinobacteria	Micrococcales	Promicromonosporaceae	Promicromonospora	Promicromonospora	citrea	Promicromonospora_citrea	10	9	1	1	10	9	1	1
1	464	83	219846649	Bacteria	Actinobacteria	Actinobacteria	Micrococcales	Brevibacteriaceae	Brevibacterium	Brevibacterium	iodinum	Brevibacterium_iodinum	6834	3891	392	1	3	3	2	2
315	465	505	219846650	Bacteria	Bacteroidetes	Bacteroidia	Bacteroidales	Bacteroidaceae	Bacteroides	Bacteroides	caccae	Bacteroides_caccae	2	1	1	1	2	1	1	1
316	466	506	219846651	Bacteria	Fusobacteria	Fusobacteriia	Fusobacteriales	Fusobacteriaceae	Propionigenium	Propionigenium	maris	Propionigenium_maris	1	1	1	1	1	1	1	1
317	467	507	219846652	Bacteria	Deinococcus-Thermus	Deinococci	Thermales	Thermaceae	Meiothermus	Meiothermus	chliarophilus	Meiothermus_chliarophilus	1	1	1	1	1	1	1	1
318	468	508	219846653	Bacteria	Proteobacteria	Gammaproteobacteria	Chromatiales	Chromatiaceae	Rhabdochromatium	Rhabdochromatium	marinum	Rhabdochromatium_marinum	1	1	1	1	1	1	1	1
319	469	509	219846654	Archaea	Euryarchaeota	Thermoplasmata	Thermoplasmatales	Picrophilaceae	Picrophilus	Picrophilus	oshimae	Picrophilus_oshimae	2	2	1	1	2	2	1	1
320	470	510	219846655	Bacteria	Spirochaetes	Spirochaetia	Spirochaetales	Spirochaetaceae	Treponema	Treponema	lecithinolyticum	Treponema_lecithinolyticum	2	1	1	1	2	1	1	1
321	471	511	219846656	Bacteria	Firmicutes	Clostridia	Clostridiales	Lachnospiraceae	Catonella	Catonella	morbi	Catonella_morbi	1	1	1	1	1	1	1	1
322	472	512	219846657	Bacteria	Proteobacteria	Alphaproteobacteria	Sphingomonadales	Sphingomonadaceae	Sphingobium	Sphingobium	chlorophenolicum	Sphingobium_chlorophenolicum	42	29	1	1	11	6	1	1
1	473	513	219846658	Bacteria	Proteobacteria	Gammaproteobacteria	Oceanospirillales	Halomonadaceae	Halomonas	Halomonas	eurihalina	Halomonas_eurihalina	6834	3891	392	1	11	7	1	1
77	115	514	219846659	Bacteria	Proteobacteria	Gammaproteobacteria	Oceanospirillales	Halomonadaceae	Chromohalobacter	Chromohalobacter	marismortui	Chromohalobacter_marismortui	12	8	1	1	9	6	1	1
323	474	515	219846660	Bacteria	Proteobacteria	Gammaproteobacteria	Thiotrichales	Piscirickettsiaceae	Methylophaga	Methylophaga	marina	Methylophaga_marina	11	6	1	1	9	4	1	1
323	474	516	219846661	Bacteria	Proteobacteria	Gammaproteobacteria	Thiotrichales	Piscirickettsiaceae	Methylophaga	Methylophaga	thalassica	Methylophaga_thalassica	11	6	1	1	9	4	1	1
1	475	517	219846662	Bacteria	Actinobacteria	Actinobacteria	Corynebacteriales	Gordoniaceae	Gordonia	Gordonia	hydrophobica	Gordonia_hydrophobica	6834	3891	392	1	5	4	1	1
324	476	518	219846663	Bacteria	Proteobacteria	Deltaproteobacteria	Desulfovibrionales	Desulfovibrionaceae	Desulfovibrio	Desulfovibrio	termitidis	Desulfovibrio_termitidis	4	3	1	1	4	3	1	1
325	477	519	219846664	Bacteria	Actinobacteria	Actinobacteria	Micrococcales	Dermacoccaceae	Kytococcus	Kytococcus	sedentarius	Kytococcus_sedentarius	4	3	1	1	4	3	1	1
1	327	349	219846665	Bacteria	Firmicutes	Clostridia	Halanaerobiales	Halanaerobiaceae	Halanaerobium	Halanaerobium	saccharolyticum	Halanaerobium_saccharolyticum	6834	3891	392	3	12	8	2	3
1	327	349	219846666	Bacteria	Firmicutes	Clostridia	Halanaerobiales	Halanaerobiaceae	Halanaerobium	Halanaerobium	saccharolyticum	Halanaerobium_saccharolyticum	6834	3891	392	3	12	8	2	3
326	478	520	219846667	Bacteria	Firmicutes	Clostridia	Halanaerobiales	Halobacteroidaceae	Orenia	Orenia	marismortui	Orenia_marismortui	1	1	1	1	1	1	1	1
327	479	521	219846668	Bacteria	Firmicutes	Clostridia	Halanaerobiales	Halobacteroidaceae	Halanaerobacter	Halanaerobacter	lacunarum	Halanaerobacter_lacunarum	2	2	1	2	2	2	1	3
1	480	522	219846669	Bacteria	Actinobacteria	Actinobacteria	Streptosporangiales	Streptosporangiaceae	Streptosporangium	Streptosporangium	album	Streptosporangium_album	6834	3891	392	1	18	11	1	1
1	480	523	219846670	Bacteria	Actinobacteria	Actinobacteria	Streptosporangiales	Streptosporangiaceae	Streptosporangium	Streptosporangium	carneum	Streptosporangium_carneum	6834	3891	392	1	18	11	1	1
1	205	220	219846671	Bacteria	Actinobacteria	Actinobacteria	Streptosporangiales	Streptosporangiaceae	Herbidospora	Herbidospora	cretacea	Herbidospora_cretacea	6834	3891	392	1	4	3	1	1
1	480	524	219846672	Bacteria	Actinobacteria	Actinobacteria	Streptosporangiales	Streptosporangiaceae	Streptosporangium	Streptosporangium	longisporum	Streptosporangium_longisporum	6834	3891	392	1	18	11	1	1
269	481	525	219846673	Bacteria	Firmicutes	Clostridia	Clostridiales	Clostridiaceae	Caloramator	Caloramator	proteoclasticus	Caloramator_proteoclasticus	4	4	2	1	1	1	1	1
328	482	526	219846674	Bacteria	Verrucomicrobia	Verrucomicrobiae	Verrucomicrobiales	Verrucomicrobiaceae	Verrucomicrobium	Verrucomicrobium	spinosum	Verrucomicrobium_spinosum	1	1	1	1	1	1	1	1
329	483	527	219846675	Bacteria	Firmicutes	Bacilli	Bacillales	Bacillaceae	Salimicrobium	Salimicrobium	album	Salimicrobium_album	8	5	1	1	8	5	1	1
330	484	528	219846676	Bacteria	Firmicutes	Bacilli	Bacillales	Bacillaceae	Marinococcus	Marinococcus	halophilus	Marinococcus_halophilus	8	4	1	1	8	4	1	1
2	485	529	219846677	Bacteria	Actinobacteria	Actinobacteria	Micrococcales	Dermabacteraceae	Brachybacterium	Brachybacterium	alimentarium	Brachybacterium_alimentarium	18	15	2	1	7	6	1	1
2	2	2	219846678	Bacteria	Actinobacteria	Actinobacteria	Micrococcales	Dermabacteraceae	Brachybacterium	Brachybacterium	nesterenkovii	Brachybacterium_nesterenkovii	18	15	2	1	4	4	1	1
331	486	530	219846679	Bacteria	Actinobacteria	Actinobacteria	Micrococcales	Dermabacteraceae	Dermabacter	Dermabacter	hominis	Dermabacter_hominis	2	2	2	2	2	2	2	2
2	485	529	219846680	Bacteria	Actinobacteria	Actinobacteria	Micrococcales	Dermabacteraceae	Brachybacterium	Brachybacterium	tyrofermentans	Brachybacterium_tyrofermentans	18	15	2	1	7	6	1	1
1	487	531	219846681	Bacteria	Actinobacteria	Actinobacteria	Corynebacteriales	Dietziaceae	Dietzia	Dietzia	natronolimnaea	Dietzia_natronolimnaea	6834	3891	392	1	19	12	1	1
1	488	532	219846682	Bacteria	Proteobacteria	Gammaproteobacteria	Oceanospirillales	Halomonadaceae	Halomonas	Halomonas	desiderata	Halomonas_desiderata	6834	3891	392	1	3	3	1	1
1	489	533	219846683	Bacteria	Actinobacteria	Actinobacteria	Micrococcales	Microbacteriaceae	Agrococcus	Agrococcus	jenensis	Agrococcus_jenensis	6834	3891	392	1	8	5	1	1
332	490	534	219846684	Bacteria	Proteobacteria	Betaproteobacteria	Burkholderiales	Burkholderiaceae	Paucimonas	Paucimonas	lemoignei	Paucimonas_lemoignei	2	1	1	1	2	1	1	1
1	491	535	219846685	Bacteria	Actinobacteria	Actinobacteria	Micromonosporales	Micromonosporaceae	Micromonospora	Micromonospora	coerulea	Micromonospora_coerulea	6834	3891	392	1	55	53	4	1
1	491	536	219846686	Bacteria	Actinobacteria	Actinobacteria	Micromonosporales	Micromonosporaceae	Micromonospora	Micromonospora	halophytica	Micromonospora_halophytica	6834	3891	392	1	55	53	4	1
1	491	536	219846687	Bacteria	Actinobacteria	Actinobacteria	Micromonosporales	Micromonosporaceae	Micromonospora	Micromonospora	aurantiaca	Micromonospora_aurantiaca	6834	3891	392	1	55	53	4	1
1	491	536	219846688	Bacteria	Actinobacteria	Actinobacteria	Micromonosporales	Micromonosporaceae	Micromonospora	Micromonospora	inositola	Micromonospora_inositola	6834	3891	392	1	55	53	4	1
1	492	537	219846689	Bacteria	Actinobacteria	Actinobacteria	Micromonosporales	Micromonosporaceae	Dactylosporangium	Dactylosporangium	thailandense	Dactylosporangium_thailandense	6834	3891	392	1	21	13	1	1
1	491	536	219846690	Bacteria	Actinobacteria	Actinobacteria	Micromonosporales	Micromonosporaceae	Micromonospora	Micromonospora	rosaria	Micromonospora_rosaria	6834	3891	392	1	55	53	4	1
333	493	538	219846691	Bacteria	Proteobacteria	Gammaproteobacteria	Aeromonadales	Aeromonadaceae	Tolumonas	Tolumonas	auensis	Tolumonas_auensis	2	1	1	1	2	1	1	1
1	494	539	219846692	Bacteria	Actinobacteria	Actinobacteria	Corynebacteriales	Mycobacteriaceae	Mycobacterium	Mycobacterium	austroafricanum	Mycobacterium_austroafricanum	6834	3891	392	1	8	7	1	1
1	87	455	219846693	Bacteria	Actinobacteria	Actinobacteria	Corynebacteriales	Mycobacteriaceae	Mycobacterium	Mycobacterium	parafortuitum	Mycobacterium_parafortuitum	6834	3891	392	1	100	71	3	1
1	494	540	219846694	Bacteria	Actinobacteria	Actinobacteria	Corynebacteriales	Mycobacteriaceae	Mycobacterium	Mycobacterium	hodleri	Mycobacterium_hodleri	6834	3891	392	1	8	7	1	1
1	495	541	219846695	Bacteria	Actinobacteria	Actinobacteria	Micromonosporales	Micromonosporaceae	Actinoplanes	Actinoplanes	brasiliensis	Actinoplanes_brasiliensis	6834	3891	392	1	15	10	1	1
1	496	542	219846696	Bacteria	Actinobacteria	Actinobacteria	Micromonosporales	Micromonosporaceae	Actinoplanes	Actinoplanes	regularis	Actinoplanes_regularis	6834	3891	392	1	17	9	1	1
334	497	543	219846697	Bacteria	Actinobacteria	Actinobacteria	Micromonosporales	Micromonosporaceae	Pilimelia	Pilimelia	anulata	Pilimelia_anulata	3	2	1	1	3	2	1	1
334	497	543	219846698	Bacteria	Actinobacteria	Actinobacteria	Micromonosporales	Micromonosporaceae	Pilimelia	Pilimelia	terevasa	Pilimelia_terevasa	3	2	1	1	3	2	1	1
1	492	544	219846699	Bacteria	Actinobacteria	Actinobacteria	Micromonosporales	Micromonosporaceae	Dactylosporangium	Dactylosporangium	fulvum	Dactylosporangium_fulvum	6834	3891	392	1	21	13	1	1
1	492	545	219846700	Bacteria	Actinobacteria	Actinobacteria	Micromonosporales	Micromonosporaceae	Dactylosporangium	Dactylosporangium	matsuzakiense	Dactylosporangium_matsuzakiense	6834	3891	392	1	21	13	1	1
1	492	544	219846701	Bacteria	Actinobacteria	Actinobacteria	Micromonosporales	Micromonosporaceae	Dactylosporangium	Dactylosporangium	roseum	Dactylosporangium_roseum	6834	3891	392	1	21	13	1	1
1	492	545	219846702	Bacteria	Actinobacteria	Actinobacteria	Micromonosporales	Micromonosporaceae	Dactylosporangium	Dactylosporangium	vinaceum	Dactylosporangium_vinaceum	6834	3891	392	1	21	13	1	1
1	498	546	219846703	Bacteria	Actinobacteria	Actinobacteria	Micromonosporales	Micromonosporaceae	Couchioplanes	Couchioplanes	caeruleus	Couchioplanes_caeruleus	6834	3891	392	1	6	4	4	1
1	499	547	219846704	Bacteria	Firmicutes	Clostridia	Thermoanaerobacterales	Thermoanaerobacterales_Family_III._Incertae_Sedis	Thermoanaerobacterium	Thermoanaerobacterium	aotearoense	Thermoanaerobacterium_aotearoense	6834	3891	392	1	7	5	3	1
1	500	548	219846705	Bacteria	Actinobacteria	Actinobacteria	Corynebacteriales	Gordoniaceae	Gordonia	Gordonia	hirsuta	Gordonia_hirsuta	6834	3891	392	1	4	4	1	1
335	501	549	219846706	Bacteria	Proteobacteria	Gammaproteobacteria	Oceanospirillales	Halomonadaceae	Halomonas	Halomonas	pantelleriensis	Halomonas_pantelleriensis	2	2	1	1	2	2	1	1
336	502	550	219846707	Bacteria	Actinobacteria	Actinobacteria	Micrococcales	Brevibacteriaceae	Brevibacterium	Brevibacterium	mcbrellneri	Brevibacterium_mcbrellneri	2	2	1	1	2	2	1	1
337	503	551	219846708	Bacteria	Spirochaetes	Spirochaetia	Spirochaetales	Spirochaetaceae	Spirochaeta	Spirochaeta	asiatica	Spirochaeta_asiatica	2	2	1	1	2	2	1	1
338	504	552	219846709	Bacteria	Spirochaetes	Spirochaetia	Spirochaetales	Spirochaetaceae	Spirochaeta	Spirochaeta	alkalica	Spirochaeta_alkalica	3	3	1	1	3	3	1	1
339	505	553	219846710	Bacteria	Spirochaetes	Spirochaetia	Spirochaetales	Spirochaetaceae	Spirochaeta	Spirochaeta	africana	Spirochaeta_africana	2	1	1	1	2	1	1	1
340	506	554	219846711	Bacteria	Proteobacteria	Deltaproteobacteria	Desulfovibrionales	Desulfovibrionaceae	Desulfovibrio	Desulfovibrio	vietnamensis	Desulfovibrio_vietnamensis	3	2	1	1	3	2	1	1
341	507	555	219846712	Bacteria	Proteobacteria	Alphaproteobacteria	Sphingomonadales	Sphingomonadaceae	Sphingobium	Sphingobium	xenophagum	Sphingobium_xenophagum	2	1	1	1	2	1	1	1
342	508	556	219846713	Bacteria	Actinobacteria	Actinobacteria	Micrococcales	Bogoriellaceae	Georgenia	Georgenia	muralis	Georgenia_muralis	6	5	1	1	6	5	1	1
1	509	557	219846714	Bacteria	Proteobacteria	Alphaproteobacteria	Rhizobiales	Xanthobacteraceae	Xanthobacter	Xanthobacter	agilis	Xanthobacter_agilis	6834	3891	392	1	5	4	1	1
1	509	557	219846715	Bacteria	Proteobacteria	Alphaproteobacteria	Rhizobiales	Xanthobacteraceae	Xanthobacter	Xanthobacter	flavus	Xanthobacter_flavus	6834	3891	392	1	5	4	1	1
1	510	558	219846716	Bacteria	Proteobacteria	Alphaproteobacteria	Rhizobiales	Xanthobacteraceae	Xanthobacter	Xanthobacter	autotrophicus	Xanthobacter_autotrophicus	6834	3891	392	1	6	4	2	1
135	511	559	219846717	Bacteria	Firmicutes	Bacilli	Lactobacillales	Lactobacillaceae	Lactobacillus	Lactobacillus	oris	Lactobacillus_oris	23	12	1	2	4	4	1	2
135	511	559	219846718	Bacteria	Firmicutes	Bacilli	Lactobacillales	Lactobacillaceae	Lactobacillus	Lactobacillus	panis	Lactobacillus_panis	23	12	1	1	4	4	1	1
343	512	560	219846719	Bacteria	Firmicutes	Bacilli	Bacillales	Staphylococcaceae	Salinicoccus	Salinicoccus	roseus	Salinicoccus_roseus	1	1	1	1	1	1	1	1
344	513	561	219846720	Bacteria	Firmicutes	Clostridia	Clostridiales	Lachnospiraceae	Blautia	Blautia	schinkii	Blautia_schinkii	1	1	1	1	1	1	1	1
323	474	516	219846721	Bacteria	Proteobacteria	Gammaproteobacteria	Thiotrichales	Piscirickettsiaceae	Methylophaga	Methylophaga	sulfidovorans	Methylophaga_sulfidovorans	11	6	1	1	9	4	1	1
345	514	562	219846722	Bacteria	Firmicutes	Clostridia	Clostridiales	Lachnospiraceae	Blautia	Blautia	hydrogenotrophica	Blautia_hydrogenotrophica	1	1	1	1	1	1	1	1
346	515	563	219846723	Bacteria	Firmicutes	Clostridia	Clostridiales	Lachnospiraceae	Pseudobutyrivibrio	Pseudobutyrivibrio	ruminis	Pseudobutyrivibrio_ruminis	1	1	1	1	1	1	1	1
1	516	564	219846724	Bacteria	Proteobacteria	Gammaproteobacteria	Xanthomonadales	Xanthomonadaceae	Xanthomonas	Xanthomonas	albilineans	Xanthomonas_albilineans	6834	3891	392	1	38	28	3	1
1	517	565	219846725	Bacteria	Proteobacteria	Gammaproteobacteria	Xanthomonadales	Xanthomonadaceae	Xanthomonas	Xanthomonas	axonopodis	Xanthomonas_axonopodis	6834	3891	392	1	5	5	3	2
1	516	564	219846726	Bacteria	Proteobacteria	Gammaproteobacteria	Xanthomonadales	Xanthomonadaceae	Xanthomonas	Xanthomonas	fragariae	Xanthomonas_fragariae	6834	3891	392	1	38	28	3	1
1	516	564	219846727	Bacteria	Proteobacteria	Gammaproteobacteria	Xanthomonadales	Xanthomonadaceae	Xanthomonas	Xanthomonas	oryzae	Xanthomonas_oryzae	6834	3891	392	1	38	28	3	1
1	516	564	219846728	Bacteria	Proteobacteria	Gammaproteobacteria	Xanthomonadales	Xanthomonadaceae	Xanthomonas	Xanthomonas	populi	Xanthomonas_populi	6834	3891	392	1	38	28	3	1
347	518	566	219846729	Bacteria	Nitrospirae	Nitrospira	Nitrospirales	Nitrospiraceae	Thermodesulfovibrio	Thermodesulfovibrio	islandicus	Thermodesulfovibrio_islandicus	3	2	1	1	3	2	1	1
348	519	567	219846730	Bacteria	Firmicutes	Clostridia	Clostridiales	Clostridiaceae	Clostridium	Clostridium	pascui	Clostridium_pascui	2	2	1	1	2	2	1	1
349	520	568	219846731	Bacteria	Firmicutes	Clostridia	Clostridiales	Eubacteriaceae	Acetobacterium	Acetobacterium	woodii	Acetobacterium_woodii	11	9	1	1	8	6	1	1
349	520	568	219846732	Bacteria	Firmicutes	Clostridia	Clostridiales	Eubacteriaceae	Acetobacterium	Acetobacterium	wieringae	Acetobacterium_wieringae	11	9	1	1	8	6	1	1
349	520	568	219846733	Bacteria	Firmicutes	Clostridia	Clostridiales	Eubacteriaceae	Acetobacterium	Acetobacterium	carbinolicum	Acetobacterium_carbinolicum	11	9	1	1	8	6	1	1
349	520	568	219846734	Bacteria	Firmicutes	Clostridia	Clostridiales	Eubacteriaceae	Acetobacterium	Acetobacterium	malicum	Acetobacterium_malicum	11	9	1	1	8	6	1	1
349	521	569	219846735	Bacteria	Firmicutes	Clostridia	Clostridiales	Eubacteriaceae	Acetobacterium	Acetobacterium	paludosum	Acetobacterium_paludosum	11	9	1	1	3	3	1	1
349	520	570	219846736	Bacteria	Firmicutes	Clostridia	Clostridiales	Eubacteriaceae	Acetobacterium	Acetobacterium	fimetarium	Acetobacterium_fimetarium	11	9	1	1	8	6	1	1
349	521	569	219846737	Bacteria	Firmicutes	Clostridia	Clostridiales	Eubacteriaceae	Acetobacterium	Acetobacterium	bakii	Acetobacterium_bakii	11	9	1	1	3	3	1	1
350	522	571	219846738	Bacteria	Firmicutes	Clostridia	Clostridiales	Eubacteriaceae	Eubacterium	Eubacterium	callanderi	Eubacterium_callanderi	4	2	1	1	4	2	1	1
1	1	1	219846739	Bacteria	Proteobacteria	Gammaproteobacteria	Enterobacteriales	Enterobacteriaceae	Shigella	Shigella	flexneri	Shigella_flexneri	6834	3891	392	1	54	21	9	1
1	1	1	219846740	Bacteria	Proteobacteria	Gammaproteobacteria	Enterobacteriales	Enterobacteriaceae	Shigella	Shigella	dysenteriae	Shigella_dysenteriae	6834	3891	392	1	54	21	9	1
119	523	572	219846741	Bacteria	Proteobacteria	Betaproteobacteria	Burkholderiales	unsure_unclassified_Burkholderiales	Leptothrix	Leptothrix	mobilis	Leptothrix_mobilis	12	9	6	1	2	2	1	1
1	524	573	219846742	Bacteria	Proteobacteria	Gammaproteobacteria	Legionellales	Legionellaceae	Legionella	Legionella	lytica	Legionella_lytica	6834	3891	392	1	3	3	1	2
1	524	573	219846743	Bacteria	Proteobacteria	Gammaproteobacteria	Legionellales	Legionellaceae	Legionella	Legionella	drancourtii	Legionella_drancourtii	6834	3891	392	1	3	3	1	1
1	525	574	219846744	Bacteria	Firmicutes	Clostridia	Clostridiales	Clostridiaceae	Clostridium	Clostridium	vincentii	Clostridium_vincentii	6834	3891	392	1	1	1	1	1
351	526	575	219846745	Bacteria	Proteobacteria	Alphaproteobacteria	Rhizobiales	Hyphomicrobiaceae	Pedomicrobium	Pedomicrobium	australicum	Pedomicrobium_australicum	3	3	1	1	3	3	1	1
352	527	576	219846746	Bacteria	Proteobacteria	Alphaproteobacteria	Sphingomonadales	Sphingomonadaceae	Sphingomonas	Sphingomonas	trueperi	Sphingomonas_trueperi	7	3	1	1	7	3	1	1
1	23	577	219846747	Bacteria	Actinobacteria	Actinobacteria	Streptosporangiales	Nocardiopsaceae	Nocardiopsis	Nocardiopsis	dassonvillei	Nocardiopsis_dassonvillei	6834	3891	392	1	30	20	1	1
1	23	578	219846748	Bacteria	Actinobacteria	Actinobacteria	Streptosporangiales	Nocardiopsaceae	Nocardiopsis	Nocardiopsis	alba	Nocardiopsis_alba	6834	3891	392	1	30	20	1	1
1	23	578	219846749	Bacteria	Actinobacteria	Actinobacteria	Streptosporangiales	Nocardiopsaceae	Nocardiopsis	Nocardiopsis	listeri	Nocardiopsis_listeri	6834	3891	392	1	30	20	1	1
1	23	577	219846750	Bacteria	Actinobacteria	Actinobacteria	Streptosporangiales	Nocardiopsaceae	Nocardiopsis	Nocardiopsis	lucentensis	Nocardiopsis_lucentensis	6834	3891	392	1	30	20	1	1
18	22	579	219846751	Bacteria	Actinobacteria	Actinobacteria	Streptosporangiales	Thermomonosporaceae	Actinomadura	Actinomadura	madurae	Actinomadura_madurae	68	44	3	1	35	21	1	1
18	528	580	219846752	Bacteria	Actinobacteria	Actinobacteria	Streptosporangiales	Thermomonosporaceae	Actinomadura	Actinomadura	kijaniata	Actinomadura_kijaniata	68	44	3	1	3	2	1	1
1	300	318	219846753	Bacteria	Actinobacteria	Actinobacteria	Streptosporangiales	Streptosporangiaceae	Microtetraspora	Microtetraspora	glauca	Microtetraspora_glauca	6834	3891	392	1	6	4	1	1
1	297	581	219846754	Bacteria	Actinobacteria	Actinobacteria	Streptosporangiales	Streptosporangiaceae	Nonomuraea	Nonomuraea	salmonea	Nonomuraea_salmonea	6834	3891	392	1	20	19	1	1
217	307	582	219846755	Bacteria	Firmicutes	Clostridia	Clostridiales	Clostridiaceae	Clostridium	Clostridium	isatidis	Clostridium_isatidis	8	6	1	1	8	6	1	1
353	529	583	219846756	Bacteria	Firmicutes	Clostridia	Clostridiales	Peptococcaceae	Desulfotomaculum	Desulfotomaculum	aeronauticum	Desulfotomaculum_aeronauticum	1	1	1	1	1	1	1	1
1	530	584	219846757	Bacteria	Firmicutes	Bacilli	Bacillales	Listeriaceae	Listeria	Listeria	grayi	Listeria_grayi	6834	3891	392	1	3	2	1	2
354	531	585	219846758	Bacteria	Proteobacteria	Deltaproteobacteria	Desulfovibrionales	Desulfohalobiaceae	Desulfonatronovibrio	Desulfonatronovibrio	hydrogenovorans	Desulfonatronovibrio_hydrogenovorans	1	1	1	1	1	1	1	1
1	532	586	219846759	Bacteria	Proteobacteria	Deltaproteobacteria	Desulfovibrionales	Desulfovibrionaceae	Desulfovibrio	Desulfovibrio	africanus	Desulfovibrio_africanus	6834	3891	392	1	2	1	1	2
269	388	421	219846760	Bacteria	Firmicutes	Clostridia	Clostridiales	Clostridiaceae	Thermobrachium	Thermobrachium	celere	Thermobrachium_celere	4	4	2	1	3	3	2	1
1	509	587	219846761	Bacteria	Proteobacteria	Alphaproteobacteria	Rhizobiales	Xanthobacteraceae	Xanthobacter	Xanthobacter	tagetidis	Xanthobacter_tagetidis	6834	3891	392	1	5	4	1	1
355	533	588	219846762	Bacteria	Proteobacteria	Deltaproteobacteria	Desulfobacterales	Desulfobulbaceae	Desulfofustis	Desulfofustis	glycolicus	Desulfofustis_glycolicus	1	1	1	1	1	1	1	1
1	421	589	219846763	Bacteria	Actinobacteria	Actinobacteria	Streptomycetales	Streptomycetaceae	Streptomyces	Streptomyces	griseocarneus	Streptomyces_griseocarneus	6834	3891	392	1	234	119	4	1
356	534	590	219846764	Bacteria	Firmicutes	Clostridia	Clostridiales	Syntrophomonadaceae	Thermosyntropha	Thermosyntropha	lipolytica	Thermosyntropha_lipolytica	1	1	1	1	1	1	1	1
357	535	591	219846765	Bacteria	Chlamydiae	Chlamydiia	Chlamydiales	Parachlamydiaceae	Parachlamydia	Parachlamydia	acanthamoebae	Parachlamydia_acanthamoebae	2	1	1	1	2	1	1	1
358	536	592	219846766	Bacteria	Firmicutes	Tissierellia	Tissierellales	Peptoniphilaceae	Peptoniphilus	Peptoniphilus	harei	Peptoniphilus_harei	8	8	3	1	2	2	1	1
359	537	593	219846767	Bacteria	Firmicutes	Tissierellia	Tissierellales	Peptoniphilaceae	Peptoniphilus	Peptoniphilus	ivorii	Peptoniphilus_ivorii	1	1	1	1	1	1	1	1
360	538	594	219846768	Bacteria	Firmicutes	Tissierellia	Tissierellales	Peptoniphilaceae	Anaerococcus	Anaerococcus	octavius	Anaerococcus_octavius	1	1	1	1	1	1	1	1
1	539	595	219846769	Bacteria	Proteobacteria	Gammaproteobacteria	Vibrionales	Vibrionaceae	Vibrio	Vibrio	tapetis	Vibrio_tapetis	6834	3891	392	1	4	2	1	1
95	140	150	219846770	Bacteria	Actinobacteria	Actinobacteria	Micrococcales	Intrasporangiaceae	Janibacter	Janibacter	limosus	Janibacter_limosus	17	15	3	1	8	7	1	1
361	540	596	219846771	Bacteria	Actinobacteria	Actinobacteria	Actinomycetales	Actinomycetaceae	Actinomyces	Actinomyces	europaeus	Actinomyces_europaeus	2	1	1	1	2	1	1	1
113	541	597	219846772	Bacteria	Proteobacteria	Betaproteobacteria	Burkholderiales	Oxalobacteraceae	Janthinobacterium	Janthinobacterium	agaricidamnosum	Janthinobacterium_agaricidamnosum	52	33	9	1	4	3	2	1
113	541	597	219846773	Bacteria	Proteobacteria	Betaproteobacteria	Burkholderiales	Oxalobacteraceae	Janthinobacterium	Janthinobacterium	lividum	Janthinobacterium_lividum	52	33	9	1	4	3	2	1
362	542	598	219846774	Bacteria	Firmicutes	Clostridia	Thermoanaerobacterales	Thermodesulfobiaceae	Coprothermobacter	Coprothermobacter	platensis	Coprothermobacter_platensis	1	1	1	1	1	1	1	1
363	543	599	219846775	Bacteria	Bacteroidetes	Cytophagia	Cytophagales	Thermonemataceae	Thermonema	Thermonema	rossianum	Thermonema_rossianum	2	2	1	1	2	2	1	1
364	544	600	219846776	Bacteria	Firmicutes	Bacilli	Lactobacillales	Streptococcaceae	Streptococcus	Streptococcus	thoraltensis	Streptococcus_thoraltensis	1	1	1	1	1	1	1	1
365	545	601	219846777	Bacteria	Actinobacteria	Actinobacteria	Corynebacteriales	Corynebacteriaceae	Corynebacterium	Corynebacterium	imitans	Corynebacterium_imitans	1	1	1	1	1	1	1	1
1	546	602	219846778	Bacteria	Actinobacteria	Actinobacteria	Corynebacteriales	Corynebacteriaceae	Corynebacterium	Corynebacterium	lipophiloflavum	Corynebacterium_lipophiloflavum	6834	3891	392	1	2	2	2	1
54	85	603	219846779	Bacteria	Actinobacteria	Actinobacteria	Propionibacteriales	Nocardioidaceae	Kribbella	Kribbella	koreensis	Kribbella_koreensis	23	19	1	1	23	19	1	1
177	252	267	219846780	Bacteria	Proteobacteria	Epsilonproteobacteria	Campylobacterales	Helicobacteraceae	Helicobacter	Helicobacter	bizzozeronii	Helicobacter_bizzozeronii	7	6	1	1	7	6	1	1
366	547	604	219846781	Bacteria	Proteobacteria	Alphaproteobacteria	Sphingomonadales	Sphingomonadaceae	Sphingomonas	Sphingomonas	pruni	Sphingomonas_pruni	57	36	2	1	15	9	1	1
366	547	604	219846782	Bacteria	Proteobacteria	Alphaproteobacteria	Sphingomonadales	Sphingomonadaceae	Sphingomonas	Sphingomonas	mali	Sphingomonas_mali	57	36	2	1	15	9	1	1
367	548	605	219846783	Bacteria	Actinobacteria	Actinobacteria	Corynebacteriales	Corynebacteriaceae	Corynebacterium	Corynebacterium	sundsvallense	Corynebacterium_sundsvallense	2	2	1	1	2	2	1	1
368	549	606	219846784	Bacteria	Actinobacteria	Actinobacteria	Corynebacteriales	Corynebacteriaceae	Corynebacterium	Corynebacterium	mastitidis	Corynebacterium_mastitidis	1	1	1	1	1	1	1	1
369	550	607	219846785	Bacteria	Spirochaetes	Spirochaetia	Spirochaetales	Spirochaetaceae	Treponema	Treponema	amylovorum	Treponema_amylovorum	1	1	1	1	1	1	1	1
370	551	608	219846786	Bacteria	Firmicutes	Negativicutes	Selenomonadales	Sporomusaceae	Sporomusa	Sporomusa	silvacetica	Sporomusa_silvacetica	1	1	1	1	1	1	1	1
371	552	609	219846787	Bacteria	Actinobacteria	Actinobacteria	Corynebacteriales	Corynebacteriaceae	Corynebacterium	Corynebacterium	phocae	Corynebacterium_phocae	1	1	1	1	1	1	1	1
372	553	610	219846788	Bacteria	Actinobacteria	Actinobacteria	Corynebacteriales	Corynebacteriaceae	Corynebacterium	Corynebacterium	kroppenstedtii	Corynebacterium_kroppenstedtii	2	1	1	1	2	1	1	1
373	554	611	219846789	Bacteria	Proteobacteria	Alphaproteobacteria	Rhodospirillales	Rhodospirillaceae	Magnetospirillum	Magnetospirillum	magnetotacticum	Magnetospirillum_magnetotacticum	3	2	1	1	3	2	1	1
374	555	612	219846790	Bacteria	Proteobacteria	Alphaproteobacteria	Sphingomonadales	Sphingomonadaceae	Sandaracinobacter	Sandaracinobacter	sibiricus	Sandaracinobacter_sibiricus	1	1	1	1	1	1	1	1
1	516	564	219846791	Bacteria	Proteobacteria	Gammaproteobacteria	Xanthomonadales	Xanthomonadaceae	Xanthomonas	Xanthomonas	vasicola	Xanthomonas_vasicola	6834	3891	392	1	38	28	3	1
1	516	564	219846792	Bacteria	Proteobacteria	Gammaproteobacteria	Xanthomonadales	Xanthomonadaceae	Xanthomonas	Xanthomonas	melonis	Xanthomonas_melonis	6834	3891	392	1	38	28	3	1
1	516	564	219846793	Bacteria	Proteobacteria	Gammaproteobacteria	Xanthomonadales	Xanthomonadaceae	Xanthomonas	Xanthomonas	pisi	Xanthomonas_pisi	6834	3891	392	1	38	28	3	1
1	517	565	219846794	Bacteria	Proteobacteria	Gammaproteobacteria	Xanthomonadales	Xanthomonadaceae	Xanthomonas	Xanthomonas	hortorum	Xanthomonas_hortorum	6834	3891	392	1	5	5	3	1
1	516	564	219846795	Bacteria	Proteobacteria	Gammaproteobacteria	Xanthomonadales	Xanthomonadaceae	Xanthomonas	Xanthomonas	cucurbitae	Xanthomonas_cucurbitae	6834	3891	392	1	38	28	3	1
1	516	564	219846796	Bacteria	Proteobacteria	Gammaproteobacteria	Xanthomonadales	Xanthomonadaceae	Xanthomonas	Xanthomonas	vesicatoria	Xanthomonas_vesicatoria	6834	3891	392	1	38	28	3	1
1	516	564	219846797	Bacteria	Proteobacteria	Gammaproteobacteria	Xanthomonadales	Xanthomonadaceae	Xanthomonas	Xanthomonas	cassavae	Xanthomonas_cassavae	6834	3891	392	1	38	28	3	1
1	516	564	219846798	Bacteria	Proteobacteria	Gammaproteobacteria	Xanthomonadales	Xanthomonadaceae	Xanthomonas	Xanthomonas	bromi	Xanthomonas_bromi	6834	3891	392	1	38	28	3	1
1	556	564	219846799	Bacteria	Proteobacteria	Gammaproteobacteria	Xanthomonadales	Xanthomonadaceae	Xanthomonas	Xanthomonas	codiaei	Xanthomonas_codiaei	6834	3891	392	1	2	2	1	1
1	516	564	219846800	Bacteria	Proteobacteria	Gammaproteobacteria	Xanthomonadales	Xanthomonadaceae	Xanthomonas	Xanthomonas	sacchari	Xanthomonas_sacchari	6834	3891	392	1	38	28	3	1
375	557	613	219846801	Bacteria	Firmicutes	Bacilli	Lactobacillales	Aerococcaceae	Facklamia	Facklamia	hominis	Facklamia_hominis	1	1	1	1	1	1	1	1
1	558	614	219846802	Bacteria	Actinobacteria	Actinobacteria	Corynebacteriales	Corynebacteriaceae	Corynebacterium	Corynebacterium	singulare	Corynebacterium_singulare	6834	3891	392	1	4	3	1	1
1	202	615	219846803	Bacteria	Proteobacteria	Gammaproteobacteria	Pseudomonadales	Pseudomonadaceae	Pseudomonas	Pseudomonas	graminis	Pseudomonas_graminis	6834	3891	392	1	83	48	1	1
307	448	488	219846804	Bacteria	Actinobacteria	Actinobacteria	Corynebacteriales	Corynebacteriaceae	Corynebacterium	Corynebacterium	mucifaciens	Corynebacterium_mucifaciens	6	5	1	1	6	5	1	1
148	219	234	219846805	Bacteria	Firmicutes	Clostridia	Thermoanaerobacterales	Thermoanaerobacteraceae	Thermoanaerobacter	Thermoanaerobacter	mathranii	Thermoanaerobacter_mathranii	7	4	1	1	4	2	1	1
376	559	616	219846806	Bacteria	Proteobacteria	Gammaproteobacteria	Chromatiales	Chromatiaceae	Thiorhodococcus	Thiorhodococcus	minor	Thiorhodococcus_minor	7	5	1	1	4	2	1	1
377	560	617	219846807	Bacteria	Deinococcus-Thermus	Deinococci	Deinococcales	Deinococcaceae	Deinococcus	Deinococcus	grandis	Deinococcus_grandis	7	6	1	1	2	2	1	1
378	561	618	219846808	Bacteria	Deinococcus-Thermus	Deinococci	Deinococcales	Deinococcaceae	Deinococcus	Deinococcus	proteolyticus	Deinococcus_proteolyticus	3	2	1	1	3	2	1	1
379	562	619	219846809	Bacteria	Deinococcus-Thermus	Deinococci	Deinococcales	Deinococcaceae	Deinococcus	Deinococcus	radiodurans	Deinococcus_radiodurans	4	3	1	1	4	3	1	1
380	563	620	219846810	Bacteria	Deinococcus-Thermus	Deinococci	Deinococcales	Deinococcaceae	Deinococcus	Deinococcus	radiophilus	Deinococcus_radiophilus	1	1	1	1	1	1	1	1
381	564	621	219846811	Bacteria	Deinococcus-Thermus	Deinococci	Deinococcales	Deinococcaceae	Deinococcus	Deinococcus	radiopugnans	Deinococcus_radiopugnans	4	4	1	1	3	3	1	1
382	565	622	219846812	Bacteria	Firmicutes	Bacilli	Lactobacillales	Lactobacillaceae	Lactobacillus	Lactobacillus	kunkeei	Lactobacillus_kunkeei	2	2	1	1	2	2	1	1
383	566	623	219846813	Bacteria	Proteobacteria	Alphaproteobacteria	Rhodobacterales	Rhodobacteraceae	Roseovarius	Roseovarius	tolerans	Roseovarius_tolerans	2	1	1	1	2	1	1	1
384	567	624	219846814	Bacteria	Proteobacteria	Alphaproteobacteria	Rhodobacterales	Rhodobacteraceae	Antarctobacter	Antarctobacter	heliothermus	Antarctobacter_heliothermus	2	1	1	1	2	1	1	1
385	568	625	219846815	Bacteria	Proteobacteria	Deltaproteobacteria	Desulfuromonadales	Desulfuromonadaceae	Desulfuromonas	Desulfuromonas	thiophila	Desulfuromonas_thiophila	1	1	1	1	1	1	1	1
386	569	626	219846816	Bacteria	Proteobacteria	Epsilonproteobacteria	Campylobacterales	Campylobacteraceae	Sulfurospirillum	Sulfurospirillum	arcachonense	Sulfurospirillum_arcachonense	2	2	1	1	2	2	1	1
249	360	391	219846817	Bacteria	Firmicutes	Clostridia	Clostridiales	Lachnospiraceae	Lachnoclostridium	Desulfotomaculum	guttoideum	Desulfotomaculum_guttoideum	14	11	4	1	14	11	4	1
387	570	627	219846818	Bacteria	Firmicutes	Clostridia	Clostridiales	Peptococcaceae	Desulfotomaculum	Desulfotomaculum	kuznetsovii	Desulfotomaculum_kuznetsovii	2	1	1	3	2	1	1	3
388	571	628	219846819	Bacteria	Firmicutes	Clostridia	Clostridiales	Peptococcaceae	Desulfosporosinus	Desulfosporosinus	orientis	Desulfosporosinus_orientis	6	4	1	1	2	1	1	1
389	572	629	219846820	Bacteria	Actinobacteria	Actinobacteria	Micrococcales	Intrasporangiaceae	Terracoccus	Terracoccus	luteus	Terracoccus_luteus	21	16	7	1	11	11	4	1
390	573	630	219846821	Bacteria	Proteobacteria	Deltaproteobacteria	Desulfovibrionales	Desulfovibrionaceae	Desulfovibrio	Desulfovibrio	intestinalis	Desulfovibrio_intestinalis	6	3	1	1	4	3	1	1
391	574	631	219846822	Bacteria	Proteobacteria	Gammaproteobacteria	Chromatiales	Chromatiaceae	Thiolamprovum	Thiolamprovum	pedioforme	Thiolamprovum_pedioforme	2	1	1	1	2	1	1	1
1	575	632	219846823	Bacteria	Actinobacteria	Actinobacteria	Corynebacteriales	Corynebacteriaceae	Corynebacterium	Corynebacterium	falsenii	Corynebacterium_falsenii	6834	3891	392	1	4	3	1	1
392	576	633	219846824	Bacteria	Deinococcus-Thermus	Deinococci	Deinococcales	Deinococcaceae	Deinococcus	Deinococcus	murrayi	Deinococcus_murrayi	1	1	1	1	1	1	1	1
393	577	634	219846825	Bacteria	Bacteroidetes	Bacteroidia	Bacteroidales	Prevotellaceae	Prevotella	Prevotella	pallens	Prevotella_pallens	2	1	1	1	2	1	1	1
1	57	635	219846826	Bacteria	Proteobacteria	Alphaproteobacteria	Rhodobacterales	Rhodobacteraceae	Sulfitobacter	Sulfitobacter	pontiacus	Sulfitobacter_pontiacus	6834	3891	392	1	12	8	2	1
152	223	238	219846827	Bacteria	Firmicutes	Bacilli	Bacillales	unsure_Terrabacteria_group	Gemella	Gemella	sanguinis	Gemella_sanguinis	4	4	1	1	3	3	1	1
394	578	636	219846828	Bacteria	Firmicutes	Bacilli	Bacillales	unsure_Terrabacteria_group	Gemella	Gemella	bergeri	Gemella_bergeri	1	1	1	1	1	1	1	1
395	579	637	219846829	Bacteria	Deinococcus-Thermus	Deinococci	Thermales	Thermaceae	Meiothermus	Meiothermus	cerbereus	Meiothermus_cerbereus	6	4	1	1	6	4	1	1
1	580	638	219846830	Bacteria	Proteobacteria	Epsilonproteobacteria	Campylobacterales	Campylobacteraceae	Sulfurospirillum	Sulfurospirillum	deleyianum	Sulfurospirillum_deleyianum	6834	3891	392	1	8	5	1	1
396	581	639	219846831	Bacteria	Proteobacteria	Deltaproteobacteria	Desulfobacterales	Desulfobulbaceae	Desulfocapsa	Desulfocapsa	sulfexigens	Desulfocapsa_sulfexigens	2	1	1	1	2	1	1	1
1	582	640	219846832	Bacteria	Proteobacteria	Alphaproteobacteria	Rhodobacterales	Rhodobacteraceae	Paracoccus	Paracoccus	alkenifer	Paracoccus_alkenifer	6834	3891	392	1	2	2	1	1
397	583	641	219846833	Bacteria	Actinobacteria	Actinobacteria	Micrococcales	Dermacoccaceae	Demetria	Demetria	terragena	Demetria_terragena	1	1	1	1	1	1	1	1
1	168	180	219846834	Bacteria	Proteobacteria	Alphaproteobacteria	Rhizobiales	Phyllobacteriaceae	Mesorhizobium	Mesorhizobium	plurifarium	Mesorhizobium_plurifarium	6834	3891	392	1	42	27	2	1
327	479	521	219846835	Bacteria	Firmicutes	Clostridia	Halanaerobiales	Halobacteroidaceae	Halanaerobacter	Halanaerobacter	salinarius	Halanaerobacter_salinarius	2	2	1	1	2	2	1	1
1	584	642	219846836	Bacteria	Proteobacteria	Alphaproteobacteria	Rhizobiales	Hyphomicrobiaceae	Hyphomicrobium	Hyphomicrobium	hollandicum	Hyphomicrobium_hollandicum	6834	3891	392	1	6	5	1	1
1	584	642	219846837	Bacteria	Proteobacteria	Alphaproteobacteria	Rhizobiales	Hyphomicrobiaceae	Hyphomicrobium	Hyphomicrobium	zavarzinii	Hyphomicrobium_zavarzinii	6834	3891	392	1	6	5	1	1
398	585	643	219846838	Bacteria	Proteobacteria	Alphaproteobacteria	Rhizobiales	Hyphomicrobiaceae	Hyphomicrobium	Hyphomicrobium	methylovorum	Hyphomicrobium_methylovorum	10	5	1	1	9	4	1	1
398	585	643	219846839	Bacteria	Proteobacteria	Alphaproteobacteria	Rhizobiales	Hyphomicrobiaceae	Hyphomicrobium	Hyphomicrobium	denitrificans	Hyphomicrobium_denitrificans	10	5	1	1	9	4	1	1
399	586	644	219846840	Bacteria	Firmicutes	Bacilli	Bacillales	Paenibacillaceae	Ammoniphilus	Ammoniphilus	oxalaticus	Ammoniphilus_oxalaticus	2	2	1	1	2	2	1	1
399	586	644	219846841	Bacteria	Firmicutes	Bacilli	Bacillales	Paenibacillaceae	Ammoniphilus	Ammoniphilus	oxalivorans	Ammoniphilus_oxalivorans	2	2	1	1	2	2	1	1
400	587	645	219846842	Bacteria	Actinobacteria	Actinobacteria	Corynebacteriales	Corynebacteriaceae	Corynebacterium	Corynebacterium	riegelii	Corynebacterium_riegelii	4	4	1	1	1	1	1	1
1	387	420	219846843	Bacteria	Proteobacteria	Alphaproteobacteria	Rhodospirillales	Acetobacteraceae	Komagataeibacter	Komagataeibacter	intermedius	Komagataeibacter_intermedius	6834	3891	392	1	42	14	2	1
401	588	646	219846844	Bacteria	Proteobacteria	Gammaproteobacteria	Alteromonadales	Psychromonadaceae	Psychromonas	Psychromonas	antarctica	Psychromonas_antarctica	8	7	1	1	8	7	1	1
1	412	446	219846845	Bacteria	Actinobacteria	Actinobacteria	Micrococcales	Microbacteriaceae	Microbacterium	Microbacterium	resistens	Microbacterium_resistens	6834	3891	392	1	54	40	2	1
163	589	647	219846846	Bacteria	Proteobacteria	Betaproteobacteria	Rhodocyclales	Rhodocyclaceae	Azoarcus	Azoarcus	anaerobius	Azoarcus_anaerobius	7	7	2	1	3	3	2	1
402	590	648	219846847	Bacteria	Proteobacteria	Deltaproteobacteria	Desulfobacterales	Desulfobacteraceae	Desulfobacter	Desulfobacter	halotolerans	Desulfobacter_halotolerans	4	4	1	1	3	3	1	1
403	591	649	219846848	Bacteria	Firmicutes	Clostridia	Clostridiales	Peptococcaceae	Sporotomaculum	Sporotomaculum	hydroxybenzoicum	Sporotomaculum_hydroxybenzoicum	1	1	1	1	1	1	1	1
404	592	650	219846849	Bacteria	Proteobacteria	Alphaproteobacteria	Rhodobacterales	Rhodobacteraceae	Rhodovulum	Rhodovulum	iodosum	Rhodovulum_iodosum	1	1	1	1	1	1	1	1
405	593	651	219846850	Bacteria	Proteobacteria	Alphaproteobacteria	Rhodobacterales	Rhodobacteraceae	Rhodovulum	Rhodovulum	robiginosum	Rhodovulum_robiginosum	1	1	1	1	1	1	1	1
1	594	652	219846851	Bacteria	Proteobacteria	Alphaproteobacteria	Rhizobiales	Phyllobacteriaceae	Aquamicrobium	Aquamicrobium	defluvii	Aquamicrobium_defluvii	6834	3891	392	1	3	3	1	1
1	421	653	219846852	Bacteria	Actinobacteria	Actinobacteria	Streptomycetales	Streptomycetaceae	Streptomyces	Streptomyces	lydicus	Streptomyces_lydicus	6834	3891	392	1	234	119	4	1
1	595	654	219846853	Bacteria	Actinobacteria	Actinobacteria	Micromonosporales	Micromonosporaceae	Verrucosispora	Verrucosispora	gifhornensis	Verrucosispora_gifhornensis	6834	3891	392	1	8	7	1	1
406	596	655	219846854	Bacteria	Firmicutes	Clostridia	Clostridiales	Clostridiaceae	Tindallia	Tindallia	magadiensis	Tindallia_magadiensis	3	3	1	1	2	2	1	1
407	597	656	219846855	Bacteria	Firmicutes	Bacilli	Lactobacillales	Aerococcaceae	Facklamia	Facklamia	ignava	Facklamia_ignava	1	1	1	1	1	1	1	1
1	598	657	219846856	Bacteria	Actinobacteria	Actinobacteria	Micrococcales	Micrococcaceae	Arthrobacter	Arthrobacter	rhombi	Arthrobacter_rhombi	6834	3891	392	1	1	1	1	1
408	599	658	219846857	Bacteria	Actinobacteria	Actinobacteria	Corynebacteriales	Corynebacteriaceae	Corynebacterium	Corynebacterium	confusum	Corynebacterium_confusum	1	1	1	1	1	1	1	1
409	600	659	219846858	Bacteria	Proteobacteria	Gammaproteobacteria	Aeromonadales	Succinivibrionaceae	Ruminobacter	Ruminobacter	amylophilus	Ruminobacter_amylophilus	1	1	1	1	1	1	1	1
48	601	660	219846859	Bacteria	Actinobacteria	Actinobacteria	Micrococcales	Micrococcaceae	Kocuria	Kocuria	palustris	Kocuria_palustris	10	8	1	1	1	1	1	1
48	76	79	219846860	Bacteria	Actinobacteria	Actinobacteria	Micrococcales	Micrococcaceae	Kocuria	Kocuria	rhizophila	Kocuria_rhizophila	10	8	1	1	9	7	1	1
410	602	661	219846861	Bacteria	Firmicutes	Bacilli	Lactobacillales	Aerococcaceae	Ignavigranum	Ignavigranum	ruoffiae	Ignavigranum_ruoffiae	1	1	1	1	1	1	1	1
411	603	662	219846862	Bacteria	Firmicutes	Bacilli	Lactobacillales	Carnobacteriaceae	Granulicatella	Granulicatella	balaenopterae	Granulicatella_balaenopterae	1	1	1	1	1	1	1	1
412	604	663	219846863	Bacteria	Firmicutes	Clostridia	Clostridiales	Clostridiaceae	Natronincola	Natronincola	histidinovorans	Natronincola_histidinovorans	1	1	1	1	1	1	1	1
1	605	197	219846864	Bacteria	Proteobacteria	Alphaproteobacteria	Rhodobacterales	Rhodobacteraceae	Paracoccus	Paracoccus	denitrificans	Paracoccus_denitrificans	6834	3891	392	1	10	3	1	2
1	605	664	219846865	Bacteria	Proteobacteria	Alphaproteobacteria	Rhodobacterales	Rhodobacteraceae	Paracoccus	Paracoccus	pantotrophus	Paracoccus_pantotrophus	6834	3891	392	1	10	3	1	1
413	606	665	219846866	Bacteria	Firmicutes	Clostridia	Thermoanaerobacterales	Thermoanaerobacteraceae	Thermoanaerobacter	Thermoanaerobacter	sulfurophilus	Thermoanaerobacter_sulfurophilus	2	2	1	1	2	2	1	1
255	367	399	219846867	Bacteria	Proteobacteria	Deltaproteobacteria	Desulfurellales	Desulfurellaceae	Desulfurella	Desulfurella	kamchatkensis	Desulfurella_kamchatkensis	5	4	1	1	5	4	1	1
255	367	399	219846868	Bacteria	Proteobacteria	Deltaproteobacteria	Desulfurellales	Desulfurellaceae	Desulfurella	Desulfurella	propionica	Desulfurella_propionica	5	4	1	1	5	4	1	1
255	367	399	219846869	Bacteria	Proteobacteria	Deltaproteobacteria	Desulfurellales	Desulfurellaceae	Desulfurella	Desulfurella	multipotens	Desulfurella_multipotens	5	4	1	1	5	4	1	1
1	25	25	219846870	Bacteria	Proteobacteria	Betaproteobacteria	Burkholderiales	Burkholderiaceae	Paraburkholderia	Burkholderia	caribensis	Burkholderia_caribensis	6834	3891	392	1	45	19	1	1
414	607	666	219846871	Bacteria	Proteobacteria	Alphaproteobacteria	Rhizobiales	Rhizobiaceae	Rhizobium	Rhizobium	undicola	Rhizobium_undicola	1	1	1	1	1	1	1	1
415	608	667	219846872	Bacteria	Proteobacteria	Betaproteobacteria	Rhodocyclales	Rhodocyclaceae	Ferribacterium	Ferribacterium	limneticum	Ferribacterium_limneticum	5	5	2	1	4	4	2	1
416	609	668	219846873	Bacteria	Proteobacteria	Gammaproteobacteria	Oceanospirillales	Oceanospirillaceae	Balneatrix	Balneatrix	alpica	Balneatrix_alpica	1	1	1	1	1	1	1	1
417	610	669	219846874	Bacteria	Proteobacteria	Alphaproteobacteria	Rhizobiales	Beijerinckiaceae	Methylocella	Methylocella	palustris	Methylocella_palustris	16	10	4	1	2	2	2	1
418	611	670	219846875	Bacteria	Firmicutes	Bacilli	Lactobacillales	Enterococcaceae	Vagococcus	Vagococcus	lutrae	Vagococcus_lutrae	1	1	1	1	1	1	1	1
1	412	671	219846876	Bacteria	Actinobacteria	Actinobacteria	Micrococcales	Microbacteriaceae	Microbacterium	Microbacterium	esteraromaticum	Microbacterium_esteraromaticum	6834	3891	392	1	54	40	2	1
419	612	672	219846877	Bacteria	Firmicutes	Bacilli	Bacillales	unsure_Terrabacteria_group	Gemella	Gemella	palaticanis	Gemella_palaticanis	1	1	1	1	1	1	1	1
420	613	673	219846878	Bacteria	Bacteroidetes	Cytophagia	Cytophagales	Hymenobacteraceae	Hymenobacter	Hymenobacter	actinosclerus	Hymenobacter_actinosclerus	4	3	1	1	4	3	1	1
421	614	674	219846879	Bacteria	Firmicutes	Bacilli	Lactobacillales	Streptococcaceae	Streptococcus	Streptococcus	ovis	Streptococcus_ovis	1	1	1	1	1	1	1	1
1	57	635	219846880	Bacteria	Proteobacteria	Alphaproteobacteria	Rhodobacterales	Rhodobacteraceae	Sulfitobacter	Sulfitobacter	mediterraneus	Sulfitobacter_mediterraneus	6834	3891	392	1	12	8	2	1
284	405	439	219846881	Bacteria	Proteobacteria	Betaproteobacteria	Rhodocyclales	Rhodocyclaceae	Thauera	Thauera	mechernichensis	Thauera_mechernichensis	13	12	2	1	7	7	1	1
284	405	439	219846882	Bacteria	Proteobacteria	Betaproteobacteria	Rhodocyclales	Rhodocyclaceae	Thauera	Thauera	selenatis	Thauera_selenatis	13	12	2	2	7	7	1	2
422	615	675	219846883	Bacteria	Proteobacteria	Gammaproteobacteria	Aeromonadales	Succinivibrionaceae	Succinimonas	Succinimonas	amylolytica	Succinimonas_amylolytica	1	1	1	1	1	1	1	1
423	616	676	219846884	Bacteria	Proteobacteria	Gammaproteobacteria	Aeromonadales	Succinivibrionaceae	Succinivibrio	Succinivibrio	dextrinosolvens	Succinivibrio_dextrinosolvens	1	1	1	1	1	1	1	1
424	617	677	219846885	Bacteria	Proteobacteria	Betaproteobacteria	Rhodocyclales	Rhodocyclaceae	Propionivibrio	Propionivibrio	dicarboxylicus	Propionivibrio_dicarboxylicus	1	1	1	1	1	1	1	1
425	618	678	219846886	Bacteria	Proteobacteria	Betaproteobacteria	Neisseriales	Chromobacteriaceae	Formivibrio	Formivibrio	citricus	Formivibrio_citricus	1	1	1	1	1	1	1	1
426	619	679	219846887	Bacteria	Proteobacteria	Deltaproteobacteria	Desulfuromonadales	Desulfuromonadaceae	Malonomonas	Malonomonas	rubra	Malonomonas_rubra	2	2	2	1	2	2	2	1
427	620	680	219846888	Bacteria	Proteobacteria	Deltaproteobacteria	Desulfovibrionales	Desulfovibrionaceae	Desulfovibrio	Desulfovibrio	sulfodismutans	Desulfovibrio_sulfodismutans	1	1	1	1	1	1	1	1
428	621	681	219846889	Bacteria	Firmicutes	Bacilli	Lactobacillales	Aerococcaceae	Eremococcus	Eremococcus	coleocola	Eremococcus_coleocola	1	1	1	1	1	1	1	1
429	622	682	219846890	Bacteria	Firmicutes	Bacilli	Lactobacillales	Aerococcaceae	Facklamia	Facklamia	tabacinasalis	Facklamia_tabacinasalis	1	1	1	1	1	1	1	1
430	623	683	219846891	Bacteria	Actinobacteria	Actinobacteria	Micrococcales	Intrasporangiaceae	Ornithinicoccus	Ornithinicoccus	hortensis	Ornithinicoccus_hortensis	1	1	1	1	1	1	1	1
431	624	684	219846892	Bacteria	Actinobacteria	Actinobacteria	Micrococcales	Rarobacteraceae	Rarobacter	Rarobacter	faecitabidus	Rarobacter_faecitabidus	2	1	1	1	2	1	1	1
1	80	685	219846893	Bacteria	Actinobacteria	Actinobacteria	Micrococcales	Brevibacteriaceae	Brevibacterium	Brevibacterium	avium	Brevibacterium_avium	6834	3891	392	1	8	8	1	1
432	625	686	219846894	Bacteria	Proteobacteria	Deltaproteobacteria	Desulfovibrionales	Desulfovibrionaceae	Desulfovibrio	Desulfovibrio	zosterae	Desulfovibrio_zosterae	1	1	1	1	1	1	1	1
433	626	687	219846895	Bacteria	Firmicutes	Bacilli	Lactobacillales	Aerococcaceae	Facklamia	Facklamia	languida	Facklamia_languida	1	1	1	1	1	1	1	1
1	627	688	219846896	Bacteria	Actinobacteria	Actinobacteria	Corynebacteriales	Gordoniaceae	Gordonia	Gordonia	alkanivorans	Gordonia_alkanivorans	6834	3891	392	1	19	14	2	1
38	55	56	219846897	Bacteria	Firmicutes	Bacilli	Lactobacillales	Enterococcaceae	Vagococcus	Vagococcus	fluvialis	Vagococcus_fluvialis	4	4	2	2	3	3	2	2
217	307	582	219846898	Bacteria	Firmicutes	Clostridia	Clostridiales	Clostridiaceae	Clostridium	Clostridium	sartagoforme	Clostridium_sartagoforme	8	6	1	1	8	6	1	1
290	415	449	219846899	Bacteria	Firmicutes	Clostridia	Clostridiales	Clostridiaceae	Clostridium	Clostridium	disporicum	Clostridium_disporicum	2	2	1	1	2	2	1	1
434	628	689	219846900	Bacteria	Firmicutes	Clostridia	Clostridiales	Clostridiaceae	Clostridium	Clostridium	cylindrosporum	Clostridium_cylindrosporum	1	1	1	1	1	1	1	1
249	360	391	219846901	Bacteria	Firmicutes	Clostridia	Clostridiales	Lachnospiraceae	Lachnoclostridium	Clostridium	indolis	Clostridium_indolis	14	11	4	1	14	11	4	1
249	360	690	219846902	Bacteria	Firmicutes	Clostridia	Clostridiales	Lachnospiraceae	Lachnoclostridium	Clostridium	saccharolyticum	Clostridium_saccharolyticum	14	11	4	1	14	11	4	1
435	629	691	219846904	Bacteria	Firmicutes	Clostridia	Clostridiales	Clostridiaceae	Clostridium	Anaerobacter	polyendosporus	Anaerobacter_polyendosporus	1	1	1	1	1	1	1	1
436	630	692	219846905	Bacteria	Firmicutes	Clostridia	Clostridiales	Peptococcaceae	Desulfonispora	Desulfonispora	thiosulfatigenes	Desulfonispora_thiosulfatigenes	1	1	1	1	1	1	1	1
437	631	693	219846906	Bacteria	Proteobacteria	Alphaproteobacteria	Caulobacterales	Caulobacteraceae	Phenylobacterium	Phenylobacterium	immobile	Phenylobacterium_immobile	25	18	2	1	1	1	1	1
1	632	694	219846907	Bacteria	Firmicutes	Bacilli	Lactobacillales	Enterococcaceae	Enterococcus	Enterococcus	raffinosus	Enterococcus_raffinosus	6834	3891	392	1	58	21	1	1
1	627	695	219846908	Bacteria	Actinobacteria	Actinobacteria	Corynebacteriales	Gordoniaceae	Gordonia	Gordonia	polyisoprenivorans	Gordonia_polyisoprenivorans	6834	3891	392	1	19	14	2	1
438	633	696	219846909	Bacteria	Deinococcus-Thermus	Deinococci	Thermales	Thermaceae	Thermus	Thermus	igniterrae	Thermus_igniterrae	2	2	1	1	2	2	1	1
439	634	697	219846910	Bacteria	Deinococcus-Thermus	Deinococci	Thermales	Thermaceae	Thermus	Thermus	antranikianii	Thermus_antranikianii	3	2	1	1	3	2	1	1
440	635	698	219846911	Bacteria	Deinococcus-Thermus	Deinococci	Thermales	Thermaceae	Thermus	Thermus	oshimai	Thermus_oshimai	2	1	1	1	2	1	1	1
441	636	699	219846912	Bacteria	Firmicutes	Clostridia	Halanaerobiales	Halobacteroidaceae	Orenia	Orenia	salinaria	Orenia_salinaria	1	1	1	1	1	1	1	1
442	637	700	219846913	Bacteria	Bacteroidetes	Bacteroidia	Bacteroidales	Porphyromonadaceae	Dysgonomonas	Dysgonomonas	gadei	Dysgonomonas_gadei	2	1	1	1	2	1	1	1
1	638	701	219846914	Bacteria	Proteobacteria	Betaproteobacteria	Burkholderiales	Comamonadaceae	Acidovorax	Acidovorax	defluvii	Acidovorax_defluvii	6834	3891	392	1	7	4	1	1
443	639	702	219846915	Bacteria	Actinobacteria	Actinobacteria	Propionibacteriales	Nocardioidaceae	Marmoricola	Marmoricola	aurantiacus	Marmoricola_aurantiacus	4	4	1	1	3	3	1	1
444	640	703	219846916	Bacteria	Actinobacteria	Actinobacteria	Geodermatophilales	Geodermatophilaceae	Modestobacter	Modestobacter	multiseptatus	Modestobacter_multiseptatus	5	4	1	1	5	4	1	1
445	641	704	219846917	Bacteria	Firmicutes	Bacilli	Lactobacillales	Lactobacillaceae	Lactobacillus	Lactobacillus	fornicalis	Lactobacillus_fornicalis	6	4	2	1	3	2	1	1
446	642	705	219846918	Bacteria	Cyanobacteria	unsure_Terrabacteria_group	Oscillatoriales	unsure_Cyanobacteria/Melainabacteria_group	Halospirulina	Halospirulina	tapeticola	Halospirulina_tapeticola	1	1	1	1	1	1	1	1
447	643	706	219846919	Bacteria	Actinobacteria	Actinobacteria	Micrococcales	Microbacteriaceae	Frigoribacterium	Frigoribacterium	faeni	Frigoribacterium_faeni	7	6	3	1	2	1	1	1
448	644	707	219846920	Bacteria	Proteobacteria	Alphaproteobacteria	Rhizobiales	Methylocystaceae	Methylosinus	Methylosinus	sporium	Methylosinus_sporium	10	9	2	1	6	5	2	1
1	387	420	219846921	Bacteria	Proteobacteria	Alphaproteobacteria	Rhodospirillales	Acetobacteraceae	Komagataeibacter	Komagataeibacter	europaeus	Komagataeibacter_europaeus	6834	3891	392	1	42	14	2	1
449	645	708	219846922	Bacteria	Firmicutes	Bacilli	Bacillales	Paenibacillaceae	Brevibacillus	Brevibacillus	thermoruber	Brevibacillus_thermoruber	3	2	1	1	3	2	1	1
450	646	709	219846923	Bacteria	Firmicutes	Bacilli	Bacillales	Bacillaceae	Aeribacillus	Aeribacillus	pallidus	Aeribacillus_pallidus	1	1	1	1	1	1	1	1
23	36	710	219846924	Bacteria	Firmicutes	Bacilli	Bacillales	Bacillaceae	Anoxybacillus	Anoxybacillus	flavithermus	Anoxybacillus_flavithermus	26	19	2	1	18	13	2	1
451	647	711	219846925	Bacteria	Proteobacteria	Acidithiobacillia	Acidithiobacillales	Acidithiobacillaceae	Acidithiobacillus	Acidithiobacillus	caldus	Acidithiobacillus_caldus	2	1	1	1	2	1	1	1
452	648	712	219846926	Bacteria	Aquificae	Aquificae	Aquificales	Aquificaceae	Hydrogenobacter	Hydrogenobacter	hydrogenophilus	Hydrogenobacter_hydrogenophilus	10	5	3	1	2	1	1	1
1	649	713	219846927	Bacteria	Proteobacteria	Alphaproteobacteria	Rhizobiales	Rhizobiaceae	Agrobacterium	Agrobacterium	larrymoorei	Agrobacterium_larrymoorei	6834	3891	392	1	14	10	5	1
453	650	714	219846928	Bacteria	Proteobacteria	Gammaproteobacteria	Legionellales	Legionellaceae	Legionella	Legionella	brunensis	Legionella_brunensis	10	6	2	1	2	2	1	1
1	651	715	219846929	Bacteria	Proteobacteria	Gammaproteobacteria	Legionellales	Legionellaceae	Fluoribacter	Fluoribacter	gormanii	Fluoribacter_gormanii	6834	3891	392	1	3	3	2	1
1	652	716	219846930	Bacteria	Proteobacteria	Gammaproteobacteria	Legionellales	Legionellaceae	Legionella	Legionella	tucsonensis	Legionella_tucsonensis	6834	3891	392	1	10	9	2	1
454	653	717	219846931	Bacteria	Actinobacteria	Actinobacteria	Corynebacteriales	Gordoniaceae	Skermania	Skermania	piniformis	Skermania_piniformis	3	1	1	1	3	1	1	1
1	428	465	219846932	Bacteria	Actinobacteria	Actinobacteria	Corynebacteriales	Nocardiaceae	Rhodococcus	Rhodococcus	wratislaviensis	Rhodococcus_wratislaviensis	6834	3891	392	1	27	19	2	1
1	654	718	219846933	Bacteria	Actinobacteria	Actinobacteria	Corynebacteriales	Nocardiaceae	Nocardia	Nocardia	flavorosea	Nocardia_flavorosea	6834	3891	392	1	26	11	1	1
455	655	719	219846934	Bacteria	Firmicutes	Bacilli	Bacillales	Sporolactobacillaceae	unsure_Terrabacteria_group	Bacillus	vedderi	Bacillus_vedderi	3	2	1	1	3	2	1	1
456	656	720	219846935	Bacteria	Chlamydiae	Chlamydiia	Chlamydiales	Chlamydiaceae	Chlamydia	Chlamydia	pneumoniae	Chlamydia_pneumoniae	2	2	2	1	2	2	2	1
1	657	721	219846936	Bacteria	Actinobacteria	Actinobacteria	Streptomycetales	Streptomycetaceae	Streptomyces	Streptomyces	thermovulgaris	Streptomyces_thermovulgaris	6834	3891	392	1	5	3	1	1
1	658	722	219846937	Bacteria	Actinobacteria	Actinobacteria	Streptomycetales	Streptomycetaceae	Streptomyces	Streptomyces	thermolineatus	Streptomyces_thermolineatus	6834	3891	392	1	2	1	1	1
1	659	723	219846938	Bacteria	Actinobacteria	Actinobacteria	Streptomycetales	Streptomycetaceae	Streptomyces	Streptomyces	macrosporus	Streptomyces_macrosporus	6834	3891	392	1	7	5	1	1
457	660	724	219846939	Bacteria	Firmicutes	Tissierellia	unsure_Terrabacteria_group	unsure_unclassified_Tissierellia	unclassified	Clostridium	ultunense	Clostridium_ultunense	2	1	1	1	2	1	1	1
1	661	725	219846940	Bacteria	Proteobacteria	Gammaproteobacteria	Pseudomonadales	Pseudomonadaceae	Pseudomonas	Pseudomonas	cichorii	Pseudomonas_cichorii	6834	3891	392	1	106	57	2	1
1	662	726	219846941	Bacteria	Proteobacteria	Gammaproteobacteria	Pseudomonadales	Pseudomonadaceae	Pseudomonas	Pseudomonas	citronellolis	Pseudomonas_citronellolis	6834	3891	392	1	9	5	1	1
1	663	727	219846942	Bacteria	Proteobacteria	Gammaproteobacteria	Pseudomonadales	Pseudomonadaceae	Pseudomonas	Pseudomonas	resinovorans	Pseudomonas_resinovorans	6834	3891	392	1	3	1	1	1
458	664	728	219846944	Bacteria	Actinobacteria	Actinobacteria	Propionibacteriales	Nocardioidaceae	Friedmanniella	Friedmanniella	antarctica	Friedmanniella_antarctica	10	10	2	1	5	5	1	1
459	665	729	219846945	Bacteria	Actinobacteria	Actinobacteria	Propionibacteriales	Propionibacteriaceae	Microlunatus	Microlunatus	phosphovorus	Microlunatus_phosphovorus	4	2	1	1	4	2	1	1
1	666	730	219846946	Bacteria	Proteobacteria	Gammaproteobacteria	Enterobacteriales	Enterobacteriaceae	Dickeya	Dickeya	paradisiaca	Dickeya_paradisiaca	6834	3891	392	1	1	1	1	1
460	667	731	219846947	Bacteria	Actinobacteria	Actinobacteria	Corynebacteriales	Corynebacteriaceae	Corynebacterium	Corynebacterium	durum	Corynebacterium_durum	1	1	1	1	1	1	1	1
461	668	732	219856812	Bacteria	Proteobacteria	Alphaproteobacteria	Sphingomonadales	Sphingomonadaceae	Sphingopyxis	Sphingopyxis	chilensis	Sphingopyxis_chilensis	24	16	2	1	18	12	1	1
1	44	44	219856813	Bacteria	Proteobacteria	Gammaproteobacteria	Vibrionales	Vibrionaceae	Vibrio	Vibrio	halioticoli	Vibrio_halioticoli	6834	3891	392	1	14	9	1	1
1	669	733	219856814	Bacteria	Firmicutes	Bacilli	Lactobacillales	Streptococcaceae	Streptococcus	Streptococcus	canis	Streptococcus_canis	6834	3891	392	1	4	2	1	1
1	670	734	219856815	Bacteria	Firmicutes	Bacilli	Lactobacillales	Streptococcaceae	Streptococcus	Streptococcus	porcinus	Streptococcus_porcinus	6834	3891	392	1	2	2	1	1
186	264	282	219856816	Bacteria	Proteobacteria	Gammaproteobacteria	Alteromonadales	Colwelliaceae	Colwellia	Colwellia	maris	Colwellia_maris	14	11	1	1	6	4	1	1
1	412	735	219856817	Bacteria	Actinobacteria	Actinobacteria	Micrococcales	Microbacteriaceae	Microbacterium	Microbacterium	luteolum	Microbacterium_luteolum	6834	3891	392	1	54	40	2	1
1	412	735	219856818	Bacteria	Actinobacteria	Actinobacteria	Micrococcales	Microbacteriaceae	Microbacterium	Microbacterium	saperdae	Microbacterium_saperdae	6834	3891	392	1	54	40	2	1
1	671	736	219856819	Bacteria	Actinobacteria	Actinobacteria	Micrococcales	Microbacteriaceae	Microbacterium	Microbacterium	ketosireducens	Microbacterium_ketosireducens	6834	3891	392	1	3	3	1	1
1	627	695	219856820	Bacteria	Actinobacteria	Actinobacteria	Corynebacteriales	Gordoniaceae	Gordonia	Gordonia	rhizosphera	Gordonia_rhizosphera	6834	3891	392	1	19	14	2	1
1	8	737	219856821	Bacteria	Proteobacteria	Gammaproteobacteria	Enterobacteriales	Enterobacteriaceae	Enterobacter	Enterobacter	asburiae	Enterobacter_asburiae	6834	3891	392	1	111	48	15	1
1	672	738	219856822	Bacteria	Proteobacteria	Gammaproteobacteria	Enterobacteriales	Enterobacteriaceae	Pluralibacter	Pluralibacter	gergoviae	Pluralibacter_gergoviae	6834	3891	392	1	4	4	2	1
1	8	739	219856823	Bacteria	Proteobacteria	Gammaproteobacteria	Enterobacteriales	Enterobacteriaceae	Lelliottia	Lelliottia	amnigena	Lelliottia_amnigena	6834	3891	392	1	111	48	15	1
1	8	739	219856824	Bacteria	Proteobacteria	Gammaproteobacteria	Enterobacteriales	Enterobacteriaceae	Klebsiella	Enterobacter	aerogenes	Enterobacter_aerogenes	6834	3891	392	1	111	48	15	1
1	673	740	219856825	Bacteria	Proteobacteria	Gammaproteobacteria	Enterobacteriales	Enterobacteriaceae	Serratia	Serratia	rubidaea	Serratia_rubidaea	6834	3891	392	1	3	1	1	1
462	674	741	219856826	Bacteria	Firmicutes	Bacilli	Lactobacillales	Lactobacillaceae	Lactobacillus	Lactobacillus	collinoides	Lactobacillus_collinoides	8	6	1	1	7	5	1	1
463	675	742	219856827	Bacteria	Actinobacteria	Actinobacteria	Frankiales	Sporichthyaceae	Sporichthya	Sporichthya	brevicatena	Sporichthya_brevicatena	2	2	1	1	2	2	1	1
1	676	743	219856828	Bacteria	Actinobacteria	Actinobacteria	Micromonosporales	Micromonosporaceae	Virgisporangium	Virgisporangium	ochraceum	Virgisporangium_ochraceum	6834	3891	392	1	3	3	1	1
1	676	743	219856829	Bacteria	Actinobacteria	Actinobacteria	Micromonosporales	Micromonosporaceae	Virgisporangium	Virgisporangium	aurantiacum	Virgisporangium_aurantiacum	6834	3891	392	1	3	3	1	1
1	677	744	219856830	Bacteria	Actinobacteria	Actinobacteria	Pseudonocardiales	Pseudonocardiaceae	Lentzea	Lentzea	albida	Lentzea_albida	6834	3891	392	1	16	12	2	1
464	678	745	219856831	Bacteria	Actinobacteria	Actinobacteria	Pseudonocardiales	Pseudonocardiaceae	Actinoalloteichus	Actinoalloteichus	cyanogriseus	Actinoalloteichus_cyanogriseus	2	2	1	2	2	2	1	2
125	182	194	219856832	Bacteria	Proteobacteria	Alphaproteobacteria	Rhodospirillales	Acetobacteraceae	Acidiphilium	Acidiphilium	multivorum	Acidiphilium_multivorum	5	3	1	1	5	3	1	1
465	679	746	219856833	Bacteria	Proteobacteria	Gammaproteobacteria	Oceanospirillales	Oceanospirillaceae	Oceanospirillum	Oceanospirillum	multiglobuliferum	Oceanospirillum_multiglobuliferum	2	1	1	1	2	1	1	1
466	680	747	219856834	Bacteria	Proteobacteria	Gammaproteobacteria	Oceanospirillales	Oceanospirillaceae	Marinobacterium	Marinobacterium	jannaschii	Marinobacterium_jannaschii	2	1	1	1	2	1	1	1
467	681	748	219856835	Bacteria	Proteobacteria	Gammaproteobacteria	Oceanospirillales	Oceanospirillaceae	Pseudospirillum	Pseudospirillum	japonicum	Pseudospirillum_japonicum	2	1	1	1	2	1	1	1
468	682	749	219856836	Bacteria	Proteobacteria	Gammaproteobacteria	Oceanospirillales	Oceanospirillaceae	Oceanobacter	Oceanobacter	kriegii	Oceanobacter_kriegii	2	1	1	1	2	1	1	1
469	683	750	219856837	Bacteria	Proteobacteria	Alphaproteobacteria	Rhizobiales	Methylocystaceae	Terasakiella	Terasakiella	pusilla	Terasakiella_pusilla	3	1	1	1	3	1	1	1
470	684	751	219856838	Bacteria	Proteobacteria	Gammaproteobacteria	Oceanospirillales	Oceanospirillaceae	Marinospirillum	Marinospirillum	minutulum	Marinospirillum_minutulum	5	3	1	1	5	3	1	1
1	70	72	219856839	Bacteria	Proteobacteria	Alphaproteobacteria	Rhodobacterales	Rhodobacteraceae	Paracoccus	Paracoccus	carotinifaciens	Paracoccus_carotinifaciens	6834	3891	392	1	6	5	1	1
1	685	752	219856840	Bacteria	Firmicutes	Bacilli	Lactobacillales	Streptococcaceae	Streptococcus	Streptococcus	peroris	Streptococcus_peroris	6834	3891	392	1	3	2	1	1
1	686	753	219856841	Bacteria	Proteobacteria	Gammaproteobacteria	Xanthomonadales	Xanthomonadaceae	Pseudoxanthomonas	Pseudoxanthomonas	japonensis	Pseudoxanthomonas_japonensis	6834	3891	392	1	12	7	1	1
471	687	754	219856842	Bacteria	Firmicutes	Clostridia	Clostridiales	Eubacteriaceae	Eubacterium	Eubacterium	ruminantium	Eubacterium_ruminantium	1	1	1	1	1	1	1	1
1	202	217	219856843	Bacteria	Proteobacteria	Gammaproteobacteria	Pseudomonadales	Pseudomonadaceae	Pseudomonas	Pseudomonas	plecoglossicida	Pseudomonas_plecoglossicida	6834	3891	392	1	83	48	1	1
472	688	755	219856844	Bacteria	Proteobacteria	Betaproteobacteria	Hydrogenophilales	Hydrogenophilaceae	Hydrogenophilus	Hydrogenophilus	thermoluteolus	Hydrogenophilus_thermoluteolus	3	2	1	1	3	2	1	1
1	239	756	219856845	Bacteria	Firmicutes	Bacilli	Bacillales	Staphylococcaceae	Staphylococcus	Staphylococcus	arlettae	Staphylococcus_arlettae	6834	3891	392	1	80	42	3	1
1	239	757	219856846	Bacteria	Firmicutes	Bacilli	Bacillales	Staphylococcaceae	Staphylococcus	Staphylococcus	caprae	Staphylococcus_caprae	6834	3891	392	1	80	42	3	2
1	239	758	219856847	Bacteria	Firmicutes	Bacilli	Bacillales	Staphylococcaceae	Staphylococcus	Staphylococcus	delphini	Staphylococcus_delphini	6834	3891	392	1	80	42	3	1
1	239	756	219856848	Bacteria	Firmicutes	Bacilli	Bacillales	Staphylococcaceae	Staphylococcus	Staphylococcus	kloosii	Staphylococcus_kloosii	6834	3891	392	1	80	42	3	1
1	239	254	219856849	Bacteria	Firmicutes	Bacilli	Bacillales	Staphylococcaceae	Staphylococcus	Staphylococcus	lugdunensis	Staphylococcus_lugdunensis	6834	3891	392	1	80	42	3	1
1	239	254	219856850	Bacteria	Firmicutes	Bacilli	Bacillales	Staphylococcaceae	Staphylococcus	Staphylococcus	pasteuri	Staphylococcus_pasteuri	6834	3891	392	1	80	42	3	1
1	689	759	219856851	Bacteria	Firmicutes	Bacilli	Bacillales	Staphylococcaceae	Staphylococcus	Staphylococcus	vitulinus	Staphylococcus_vitulinus	6834	3891	392	1	7	5	1	1
473	690	760	219856852	Bacteria	Actinobacteria	Actinobacteria	Corynebacteriales	Williamsiaceae	Williamsia	Williamsia	maris	Williamsia_maris	4	4	1	1	2	2	1	1
474	691	761	219856853	Bacteria	Firmicutes	Clostridia	Clostridiales	Clostridiales_Family_XVII._Incertae_Sedis	Thermaerobacter	Thermaerobacter	marianensis	Thermaerobacter_marianensis	5	4	1	1	5	4	1	1
475	692	762	219856854	Bacteria	Actinobacteria	Actinobacteria	Micrococcales	Microbacteriaceae	Pseudoclavibacter	Pseudoclavibacter	alba	Pseudoclavibacter_alba	1	1	1	1	1	1	1	1
476	693	763	219856855	Bacteria	Actinobacteria	Actinobacteria	Micrococcales	Microbacteriaceae	Leucobacter	Leucobacter	albus	Leucobacter_albus	19	15	1	1	10	7	1	1
477	694	764	219856856	Bacteria	Actinobacteria	Actinobacteria	Micrococcales	Microbacteriaceae	Pseudoclavibacter	Pseudoclavibacter	bifida	Pseudoclavibacter_bifida	1	1	1	1	1	1	1	1
478	695	765	219856857	Bacteria	Actinobacteria	Actinobacteria	Propionibacteriales	Nocardioidaceae	Micropruina	Micropruina	glycogenica	Micropruina_glycogenica	1	1	1	1	1	1	1	1
1	696	766	219856858	Bacteria	Actinobacteria	Actinobacteria	Micrococcales	Microbacteriaceae	Mycetocola	Mycetocola	tolaasinivorans	Mycetocola_tolaasinivorans	6834	3891	392	1	5	3	1	1
1	696	766	219856859	Bacteria	Actinobacteria	Actinobacteria	Micrococcales	Microbacteriaceae	Mycetocola	Mycetocola	saprophilus	Mycetocola_saprophilus	6834	3891	392	1	5	3	1	1
1	696	766	219856860	Bacteria	Actinobacteria	Actinobacteria	Micrococcales	Microbacteriaceae	Mycetocola	Mycetocola	lacteus	Mycetocola_lacteus	6834	3891	392	1	5	3	1	1
479	697	767	219856861	Bacteria	Proteobacteria	Gammaproteobacteria	Vibrionales	Vibrionaceae	Vibrio	Vibrio	rumoiensis	Vibrio_rumoiensis	2	2	1	1	2	2	1	1
1	311	333	219856862	Bacteria	Actinobacteria	Actinobacteria	Micromonosporales	Micromonosporaceae	Actinoplanes	Actinoplanes	capillaceus	Actinoplanes_capillaceus	6834	3891	392	1	11	9	2	1
480	698	768	219856863	Bacteria	Firmicutes	Clostridia	Clostridiales	Eubacteriaceae	Eubacterium	Eubacterium	budayi	Eubacterium_budayi	8	6	2	1	8	6	2	1
480	698	768	219856864	Bacteria	Firmicutes	Clostridia	Clostridiales	Eubacteriaceae	Eubacterium	Eubacterium	multiforme	Eubacterium_multiforme	8	6	2	1	8	6	2	1
480	698	768	219856865	Bacteria	Firmicutes	Clostridia	Clostridiales	Eubacteriaceae	Eubacterium	Eubacterium	nitritogenes	Eubacterium_nitritogenes	8	6	2	1	8	6	2	1
366	547	604	219856866	Bacteria	Proteobacteria	Alphaproteobacteria	Sphingomonadales	Sphingomonadaceae	Sphingomonas	Sphingomonas	oligophenolica	Sphingomonas_oligophenolica	57	36	2	1	15	9	1	1
1	677	744	219856867	Bacteria	Actinobacteria	Actinobacteria	Pseudonocardiales	Pseudonocardiaceae	Lentzea	Lentzea	waywayandensis	Lentzea_waywayandensis	6834	3891	392	1	16	12	2	1
1	699	769	219856868	Bacteria	Actinobacteria	Actinobacteria	Pseudonocardiales	Pseudonocardiaceae	Umezawaea	Umezawaea	tangerina	Umezawaea_tangerina	6834	3891	392	1	1	1	1	1
481	700	770	219856869	Bacteria	Firmicutes	Clostridia	Thermoanaerobacterales	Thermoanaerobacteraceae	Thermacetogenium	Thermacetogenium	phaeum	Thermacetogenium_phaeum	2	1	1	1	2	1	1	1
1	701	771	219856870	Bacteria	Firmicutes	Bacilli	Bacillales	Bacillaceae	Bacillus	Bacillus	atrophaeus	Bacillus_atrophaeus	6834	3891	392	1	56	17	4	1
482	702	772	219856871	Bacteria	Firmicutes	Bacilli	Bacillales	Bacillaceae	Bacillus	Bacillus	carboniphilus	Bacillus_carboniphilus	1	1	1	1	1	1	1	1
483	703	773	219856872	Bacteria	Firmicutes	Bacilli	Bacillales	Bacillaceae	Bacillus	Bacillus	flexus	Bacillus_flexus	12	5	2	1	12	5	2	1
329	483	774	219856873	Bacteria	Firmicutes	Bacilli	Bacillales	Bacillaceae	Salimicrobium	Salimicrobium	halophilum	Salimicrobium_halophilum	8	5	1	1	8	5	1	1
1	701	771	219856874	Bacteria	Firmicutes	Bacilli	Bacillales	Bacillaceae	Bacillus	Bacillus	mojavensis	Bacillus_mojavensis	6834	3891	392	1	56	17	4	1
484	704	775	219856875	Bacteria	Firmicutes	Bacilli	Bacillales	Sporolactobacillaceae	Pullulanibacillus	Pullulanibacillus	naganoensis	Pullulanibacillus_naganoensis	15	11	4	1	2	2	1	1
1	705	776	219856876	Bacteria	Firmicutes	Bacilli	Bacillales	Bacillaceae	Bacillus	Bacillus	niacini	Bacillus_niacini	6834	3891	392	1	16	9	1	1
1	701	771	219856877	Bacteria	Firmicutes	Bacilli	Bacillales	Bacillaceae	Bacillus	Bacillus	vallismortis	Bacillus_vallismortis	6834	3891	392	1	56	17	4	1
1	706	777	219856878	Bacteria	Firmicutes	Bacilli	Bacillales	Bacillaceae	Bacillus	Bacillus	weihenstephanensis	Bacillus_weihenstephanensis	6834	3891	392	1	23	10	1	1
113	707	778	219856879	Bacteria	Proteobacteria	Betaproteobacteria	Burkholderiales	Oxalobacteraceae	Herbaspirillum	Herbaspirillum	huttiense	Herbaspirillum_huttiense	52	33	9	1	26	13	2	1
485	708	779	219856880	Bacteria	Proteobacteria	Gammaproteobacteria	Oceanospirillales	Oceanospirillaceae	Marinobacterium	Marinobacterium	stanieri	Marinobacterium_stanieri	4	4	1	1	4	4	1	1
366	709	780	219856881	Bacteria	Proteobacteria	Alphaproteobacteria	Sphingomonadales	Sphingomonadaceae	Sphingomonas	Sphingomonas	echinoides	Sphingomonas_echinoides	57	36	2	1	4	2	1	1
486	710	781	219856882	Bacteria	Proteobacteria	Gammaproteobacteria	Pseudomonadales	Pseudomonadaceae	Pseudomonas	Pseudomonas	halophila	Pseudomonas_halophila	4	3	3	1	4	3	3	1
1	711	782	219856883	Bacteria	Proteobacteria	Betaproteobacteria	Burkholderiales	Comamonadaceae	Curvibacter	Curvibacter	lanceolatus	Curvibacter_lanceolatus	6834	3891	392	1	6	4	1	1
1	197	783	219856884	Bacteria	Proteobacteria	Alphaproteobacteria	Rhizobiales	Bradyrhizobiaceae	unsure_unclassified_Bradyrhizobiaceae	Pseudomonas	carboxydohydrogena	Pseudomonas_carboxydohydrogena	6834	3891	392	1	61	34	9	1
1	661	784	219856885	Bacteria	Proteobacteria	Gammaproteobacteria	Pseudomonadales	Pseudomonadaceae	Pseudomonas	Pseudomonas	lundensis	Pseudomonas_lundensis	6834	3891	392	1	106	57	2	1
1	712	785	219856887	Bacteria	Proteobacteria	Gammaproteobacteria	Enterobacteriales	Enterobacteriaceae	Phaseolibacter	Phaseolibacter	flectens	Phaseolibacter_flectens	6834	3891	392	1	1	1	1	1
1	661	786	219856888	Bacteria	Proteobacteria	Gammaproteobacteria	Pseudomonadales	Pseudomonadaceae	Pseudomonas	Pseudomonas	savastanoi	Pseudomonas_savastanoi	6834	3891	392	1	106	57	2	1
1	713	787	219856889	Bacteria	Proteobacteria	Gammaproteobacteria	Xanthomonadales	Xanthomonadaceae	unsure_unclassified_Xanthomonadaceae	Pseudomonas	geniculata	Pseudomonas_geniculata	6834	3891	392	1	8	7	2	1
1	713	787	219856890	Bacteria	Proteobacteria	Gammaproteobacteria	Xanthomonadales	Xanthomonadaceae	Stenotrophomonas	Pseudomonas	hibiscicola	Pseudomonas_hibiscicola	6834	3891	392	1	8	7	2	1
487	714	788	219856891	Bacteria	Proteobacteria	Betaproteobacteria	Burkholderiales	Comamonadaceae	Pelomonas	Pelomonas	saccharophila	Pelomonas_saccharophila	18	8	4	1	18	8	4	1
488	715	789	219856892	Bacteria	Proteobacteria	Betaproteobacteria	Burkholderiales	Comamonadaceae	Delftia	Delftia	acidovorans	Delftia_acidovorans	10	5	1	1	10	5	1	1
489	716	790	219856893	Bacteria	Firmicutes	Clostridia	Clostridiales	Clostridiales_Family_XIII._Incertae_Sedis	Mogibacterium	Mogibacterium	vescum	Mogibacterium_vescum	4	4	1	1	4	4	1	1
1	125	368	219856895	Bacteria	Actinobacteria	Actinobacteria	Streptomycetales	Streptomycetaceae	Kitasatospora	Kitasatospora	cineracea	Kitasatospora_cineracea	6834	3891	392	1	65	32	3	1
1	241	256	219856896	Bacteria	Firmicutes	Clostridia	Halanaerobiales	Halanaerobiaceae	Halanaerobium	Halanaerobium	fermentans	Halanaerobium_fermentans	6834	3891	392	1	2	2	1	1
490	717	791	219856897	Bacteria	Actinobacteria	Actinobacteria	Micrococcales	Microbacteriaceae	Agromyces	Agromyces	luteolus	Agromyces_luteolus	10	8	1	1	1	1	1	1
491	718	792	219856898	Bacteria	Actinobacteria	Actinobacteria	Micrococcales	Microbacteriaceae	Agromyces	Agromyces	bracchium	Agromyces_bracchium	1	1	1	1	1	1	1	1
492	719	793	219856899	Bacteria	Firmicutes	Bacilli	Lactobacillales	Lactobacillaceae	Lactobacillus	Lactobacillus	acidipiscis	Lactobacillus_acidipiscis	3	2	1	1	3	2	1	1
1	720	794	219856900	Bacteria	Proteobacteria	Betaproteobacteria	Burkholderiales	Burkholderiaceae	Paraburkholderia	Burkholderia	kururiensis	Burkholderia_kururiensis	6834	3891	392	1	3	1	1	1
1	721	795	219856901	Bacteria	Actinobacteria	Actinobacteria	Corynebacteriales	Nocardiaceae	Nocardia	Nocardia	vinacea	Nocardia_vinacea	6834	3891	392	1	54	21	2	1
1	421	653	219856902	Bacteria	Actinobacteria	Actinobacteria	Streptomycetales	Streptomycetaceae	Streptomyces	Streptomyces	albulus	Streptomyces_albulus	6834	3891	392	1	234	119	4	1
1	421	653	219856903	Bacteria	Actinobacteria	Actinobacteria	Streptomycetales	Streptomycetaceae	Streptomyces	Streptomyces	kasugaensis	Streptomyces_kasugaensis	6834	3891	392	1	234	119	4	1
1	722	796	219856904	Bacteria	Actinobacteria	Actinobacteria	Micromonosporales	Micromonosporaceae	Catenuloplanes	Catenuloplanes	crispus	Catenuloplanes_crispus	6834	3891	392	1	14	7	1	1
493	723	797	219856905	Bacteria	Thermotogae	Thermotogae	Thermotogales	Fervidobacteriaceae	Thermosipho	Thermosipho	japonicus	Thermosipho_japonicus	4	3	1	1	4	3	1	1
463	675	742	219856906	Bacteria	Actinobacteria	Actinobacteria	Frankiales	Sporichthyaceae	Sporichthya	Sporichthya	polymorpha	Sporichthya_polymorpha	2	2	1	1	2	2	1	1
1	724	798	219856907	Bacteria	Proteobacteria	Alphaproteobacteria	Rhodospirillales	Acetobacteraceae	Asaia	Asaia	bogorensis	Asaia_bogorensis	6834	3891	392	1	16	10	4	1
494	725	799	219856908	Bacteria	Aquificae	Aquificae	Aquificales	Aquificaceae	Hydrogenobacter	Hydrogenobacter	subterraneus	Hydrogenobacter_subterraneus	2	2	2	1	2	2	2	1
1	726	523	219856909	Bacteria	Actinobacteria	Actinobacteria	Streptosporangiales	Streptosporangiaceae	Planomonospora	Planomonospora	parontospora	Planomonospora_parontospora	6834	3891	392	1	4	3	1	1
1	727	800	219856910	Bacteria	Actinobacteria	Actinobacteria	Streptosporangiales	Streptosporangiaceae	Planobispora	Planobispora	rosea	Planobispora_rosea	6834	3891	392	1	4	4	2	1
1	727	801	219856911	Bacteria	Actinobacteria	Actinobacteria	Streptosporangiales	Streptosporangiaceae	Planomonospora	Planomonospora	venezuelensis	Planomonospora_venezuelensis	6834	3891	392	1	4	4	2	1
495	728	802	219856912	Bacteria	Firmicutes	Erysipelotrichia	Erysipelotrichales	Erysipelotrichaceae	Coprobacillus	Coprobacillus	cateniformis	Coprobacillus_cateniformis	1	1	1	1	1	1	1	1
1	202	803	219856913	Bacteria	Proteobacteria	Gammaproteobacteria	Pseudomonadales	Pseudomonadaceae	Pseudomonas	Pseudomonas	alcaliphila	Pseudomonas_alcaliphila	6834	3891	392	1	83	48	1	1
496	729	804	219857107	Bacteria	Actinobacteria	Actinobacteria	Micrococcales	Intrasporangiaceae	Tetrasphaera	Tetrasphaera	elongata	Tetrasphaera_elongata	2	2	1	1	2	2	1	1
497	730	805	219857108	Bacteria	Bacteroidetes	Flavobacteriia	Flavobacteriales	Flavobacteriaceae	Tenacibaculum	Tenacibaculum	mesophilum	Tenacibaculum_mesophilum	14	12	1	1	2	1	1	1
497	731	806	219857109	Bacteria	Bacteroidetes	Flavobacteriia	Flavobacteriales	Flavobacteriaceae	Tenacibaculum	Tenacibaculum	amylolyticum	Tenacibaculum_amylolyticum	14	12	1	1	3	2	1	1
1	724	798	219857110	Bacteria	Proteobacteria	Alphaproteobacteria	Rhodospirillales	Acetobacteraceae	Asaia	Asaia	siamensis	Asaia_siamensis	6834	3891	392	1	16	10	4	1
1	311	333	219857111	Bacteria	Actinobacteria	Actinobacteria	Micromonosporales	Micromonosporaceae	Actinoplanes	Actinoplanes	campanulatus	Actinoplanes_campanulatus	6834	3891	392	1	11	9	2	1
1	495	807	219857112	Bacteria	Actinobacteria	Actinobacteria	Micromonosporales	Micromonosporaceae	Actinoplanes	Actinoplanes	consettensis	Actinoplanes_consettensis	6834	3891	392	1	15	10	1	1
1	496	808	219857113	Bacteria	Actinobacteria	Actinobacteria	Micromonosporales	Micromonosporaceae	Actinoplanes	Actinoplanes	derwentensis	Actinoplanes_derwentensis	6834	3891	392	1	17	9	1	1
1	495	807	219857114	Bacteria	Actinobacteria	Actinobacteria	Micromonosporales	Micromonosporaceae	Actinoplanes	Actinoplanes	digitatis	Actinoplanes_digitatis	6834	3891	392	1	15	10	1	1
1	495	807	219857115	Bacteria	Actinobacteria	Actinobacteria	Micromonosporales	Micromonosporaceae	Actinoplanes	Actinoplanes	humidus	Actinoplanes_humidus	6834	3891	392	1	15	10	1	1
1	496	542	219857116	Bacteria	Actinobacteria	Actinobacteria	Micromonosporales	Micromonosporaceae	Actinoplanes	Actinoplanes	italicus	Actinoplanes_italicus	6834	3891	392	1	17	9	1	1
1	311	333	219857117	Bacteria	Actinobacteria	Actinobacteria	Micromonosporales	Micromonosporaceae	Actinoplanes	Actinoplanes	lobatus	Actinoplanes_lobatus	6834	3891	392	1	11	9	2	1
137	204	219	219857118	Bacteria	Actinobacteria	Actinobacteria	Frankiales	Cryptosporangiaceae	Cryptosporangium	Cryptosporangium	minutisporangium	Cryptosporangium_minutisporangium	8	5	1	1	8	5	1	1
1	496	808	219857119	Bacteria	Actinobacteria	Actinobacteria	Micromonosporales	Micromonosporaceae	Actinoplanes	Actinoplanes	rectilineatus	Actinoplanes_rectilineatus	6834	3891	392	1	17	9	1	1
498	732	809	219857120	Bacteria	Firmicutes	Clostridia	Clostridiales	Clostridiaceae	Alkaliphilus	Alkaliphilus	transvaalensis	Alkaliphilus_transvaalensis	1	1	1	1	1	1	1	1
1	733	810	219857121	Bacteria	Firmicutes	Clostridia	Clostridiales	Clostridiaceae	Clostridium	Clostridium	haemolyticum	Clostridium_haemolyticum	6834	3891	392	1	7	3	1	2
499	734	811	219857122	Bacteria	Firmicutes	Clostridia	Clostridiales	Lachnospiraceae	Coprococcus	Coprococcus	catus	Coprococcus_catus	1	1	1	1	1	1	1	1
500	735	812	219857123	Bacteria	Thermotogae	Thermotogae	Thermotogales	Thermotogaceae	Pseudothermotoga	Thermotoga	thermarum	Thermotoga_thermarum	2	1	1	1	2	1	1	1
501	736	813	219857124	Bacteria	Firmicutes	Bacilli	Bacillales	Paenibacillaceae	Paenibacillus	Paenibacillus	koleovorans	Paenibacillus_koleovorans	2	1	1	1	2	1	1	1
502	737	814	219857125	Bacteria	Firmicutes	Bacilli	Bacillales	Alicyclobacillaceae	Alicyclobacillus	Alicyclobacillus	herbarius	Alicyclobacillus_herbarius	6	3	1	1	2	1	1	1
503	738	815	219857126	Bacteria	Firmicutes	Bacilli	Bacillales	Alicyclobacillaceae	Alicyclobacillus	Alicyclobacillus	cycloheptanicus	Alicyclobacillus_cycloheptanicus	3	1	1	1	3	1	1	1
504	739	816	219857127	Bacteria	Actinobacteria	Actinobacteria	Micrococcales	Microbacteriaceae	Okibacterium	Okibacterium	fritillariae	Okibacterium_fritillariae	6	5	3	1	3	3	2	1
505	740	817	219857128	Bacteria	Proteobacteria	Gammaproteobacteria	Thiotrichales	Thiotrichaceae	Thiothrix	Thiothrix	disciformis	Thiothrix_disciformis	2	1	1	1	2	1	1	1
506	741	818	219857129	Bacteria	Proteobacteria	Gammaproteobacteria	Thiotrichales	Thiotrichaceae	Thiothrix	Thiothrix	flexilis	Thiothrix_flexilis	2	2	1	1	2	2	1	1
507	742	819	219857130	Bacteria	Proteobacteria	Gammaproteobacteria	Thiotrichales	Thiotrichaceae	Thiothrix	Thiothrix	eikelboomii	Thiothrix_eikelboomii	1	1	1	1	1	1	1	1
508	743	820	219857131	Bacteria	Firmicutes	Bacilli	Bacillales	Paenibacillaceae	Paenibacillus	Paenibacillus	glycanilyticus	Paenibacillus_glycanilyticus	4	3	1	1	4	3	1	1
1	421	653	219857132	Bacteria	Actinobacteria	Actinobacteria	Streptomycetales	Streptomycetaceae	Streptomyces	Streptomyces	albofaciens	Streptomyces_albofaciens	6834	3891	392	1	234	119	4	1
1	421	653	219857133	Bacteria	Actinobacteria	Actinobacteria	Streptomycetales	Streptomycetaceae	Streptomyces	Streptomyces	platensis	Streptomyces_platensis	6834	3891	392	1	234	119	4	1
1	421	821	219857134	Bacteria	Actinobacteria	Actinobacteria	Streptomycetales	Streptomycetaceae	Streptomyces	Streptomyces	rimosus	Streptomyces_rimosus	6834	3891	392	1	234	119	4	1
1	33	822	219857135	Bacteria	Actinobacteria	Actinobacteria	Streptomycetales	Streptomycetaceae	Streptomyces	Streptomyces	peucetius	Streptomyces_peucetius	6834	3891	392	1	370	197	4	1
1	33	823	219857136	Bacteria	Actinobacteria	Actinobacteria	Streptomycetales	Streptomycetaceae	Streptomyces	Streptomyces	venezuelae	Streptomyces_venezuelae	6834	3891	392	1	370	197	4	1
1	428	824	219857137	Bacteria	Actinobacteria	Actinobacteria	Corynebacteriales	Nocardiaceae	Rhodococcus	Rhodococcus	jostii	Rhodococcus_jostii	6834	3891	392	1	27	19	2	1
509	744	825	219857138	Bacteria	Firmicutes	Bacilli	Bacillales	Bacillaceae	Bacillus	Bacillus	okuhidensis	Bacillus_okuhidensis	4	2	1	1	4	2	1	1
1	745	826	219857139	Bacteria	Actinobacteria	Actinobacteria	Corynebacteriales	Dietziaceae	Dietzia	Dietzia	psychralcaliphila	Dietzia_psychralcaliphila	6834	3891	392	1	1	1	1	2
1	746	827	219857140	Bacteria	Proteobacteria	Gammaproteobacteria	Enterobacteriales	Enterobacteriaceae	Edwardsiella	Edwardsiella	hoshinae	Edwardsiella_hoshinae	6834	3891	392	1	5	4	1	1
1	746	827	219857141	Bacteria	Proteobacteria	Gammaproteobacteria	Enterobacteriales	Enterobacteriaceae	Edwardsiella	Edwardsiella	ictaluri	Edwardsiella_ictaluri	6834	3891	392	1	5	4	1	1
1	746	827	219857142	Bacteria	Proteobacteria	Gammaproteobacteria	Enterobacteriales	Enterobacteriaceae	Edwardsiella	Edwardsiella	tarda	Edwardsiella_tarda	6834	3891	392	1	5	4	1	2
254	379	828	219857143	Bacteria	Proteobacteria	Alphaproteobacteria	Rhodospirillales	Acetobacteraceae	Acetobacter	Acetobacter	cibinongensis	Acetobacter_cibinongensis	65	24	1	1	35	13	1	1
510	747	829	219857144	Bacteria	Actinobacteria	Actinobacteria	Corynebacteriales	Corynebacteriaceae	Corynebacterium	Corynebacterium	efficiens	Corynebacterium_efficiens	2	1	1	1	2	1	1	1
1	724	830	219857145	Bacteria	Proteobacteria	Alphaproteobacteria	Rhodospirillales	Acetobacteraceae	Kozakia	Kozakia	baliensis	Kozakia_baliensis	6834	3891	392	1	16	10	4	1
1	748	831	219857146	Bacteria	Actinobacteria	Actinobacteria	Pseudonocardiales	Pseudonocardiaceae	Actinokineospora	Actinokineospora	terrae	Actinokineospora_terrae	6834	3891	392	1	7	7	1	1
511	749	832	219857147	Bacteria	Bacteroidetes	Cytophagia	Cytophagales	Flammeovirgaceae	Reichenbachiella	Reichenbachiella	agariperforans	Reichenbachiella_agariperforans	2	1	1	1	2	1	1	1
474	691	761	219857148	Bacteria	Firmicutes	Clostridia	Clostridiales	Clostridiales_Family_XVII._Incertae_Sedis	Thermaerobacter	Thermaerobacter	nagasakiensis	Thermaerobacter_nagasakiensis	5	4	1	1	5	4	1	1
512	750	833	219857149	Bacteria	Firmicutes	Clostridia	Thermoanaerobacterales	Thermoanaerobacteraceae	Thermanaeromonas	Thermanaeromonas	toyohensis	Thermanaeromonas_toyohensis	1	1	1	1	1	1	1	1
1	726	801	219857150	Bacteria	Actinobacteria	Actinobacteria	Streptosporangiales	Streptosporangiaceae	Planomonospora	Planomonospora	alba	Planomonospora_alba	6834	3891	392	1	4	3	1	1
1	726	523	219857151	Bacteria	Actinobacteria	Actinobacteria	Streptosporangiales	Streptosporangiaceae	Planomonospora	Planomonospora	sphaerica	Planomonospora_sphaerica	6834	3891	392	1	4	3	1	1
1	300	318	219857152	Bacteria	Actinobacteria	Actinobacteria	Streptosporangiales	Streptosporangiaceae	Microtetraspora	Microtetraspora	malaysiensis	Microtetraspora_malaysiensis	6834	3891	392	1	6	4	1	1
513	751	834	219857153	Bacteria	Proteobacteria	Deltaproteobacteria	Myxococcales	Kofleriaceae	Haliangium	Haliangium	tepidum	Haliangium_tepidum	1	1	1	1	1	1	1	1
1	752	835	219857154	Bacteria	Proteobacteria	Betaproteobacteria	Burkholderiales	Comamonadaceae	Diaphorobacter	Diaphorobacter	nitroreducens	Diaphorobacter_nitroreducens	6834	3891	392	1	3	3	2	1
514	753	836	219857155	Bacteria	Actinobacteria	Actinobacteria	Micrococcales	Micrococcaceae	Arthrobacter	Arthrobacter	russicus	Arthrobacter_russicus	3	2	2	1	1	1	1	1
1	428	466	219857156	Bacteria	Actinobacteria	Actinobacteria	Corynebacteriales	Nocardiaceae	Rhodococcus	Rhodococcus	baikonurensis	Rhodococcus_baikonurensis	6834	3891	392	1	27	19	2	1
515	754	837	219857157	Bacteria	Actinobacteria	Actinobacteria	Micrococcales	Micrococcaceae	Rothia	Rothia	aeria	Rothia_aeria	5	3	1	1	5	3	1	1
488	715	789	219857158	Bacteria	Proteobacteria	Betaproteobacteria	Burkholderiales	Comamonadaceae	Delftia	Delftia	tsuruhatensis	Delftia_tsuruhatensis	10	5	1	1	10	5	1	1
167	755	838	219857159	Bacteria	Bacteroidetes	Flavobacteriia	Flavobacteriales	Flavobacteriaceae	Flavobacterium	Flavobacterium	limicola	Flavobacterium_limicola	87	50	1	1	17	9	1	1
516	756	839	219857160	Bacteria	Proteobacteria	Gammaproteobacteria	Alteromonadales	Alteromonadaceae	Agarivorans	Agarivorans	albus	Agarivorans_albus	2	1	1	1	2	1	1	1
517	757	840	219857162	Bacteria	Bacteroidetes	Flavobacteriia	Flavobacteriales	Flavobacteriaceae	Arenibacter	Arenibacter	troitsensis	Arenibacter_troitsensis	6	5	1	1	6	5	1	1
36	338	841	219857163	Bacteria	Proteobacteria	Gammaproteobacteria	Alteromonadales	Shewanellaceae	Shewanella	Shewanella	marinintestina	Shewanella_marinintestina	38	26	1	1	15	13	1	1
36	338	841	219857164	Bacteria	Proteobacteria	Gammaproteobacteria	Alteromonadales	Shewanellaceae	Shewanella	Shewanella	schlegeliana	Shewanella_schlegeliana	38	26	1	1	15	13	1	1
36	338	841	219857165	Bacteria	Proteobacteria	Gammaproteobacteria	Alteromonadales	Shewanellaceae	Shewanella	Shewanella	sairae	Shewanella_sairae	38	26	1	1	15	13	1	1
518	758	842	219857166	Bacteria	Firmicutes	Bacilli	Lactobacillales	Carnobacteriaceae	Marinilactibacillus	Marinilactibacillus	psychrotolerans	Marinilactibacillus_psychrotolerans	20	11	2	1	5	2	1	1
519	759	843	219857167	Bacteria	Proteobacteria	Deltaproteobacteria	Myxococcales	Nannocystaceae	Plesiocystis	Plesiocystis	pacifica	Plesiocystis_pacifica	1	1	1	1	1	1	1	1
82	122	844	219857168	Bacteria	Firmicutes	Bacilli	Bacillales	Alicyclobacillaceae	Alicyclobacillus	Alicyclobacillus	sendaiensis	Alicyclobacillus_sendaiensis	12	3	1	1	12	3	1	1
520	760	845	219857169	Bacteria	Aquificae	Aquificae	Aquificales	Hydrogenothermaceae	Persephonella	Persephonella	hydrogeniphila	Persephonella_hydrogeniphila	1	1	1	2	1	1	1	2
521	761	846	219857170	Bacteria	Firmicutes	Bacilli	Bacillales	Bacillaceae	Bacillus	Bacillus	krulwichiae	Bacillus_krulwichiae	6	5	1	1	6	5	1	1
522	762	847	219857171	Archaea	Crenarchaeota	Thermoprotei	Acidilobales	Caldisphaeraceae	Caldisphaera	Caldisphaera	lagunensis	Caldisphaera_lagunensis	2	1	1	1	2	1	1	1
523	763	848	219857172	Bacteria	Actinobacteria	Actinobacteria	Micromonosporales	Micromonosporaceae	Longispora	Longispora	albida	Longispora_albida	1	1	1	1	1	1	1	1
524	764	849	219857173	Bacteria	Firmicutes	Bacilli	Bacillales	Alicyclobacillaceae	Alicyclobacillus	Alicyclobacillus	pomorum	Alicyclobacillus_pomorum	4	2	1	1	4	2	1	1
525	765	850	219857174	Bacteria	Proteobacteria	Epsilonproteobacteria	unsure_unclassified_Epsilonproteobacteria	unclassified	Sulfurovum	Sulfurovum	lithotrophicum	Sulfurovum_lithotrophicum	2	2	1	1	2	2	1	1
1	766	851	219857175	Bacteria	Actinobacteria	Actinobacteria	Corynebacteriales	Nocardiaceae	Nocardia	Nocardia	yamanashiensis	Nocardia_yamanashiensis	6834	3891	392	1	22	9	3	1
113	707	778	219857176	Bacteria	Proteobacteria	Betaproteobacteria	Burkholderiales	Oxalobacteraceae	Herbaspirillum	Herbaspirillum	chlorophenolicum	Herbaspirillum_chlorophenolicum	52	33	9	1	26	13	2	1
186	264	282	219857177	Bacteria	Proteobacteria	Gammaproteobacteria	Alteromonadales	Colwelliaceae	Colwellia	Colwellia	piezophila	Colwellia_piezophila	14	11	1	1	6	4	1	1
91	135	143	219857178	Bacteria	Proteobacteria	Gammaproteobacteria	Pseudomonadales	Moraxellaceae	Psychrobacter	Psychrobacter	okhotskensis	Psychrobacter_okhotskensis	50	36	1	1	36	25	1	1
526	767	852	219857179	Bacteria	Proteobacteria	Deltaproteobacteria	Myxococcales	unsure_unclassified_Myxococcales	Enhygromyxa	Enhygromyxa	salina	Enhygromyxa_salina	1	1	1	1	1	1	1	1
1	768	853	219857180	Bacteria	Firmicutes	Bacilli	Bacillales	Bacillaceae	Bacillus	Bacillus	vietnamensis	Bacillus_vietnamensis	6834	3891	392	1	6	4	1	1
527	769	854	219857181	Bacteria	Bacteroidetes	Flavobacteriia	Flavobacteriales	Flavobacteriaceae	Cellulophaga	Cellulophaga	pacifica	Cellulophaga_pacifica	6	4	1	1	5	3	1	1
1	724	798	219857182	Bacteria	Proteobacteria	Alphaproteobacteria	Rhodospirillales	Acetobacteraceae	Asaia	Asaia	krungthepensis	Asaia_krungthepensis	6834	3891	392	1	16	10	4	1
528	770	855	219857183	Bacteria	Proteobacteria	Epsilonproteobacteria	Campylobacterales	unsure_Hydrogenimonaceae	Hydrogenimonas	Hydrogenimonas	thermophila	Hydrogenimonas_thermophila	1	1	1	1	1	1	1	1
529	771	856	219857184	Bacteria	Firmicutes	Bacilli	Bacillales	unsure_Terrabacteria_group	Exiguobacterium	Exiguobacterium	oxidotolerans	Exiguobacterium_oxidotolerans	12	8	1	1	11	7	1	1
1	772	857	219857185	Bacteria	Firmicutes	Bacilli	Lactobacillales	Lactobacillaceae	Lactobacillus	Lactobacillus	kitasatonis	Lactobacillus_kitasatonis	6834	3891	392	1	28	8	1	1
530	773	858	219857186	Bacteria	Deinococcus-Thermus	Deinococci	Thermales	Thermaceae	Oceanithermus	Oceanithermus	desulfurans	Oceanithermus_desulfurans	3	2	1	1	3	2	1	1
531	774	859	219857187	Bacteria	Bacteroidetes	Bacteroidia	Bacteroidales	Prevotellaceae	Prevotella	Prevotella	shahii	Prevotella_shahii	1	1	1	1	1	1	1	1
532	775	860	219857188	Bacteria	Bacteroidetes	Bacteroidia	Bacteroidales	Prevotellaceae	Prevotella	Prevotella	salivae	Prevotella_salivae	1	1	1	1	1	1	1	1
533	776	861	219857189	Bacteria	Firmicutes	Bacilli	Bacillales	Bacillaceae	Bacillus	Bacillus	asahii	Bacillus_asahii	12	7	3	1	9	6	3	1
23	151	862	219857190	Bacteria	Firmicutes	Bacilli	Bacillales	Bacillaceae	Anoxybacillus	Anoxybacillus	voinovskiensis	Anoxybacillus_voinovskiensis	26	19	2	1	8	6	1	1
534	777	863	219857191	Bacteria	Proteobacteria	Alphaproteobacteria	Rhodospirillales	Acetobacteraceae	Saccharibacter	Saccharibacter	floricola	Saccharibacter_floricola	1	1	1	1	1	1	1	1
1	287	864	219857192	Bacteria	Spirochaetes	Spirochaetia	Spirochaetales	Borreliaceae	Borrelia	Borrelia	turcica	Borrelia_turcica	6834	3891	392	1	10	8	1	1
1	301	865	219857193	Bacteria	Actinobacteria	Actinobacteria	Streptosporangiales	Streptosporangiaceae	Planotetraspora	Planotetraspora	silvatica	Planotetraspora_silvatica	6834	3891	392	1	10	9	2	1
535	778	866	219857194	Bacteria	Firmicutes	Bacilli	Bacillales	Paenibacillaceae	Brevibacillus	Brevibacillus	limnophilus	Brevibacillus_limnophilus	35	17	2	1	1	1	1	1
102	152	275	219857195	Bacteria	Bacteroidetes	Flavobacteriia	Flavobacteriales	Flavobacteriaceae	Salegentibacter	Salegentibacter	holothuriorum	Salegentibacter_holothuriorum	8	6	1	1	8	6	1	1
536	779	867	219857196	Bacteria	Aquificae	Aquificae	Aquificales	Aquificaceae	Hydrogenivirga	Hydrogenivirga	caldilitoris	Hydrogenivirga_caldilitoris	1	1	1	1	1	1	1	1
1	654	718	219857197	Bacteria	Actinobacteria	Actinobacteria	Corynebacteriales	Nocardiaceae	Nocardia	Nocardia	sienata	Nocardia_sienata	6834	3891	392	1	26	11	1	1
537	780	868	219857198	Bacteria	Bacteroidetes	Flavobacteriia	Flavobacteriales	Flavobacteriaceae	Zobellia	Zobellia	amurskyensis	Zobellia_amurskyensis	8	5	1	1	8	5	1	1
537	780	868	219857199	Bacteria	Bacteroidetes	Flavobacteriia	Flavobacteriales	Flavobacteriaceae	Zobellia	Zobellia	laminariae	Zobellia_laminariae	8	5	1	1	8	5	1	1
537	780	868	219857200	Bacteria	Bacteroidetes	Flavobacteriia	Flavobacteriales	Flavobacteriaceae	Zobellia	Zobellia	russellii	Zobellia_russellii	8	5	1	1	8	5	1	1
538	781	869	219857201	Bacteria	Firmicutes	Clostridia	Clostridiales	Ruminococcaceae	Ruminiclostridium	Clostridium	straminisolvens	Clostridium_straminisolvens	1	1	1	1	1	1	1	1
518	782	870	219857202	Bacteria	Firmicutes	Bacilli	Lactobacillales	Carnobacteriaceae	Alkalibacterium	Alkalibacterium	psychrotolerans	Alkalibacterium_psychrotolerans	20	11	2	1	15	9	1	1
539	783	871	219857203	Bacteria	Firmicutes	Bacilli	Bacillales	Bacillaceae	Lentibacillus	Lentibacillus	juripiscarius	Lentibacillus_juripiscarius	1	1	1	1	1	1	1	1
1	106	872	219857204	Bacteria	Actinobacteria	Actinobacteria	Corynebacteriales	Nocardiaceae	Nocardia	Nocardia	takedensis	Nocardia_takedensis	6834	3891	392	1	71	28	3	1
540	784	873	219857205	Bacteria	Proteobacteria	Epsilonproteobacteria	Nautiliales	Nautiliaceae	Lebetimonas	Lebetimonas	acidiphila	Lebetimonas_acidiphila	1	1	1	1	1	1	1	1
541	785	874	219857206	Bacteria	Proteobacteria	Betaproteobacteria	Burkholderiales	unsure_unclassified_Burkholderiales	Thiobacter	Thiobacter	subterraneus	Thiobacter_subterraneus	1	1	1	1	1	1	1	1
542	786	875	219857207	Bacteria	Firmicutes	Bacilli	Lactobacillales	Lactobacillaceae	Lactobacillus	Lactobacillus	manihotivorans	Lactobacillus_manihotivorans	2	2	1	1	2	2	1	1
238	344	371	219857208	Bacteria	Proteobacteria	Epsilonproteobacteria	Campylobacterales	Helicobacteraceae	Helicobacter	Helicobacter	ganmani	Helicobacter_ganmani	3	3	1	1	3	3	1	1
23	36	36	219857209	Bacteria	Firmicutes	Bacilli	Bacillales	Bacillaceae	Anoxybacillus	Anoxybacillus	ayderensis	Anoxybacillus_ayderensis	26	19	2	1	18	13	2	1
1	787	876	219857210	Bacteria	Actinobacteria	Actinobacteria	Streptosporangiales	Streptosporangiaceae	Microbispora	Microbispora	mesophila	Microbispora_mesophila	6834	3891	392	2	2	2	1	2
543	788	877	219857211	Bacteria	Actinobacteria	Actinobacteria	Pseudonocardiales	Pseudonocardiaceae	Saccharopolyspora	Saccharopolyspora	spinosa	Saccharopolyspora_spinosa	22	16	2	1	9	7	1	1
544	789	878	219857212	Bacteria	Actinobacteria	Actinobacteria	Pseudonocardiales	Pseudonocardiaceae	Saccharopolyspora	Saccharopolyspora	taberi	Saccharopolyspora_taberi	4	3	1	1	1	1	1	1
1	790	879	219857213	Bacteria	Firmicutes	Bacilli	Lactobacillales	Streptococcaceae	Streptococcus	Streptococcus	sanguinis	Streptococcus_sanguinis	6834	3891	392	1	39	13	1	1
1	790	880	219857214	Bacteria	Firmicutes	Bacilli	Lactobacillales	Streptococcaceae	Streptococcus	Streptococcus	parasanguinis	Streptococcus_parasanguinis	6834	3891	392	1	39	13	1	1
545	791	881	219857215	Bacteria	Proteobacteria	Alphaproteobacteria	Rhizobiales	Methylocystaceae	Methylopila	Methylopila	capsulata	Methylopila_capsulata	1	1	1	1	1	1	1	1
546	792	882	219857216	Bacteria	Proteobacteria	Alphaproteobacteria	Rhizobiales	Hyphomicrobiaceae	Methylorhabdus	Methylorhabdus	multivorans	Methylorhabdus_multivorans	1	1	1	1	1	1	1	1
54	85	603	219857217	Bacteria	Actinobacteria	Actinobacteria	Propionibacteriales	Nocardioidaceae	Kribbella	Kribbella	sandramycini	Kribbella_sandramycini	23	19	1	1	23	19	1	1
35	49	883	219857218	Bacteria	Actinobacteria	Actinobacteria	Propionibacteriales	Nocardioidaceae	Aeromicrobium	Aeromicrobium	erythreum	Aeromicrobium_erythreum	21	18	4	1	9	9	2	1
1	793	884	219857219	Bacteria	Actinobacteria	Actinobacteria	Propionibacteriales	Nocardioidaceae	Nocardioides	Nocardioides	nitrophenolicus	Nocardioides_nitrophenolicus	6834	3891	392	1	8	8	3	1
1	794	885	219857220	Bacteria	Proteobacteria	Gammaproteobacteria	Enterobacteriales	Enterobacteriaceae	Providencia	Providencia	stuartii	Providencia_stuartii	6834	3891	392	1	15	9	2	1
367	548	605	219857221	Bacteria	Actinobacteria	Actinobacteria	Corynebacteriales	Corynebacteriaceae	Corynebacterium	Corynebacterium	thomssenii	Corynebacterium_thomssenii	2	2	1	1	2	2	1	1
547	795	886	219857222	Bacteria	Proteobacteria	Betaproteobacteria	Rhodocyclales	Rhodocyclaceae	Azoarcus	Azoarcus	communis	Azoarcus_communis	1	1	1	1	1	1	1	1
548	796	887	219857223	Bacteria	Proteobacteria	Betaproteobacteria	Rhodocyclales	Rhodocyclaceae	Azoarcus	Azoarcus	indigens	Azoarcus_indigens	4	3	1	1	4	3	1	1
549	797	888	219857224	Bacteria	Proteobacteria	Betaproteobacteria	Rhodocyclales	Rhodocyclaceae	Azospira	Azospira	oryzae	Azospira_oryzae	2	2	2	1	2	2	2	1
550	798	889	219857225	Bacteria	Proteobacteria	Betaproteobacteria	Rhodocyclales	Rhodocyclaceae	Azonexus	Azonexus	fungiphilus	Azonexus_fungiphilus	2	2	1	1	2	2	1	1
169	243	258	219857226	Bacteria	Proteobacteria	Gammaproteobacteria	Thiotrichales	Piscirickettsiaceae	Thiomicrospira	Thiomicrospira	thyasirae	Thiomicrospira_thyasirae	2	2	1	1	2	2	1	1
551	799	890	219857227	Bacteria	Proteobacteria	Betaproteobacteria	Rhodocyclales	Rhodocyclaceae	Propionivibrio	Propionivibrio	pelophilus	Propionivibrio_pelophilus	1	1	1	1	1	1	1	1
552	800	891	219857228	Bacteria	Proteobacteria	Betaproteobacteria	Burkholderiales	Comamonadaceae	Hydrogenophaga	Hydrogenophaga	intermedia	Hydrogenophaga_intermedia	21	10	2	1	9	5	1	1
553	801	892	219857229	Bacteria	Firmicutes	Bacilli	Bacillales	Paenibacillaceae	Paenibacillus	Paenibacillus	campinasensis	Paenibacillus_campinasensis	2	1	1	1	2	1	1	1
554	802	893	219857230	Bacteria	Proteobacteria	Deltaproteobacteria	Desulfobacterales	Desulfobacteraceae	Desulfocella	Desulfocella	halophila	Desulfocella_halophila	1	1	1	1	1	1	1	1
1	87	894	219857231	Bacteria	Actinobacteria	Actinobacteria	Corynebacteriales	Mycobacteriaceae	Mycobacterium	Mycobacterium	alvei	Mycobacterium_alvei	6834	3891	392	1	100	71	3	1
555	803	895	219857232	Bacteria	Proteobacteria	Gammaproteobacteria	Pasteurellales	Pasteurellaceae	Actinobacillus	Actinobacillus	succinogenes	Actinobacillus_succinogenes	3	1	1	1	3	1	1	1
1	1	896	219857233	Bacteria	Proteobacteria	Gammaproteobacteria	Enterobacteriales	Enterobacteriaceae	Citrobacter	Citrobacter	farmeri	Citrobacter_farmeri	6834	3891	392	1	54	21	9	1
1	8	739	219857234	Bacteria	Proteobacteria	Gammaproteobacteria	Enterobacteriales	Enterobacteriaceae	Citrobacter	Citrobacter	werkmanii	Citrobacter_werkmanii	6834	3891	392	1	111	48	15	1
1	160	172	219857235	Bacteria	Proteobacteria	Alphaproteobacteria	Rhizobiales	Rhizobiaceae	Neorhizobium	Rhizobium	huautlense	Rhizobium_huautlense	6834	3891	392	1	6	5	1	1
84	192	204	219857236	Bacteria	Firmicutes	Bacilli	Bacillales	Planococcaceae	Planomicrobium	Planomicrobium	alkanoclasticum	Planomicrobium_alkanoclasticum	23	20	2	1	17	15	2	1
167	755	897	219857237	Bacteria	Bacteroidetes	Flavobacteriia	Flavobacteriales	Flavobacteriaceae	Flavobacterium	Flavobacterium	xanthum	Flavobacterium_xanthum	87	50	1	1	17	9	1	1
556	804	898	219857238	Bacteria	Proteobacteria	Alphaproteobacteria	Rhodobacterales	Rhodobacteraceae	Methylarcula	Methylarcula	marina	Methylarcula_marina	1	1	1	1	1	1	1	1
439	634	697	219857239	Bacteria	Deinococcus-Thermus	Deinococci	Thermales	Thermaceae	Thermus	Thermus	scotoductus	Thermus_scotoductus	3	2	1	1	3	2	1	1
557	805	899	219857240	Bacteria	Spirochaetes	Spirochaetia	Spirochaetales	Spirochaetaceae	Treponema	Treponema	socranskii	Treponema_socranskii	3	1	1	1	3	1	1	1
557	805	899	219857241	Bacteria	Spirochaetes	Spirochaetia	Spirochaetales	Spirochaetaceae	Treponema	Treponema	socranskii	Treponema_socranskii	3	1	1	1	3	1	1	1
558	806	900	219857242	Archaea	Euryarchaeota	Methanomicrobia	Methanomicrobiales	Methanocalculaceae	Methanocalculus	Methanocalculus	halotolerans	Methanocalculus_halotolerans	6	5	1	1	6	5	1	1
559	807	901	219857243	Bacteria	Proteobacteria	Betaproteobacteria	Burkholderiales	unsure_unclassified_Burkholderiales	Aquabacterium	Aquabacterium	citratiphilum	Aquabacterium_citratiphilum	3	3	1	1	2	2	1	1
559	808	902	219857244	Bacteria	Proteobacteria	Betaproteobacteria	Burkholderiales	unsure_unclassified_Burkholderiales	Aquabacterium	Aquabacterium	parvum	Aquabacterium_parvum	3	3	1	1	1	1	1	1
559	807	901	219857245	Bacteria	Proteobacteria	Betaproteobacteria	Burkholderiales	unsure_unclassified_Burkholderiales	Aquabacterium	Aquabacterium	commune	Aquabacterium_commune	3	3	1	1	2	2	1	1
560	809	903	219857246	Bacteria	Firmicutes	Bacilli	Bacillales	Bacillaceae	Gracilibacillus	Gracilibacillus	halotolerans	Gracilibacillus_halotolerans	1	1	1	1	1	1	1	1
561	810	904	219857247	Bacteria	Actinobacteria	Actinobacteria	Propionibacteriales	Propionibacteriaceae	Tessaracoccus	Tessaracoccus	bendigoensis	Tessaracoccus_bendigoensis	1	1	1	1	1	1	1	1
1	811	905	219857248	Bacteria	Proteobacteria	Gammaproteobacteria	Xanthomonadales	Rhodanobacteraceae	Rhodanobacter	Rhodanobacter	lindaniclasticus	Rhodanobacter_lindaniclasticus	6834	3891	392	1	1	1	1	1
1	168	180	219857249	Bacteria	Proteobacteria	Alphaproteobacteria	Rhizobiales	Phyllobacteriaceae	Mesorhizobium	Mesorhizobium	amorphae	Mesorhizobium_amorphae	6834	3891	392	1	42	27	2	1
1	168	180	219857250	Bacteria	Proteobacteria	Alphaproteobacteria	Rhizobiales	Phyllobacteriaceae	Mesorhizobium	Mesorhizobium	tianshanense	Mesorhizobium_tianshanense	6834	3891	392	1	42	27	2	1
84	192	204	219857251	Bacteria	Firmicutes	Bacilli	Bacillales	Planococcaceae	Planomicrobium	Planomicrobium	mcmeekinii	Planomicrobium_mcmeekinii	23	20	2	1	17	15	2	1
1	8	906	219857252	Bacteria	Proteobacteria	Gammaproteobacteria	Enterobacteriales	Enterobacteriaceae	Kluyvera	Kluyvera	georgiana	Kluyvera_georgiana	6834	3891	392	1	111	48	15	1
415	812	907	219857253	Bacteria	Proteobacteria	Betaproteobacteria	Rhodocyclales	Rhodocyclaceae	Dechloromonas	Dechloromonas	agitata	Dechloromonas_agitata	5	5	2	1	1	1	1	1
562	813	908	219857254	Bacteria	Firmicutes	Bacilli	Lactobacillales	Lactobacillaceae	Lactobacillus	Paralactobacillus	selangorensis	Paralactobacillus_selangorensis	1	1	1	1	1	1	1	1
563	814	909	219857255	Bacteria	Firmicutes	Clostridia	Clostridiales	Clostridiales_Family_XII._Incertae_Sedis	Fusibacter	Fusibacter	paucivorans	Fusibacter_paucivorans	1	1	1	1	1	1	1	1
564	815	910	219857256	Bacteria	Proteobacteria	Deltaproteobacteria	Desulfovibrionales	Desulfovibrionaceae	Desulfovibrio	Desulfovibrio	senezii	Desulfovibrio_senezii	1	1	1	1	1	1	1	1
1	58	911	219857257	Bacteria	Actinobacteria	Actinobacteria	Pseudonocardiales	Pseudonocardiaceae	Amycolatopsis	Amycolatopsis	alba	Amycolatopsis_alba	6834	3891	392	1	42	32	2	1
565	816	912	219857258	Bacteria	Actinobacteria	Actinobacteria	Pseudonocardiales	Pseudonocardiaceae	Prauserella	Prauserella	rugosa	Prauserella_rugosa	10	7	1	1	10	7	1	1
566	817	913	219857259	Bacteria	Actinobacteria	Actinobacteria	Pseudonocardiales	Pseudonocardiaceae	Amycolatopsis	Amycolatopsis	thermoflava	Amycolatopsis_thermoflava	11	11	2	1	11	11	2	1
96	141	151	219857260	Bacteria	Proteobacteria	Gammaproteobacteria	Alteromonadales	Idiomarinaceae	Idiomarina	Idiomarina	abyssalis	Idiomarina_abyssalis	4	3	1	1	4	3	1	1
567	818	914	219857261	Bacteria	Proteobacteria	Gammaproteobacteria	Alteromonadales	Idiomarinaceae	Idiomarina	Idiomarina	zobellii	Idiomarina_zobellii	3	3	1	1	1	1	1	1
64	96	102	219857262	Bacteria	Bacteroidetes	Flavobacteriia	Flavobacteriales	Flavobacteriaceae	Arenibacter	Arenibacter	latericius	Arenibacter_latericius	2	2	1	1	2	2	1	1
568	819	915	219857263	Bacteria	Proteobacteria	Gammaproteobacteria	Oceanospirillales	Oceanospirillaceae	Neptunomonas	Neptunomonas	naphthovorans	Neptunomonas_naphthovorans	2	1	1	1	2	1	1	1
569	820	916	219857264	Bacteria	Proteobacteria	Deltaproteobacteria	Desulfovibrionales	Desulfovibrionaceae	Desulfovibrio	Desulfovibrio	burkinensis	Desulfovibrio_burkinensis	11	8	1	1	6	4	1	1
570	821	917	219857265	Bacteria	Proteobacteria	Gammaproteobacteria	Pasteurellales	Pasteurellaceae	Mannheimia	Mannheimia	glucosida	Mannheimia_glucosida	9	5	1	1	7	3	1	1
570	822	918	219857266	Bacteria	Proteobacteria	Gammaproteobacteria	Pasteurellales	Pasteurellaceae	Mannheimia	Mannheimia	varigena	Mannheimia_varigena	9	5	1	1	2	2	1	1
570	821	917	219857267	Bacteria	Proteobacteria	Gammaproteobacteria	Pasteurellales	Pasteurellaceae	Mannheimia	Mannheimia	ruminalis	Mannheimia_ruminalis	9	5	1	1	7	3	1	1
571	823	919	219857268	Bacteria	Proteobacteria	Gammaproteobacteria	Pasteurellales	Pasteurellaceae	Mannheimia	Mannheimia	granulomatis	Mannheimia_granulomatis	2	1	1	1	2	1	1	1
572	824	920	219857269	Bacteria	Firmicutes	Clostridia	Clostridiales	Peptococcaceae	Desulfotomaculum	Desulfotomaculum	putei	Desulfotomaculum_putei	1	1	1	1	1	1	1	1
1	661	921	219857270	Bacteria	Proteobacteria	Gammaproteobacteria	Pseudomonadales	Pseudomonadaceae	Pseudomonas	Pseudomonas	libanensis	Pseudomonas_libanensis	6834	3891	392	1	106	57	2	1
1	661	786	219857271	Bacteria	Proteobacteria	Gammaproteobacteria	Pseudomonadales	Pseudomonadaceae	Pseudomonas	Pseudomonas	mandelii	Pseudomonas_mandelii	6834	3891	392	1	106	57	2	1
1	87	379	219857272	Bacteria	Actinobacteria	Actinobacteria	Corynebacteriales	Mycobacteriaceae	Mycobacterium	Mycobacterium	tusciae	Mycobacterium_tusciae	6834	3891	392	1	100	71	3	1
1	825	922	219857273	Bacteria	Firmicutes	Bacilli	Lactobacillales	Enterococcaceae	Enterococcus	Enterococcus	dispar	Enterococcus_dispar	6834	3891	392	1	7	3	2	2
1	826	923	219857274	Bacteria	Firmicutes	Bacilli	Lactobacillales	Enterococcaceae	Enterococcus	Enterococcus	cecorum	Enterococcus_cecorum	6834	3891	392	1	4	2	1	2
1	632	924	219857275	Bacteria	Firmicutes	Bacilli	Lactobacillales	Enterococcaceae	Enterococcus	Enterococcus	mundtii	Enterococcus_mundtii	6834	3891	392	1	58	21	1	1
458	664	728	219857276	Bacteria	Actinobacteria	Actinobacteria	Propionibacteriales	Nocardioidaceae	Friedmanniella	Friedmanniella	spumicola	Friedmanniella_spumicola	10	10	2	1	5	5	1	1
573	827	925	219857277	Bacteria	Proteobacteria	Gammaproteobacteria	Oceanospirillales	Oceanospirillaceae	Marinomonas	Marinomonas	mediterranea	Marinomonas_mediterranea	4	2	1	1	4	2	1	1
1	661	921	219857278	Bacteria	Proteobacteria	Gammaproteobacteria	Pseudomonadales	Pseudomonadaceae	Pseudomonas	Pseudomonas	orientalis	Pseudomonas_orientalis	6834	3891	392	1	106	57	2	1
1	202	217	219857279	Bacteria	Proteobacteria	Gammaproteobacteria	Pseudomonadales	Pseudomonadaceae	Pseudomonas	Pseudomonas	monteilii	Pseudomonas_monteilii	6834	3891	392	1	83	48	1	1
1	661	921	219857280	Bacteria	Proteobacteria	Gammaproteobacteria	Pseudomonadales	Pseudomonadaceae	Pseudomonas	Pseudomonas	rhodesiae	Pseudomonas_rhodesiae	6834	3891	392	1	106	57	2	1
1	661	921	219857281	Bacteria	Proteobacteria	Gammaproteobacteria	Pseudomonadales	Pseudomonadaceae	Pseudomonas	Pseudomonas	cedrina	Pseudomonas_cedrina	6834	3891	392	1	106	57	2	1
1	828	926	219857282	Bacteria	Actinobacteria	Actinobacteria	Micrococcales	Cellulomonadaceae	Cellulomonas	Cellulomonas	persica	Cellulomonas_persica	6834	3891	392	1	6	5	1	2
1	829	927	219857283	Bacteria	Actinobacteria	Actinobacteria	Micrococcales	Cellulomonadaceae	Cellulomonas	Cellulomonas	iranensis	Cellulomonas_iranensis	6834	3891	392	1	8	8	3	2
574	830	928	219857284	Bacteria	Proteobacteria	Betaproteobacteria	Burkholderiales	Alcaligenaceae	Taylorella	Taylorella	asinigenitalis	Taylorella_asinigenitalis	6	2	1	1	6	2	1	1
575	831	929	219857285	Bacteria	Proteobacteria	Deltaproteobacteria	Desulfovibrionales	Desulfovibrionaceae	Desulfovibrio	Desulfovibrio	aminophilus	Desulfovibrio_aminophilus	1	1	1	1	1	1	1	1
249	360	391	219857286	Bacteria	Firmicutes	Clostridia	Clostridiales	Lachnospiraceae	Lachnoclostridium	Clostridium	methoxybenzovorans	Clostridium_methoxybenzovorans	14	11	4	1	14	11	4	1
1	202	615	219857287	Bacteria	Proteobacteria	Gammaproteobacteria	Pseudomonadales	Pseudomonadaceae	Pseudomonas	Pseudomonas	jessenii	Pseudomonas_jessenii	6834	3891	392	1	83	48	1	1
576	832	930	219857288	Bacteria	Firmicutes	Clostridia	Clostridiales	Clostridiaceae	Clostridium	Clostridium	frigidicarnis	Clostridium_frigidicarnis	2	2	1	1	2	2	1	1
1	197	931	219857289	Bacteria	Proteobacteria	Alphaproteobacteria	Rhizobiales	Bradyrhizobiaceae	Nitrobacter	Nitrobacter	alkalicus	Nitrobacter_alkalicus	6834	3891	392	1	61	34	9	1
577	833	932	219857290	Bacteria	Firmicutes	Negativicutes	Selenomonadales	Sporomusaceae	Anaeromusa	Anaeromusa	acidaminophila	Anaeromusa_acidaminophila	2	2	2	1	2	2	2	1
578	834	933	219857291	Bacteria	Firmicutes	Clostridia	Clostridiales	Eubacteriaceae	Eubacterium	Eubacterium	acidaminophilum	Eubacterium_acidaminophilum	2	1	1	1	2	1	1	1
238	344	371	219857335	Bacteria	Proteobacteria	Epsilonproteobacteria	Campylobacterales	Helicobacteraceae	Helicobacter	Helicobacter	mesocricetorum	Helicobacter_mesocricetorum	3	3	1	1	3	3	1	1
1	202	217	219857336	Bacteria	Proteobacteria	Gammaproteobacteria	Pseudomonadales	Pseudomonadaceae	Pseudomonas	Pseudomonas	mosselii	Pseudomonas_mosselii	6834	3891	392	1	83	48	1	1
579	835	934	219857337	Bacteria	Synergistetes	Synergistia	Synergistales	Synergistaceae	Aminobacterium	Aminobacterium	mobile	Aminobacterium_mobile	1	1	1	1	1	1	1	1
580	836	935	219857338	Bacteria	Firmicutes	Clostridia	Clostridiales	Eubacteriaceae	Eubacterium	Eubacterium	aggregans	Eubacterium_aggregans	2	2	1	1	2	2	1	1
1	661	921	219857339	Bacteria	Proteobacteria	Gammaproteobacteria	Pseudomonadales	Pseudomonadaceae	Pseudomonas	Pseudomonas	migulae	Pseudomonas_migulae	6834	3891	392	1	106	57	2	1
1	661	921	219857340	Bacteria	Proteobacteria	Gammaproteobacteria	Pseudomonadales	Pseudomonadaceae	Pseudomonas	Pseudomonas	gessardii	Pseudomonas_gessardii	6834	3891	392	1	106	57	2	1
1	837	936	219857341	Bacteria	Actinobacteria	Actinobacteria	Streptomycetales	Streptomycetaceae	Streptacidiphilus	Streptacidiphilus	carbonis	Streptacidiphilus_carbonis	6834	3891	392	1	5	4	1	1
1	837	936	219857342	Bacteria	Actinobacteria	Actinobacteria	Streptomycetales	Streptomycetaceae	Streptacidiphilus	Streptacidiphilus	albus	Streptacidiphilus_albus	6834	3891	392	1	5	4	1	1
1	701	771	219857343	Bacteria	Firmicutes	Bacilli	Bacillales	Bacillaceae	Bacillus	Bacillus	subtilis	Bacillus_subtilis	6834	3891	392	1	56	17	4	2
55	210	225	219857344	Bacteria	Proteobacteria	Alphaproteobacteria	Rhizobiales	Bartonellaceae	Bartonella	Bartonella	koehlerae	Bartonella_koehlerae	45	34	3	1	34	25	1	1
388	838	937	219857345	Bacteria	Firmicutes	Clostridia	Clostridiales	Peptococcaceae	Desulfosporosinus	Desulfosporosinus	meridiei	Desulfosporosinus_meridiei	6	4	1	1	3	2	1	1
581	839	938	219857346	Bacteria	Proteobacteria	Betaproteobacteria	Burkholderiales	Comamonadaceae	Hylemonella	Hylemonella	gracilis	Hylemonella_gracilis	2	1	1	1	2	1	1	1
1	638	701	219857347	Bacteria	Proteobacteria	Betaproteobacteria	Burkholderiales	Comamonadaceae	Acidovorax	Acidovorax	facilis	Acidovorax_facilis	6834	3891	392	1	7	4	1	1
552	800	939	219857348	Bacteria	Proteobacteria	Betaproteobacteria	Burkholderiales	Comamonadaceae	Hydrogenophaga	Hydrogenophaga	palleronii	Hydrogenophaga_palleronii	21	10	2	1	9	5	1	1
582	840	940	219857349	Bacteria	Proteobacteria	Alphaproteobacteria	Rhodobacterales	Hyphomonadaceae	Hyphomonas	Hyphomonas	adhaerens	Hyphomonas_adhaerens	10	8	1	1	4	4	1	1
582	840	941	219857350	Bacteria	Proteobacteria	Alphaproteobacteria	Rhodobacterales	Hyphomonadaceae	Hyphomonas	Hyphomonas	johnsonii	Hyphomonas_johnsonii	10	8	1	1	4	4	1	1
582	841	942	219857351	Bacteria	Proteobacteria	Alphaproteobacteria	Rhodobacterales	Hyphomonadaceae	Hyphomonas	Hyphomonas	hirschiana	Hyphomonas_hirschiana	10	8	1	1	6	4	1	1
582	841	942	219857352	Bacteria	Proteobacteria	Alphaproteobacteria	Rhodobacterales	Hyphomonadaceae	Hyphomonas	Hyphomonas	rosenbergii	Hyphomonas_rosenbergii	10	8	1	1	6	4	1	1
582	840	941	219857353	Bacteria	Proteobacteria	Alphaproteobacteria	Rhodobacterales	Hyphomonadaceae	Hyphomonas	Hyphomonas	oceanitis	Hyphomonas_oceanitis	10	8	1	1	4	4	1	1
458	842	943	219857354	Bacteria	Actinobacteria	Actinobacteria	Propionibacteriales	Nocardioidaceae	Friedmanniella	Friedmanniella	capsulata	Friedmanniella_capsulata	10	10	2	1	4	4	1	1
583	843	944	219857355	Bacteria	Proteobacteria	Deltaproteobacteria	Bdellovibrionales	Bacteriovoracaceae	Peredibacter	Peredibacter	starrii	Peredibacter_starrii	1	1	1	1	1	1	1	1
584	844	945	219857357	Bacteria	Firmicutes	Clostridia	Clostridiales	Clostridiaceae	Clostridium	Clostridium	gasigenes	Clostridium_gasigenes	1	1	1	1	1	1	1	1
1	661	784	219857358	Bacteria	Proteobacteria	Gammaproteobacteria	Pseudomonadales	Pseudomonadaceae	Pseudomonas	Pseudomonas	fragi	Pseudomonas_fragi	6834	3891	392	1	106	57	2	1
585	845	946	219857359	Bacteria	Firmicutes	Clostridia	Clostridiales	Peptococcaceae	Desulfotomaculum	Desulfotomaculum	alkaliphilum	Desulfotomaculum_alkaliphilum	1	1	1	1	1	1	1	1
184	846	947	219857360	Bacteria	Proteobacteria	Epsilonproteobacteria	Campylobacterales	Campylobacteraceae	Campylobacter	Campylobacter	hyointestinalis	Campylobacter_hyointestinalis	36	11	1	2	5	2	1	2
586	847	948	219857361	Bacteria	Proteobacteria	Deltaproteobacteria	Desulfobacterales	Desulfobulbaceae	Desulfotalea	Desulfotalea	arctica	Desulfotalea_arctica	1	1	1	1	1	1	1	1
1	661	949	219857362	Bacteria	Proteobacteria	Gammaproteobacteria	Pseudomonadales	Pseudomonadaceae	Pseudomonas	Pseudomonas	brassicacearum	Pseudomonas_brassicacearum	6834	3891	392	1	106	57	2	1
1	661	949	219857363	Bacteria	Proteobacteria	Gammaproteobacteria	Pseudomonadales	Pseudomonadaceae	Pseudomonas	Pseudomonas	thivervalensis	Pseudomonas_thivervalensis	6834	3891	392	1	106	57	2	1
587	848	950	219857364	Bacteria	Actinobacteria	Coriobacteriia	Eggerthellales	Eggerthellaceae	Slackia	Slackia	exigua	Slackia_exigua	1	1	1	1	1	1	1	1
1	849	951	219857365	Bacteria	Actinobacteria	Actinobacteria	Streptomycetales	Streptomycetaceae	Streptomyces	Streptomyces	yeochonensis	Streptomyces_yeochonensis	6834	3891	392	1	12	10	1	1
1	432	471	219857366	Bacteria	Actinobacteria	Actinobacteria	Micrococcales	Micrococcaceae	Pseudarthrobacter	Arthrobacter	chlorophenolicus	Arthrobacter_chlorophenolicus	6834	3891	392	1	13	11	1	1
269	388	421	219857367	Bacteria	Firmicutes	Clostridia	Clostridiales	Clostridiaceae	Caloramator	Caloramator	coolhaasii	Caloramator_coolhaasii	4	4	2	1	3	3	2	1
1	850	952	219857368	Bacteria	Actinobacteria	Actinobacteria	Micrococcales	Promicromonosporaceae	Xylanimicrobium	Xylanimicrobium	pachnodae	Xylanimicrobium_pachnodae	6834	3891	392	1	2	2	2	1
1	23	23	219857369	Bacteria	Actinobacteria	Actinobacteria	Streptosporangiales	Nocardiopsaceae	Nocardiopsis	Nocardiopsis	tropica	Nocardiopsis_tropica	6834	3891	392	1	30	20	1	1
588	851	953	219857370	Bacteria	Actinobacteria	Actinobacteria	Streptosporangiales	Nocardiopsaceae	Nocardiopsis	Nocardiopsis	trehalosi	Nocardiopsis_trehalosi	1	1	1	1	1	1	1	1
1	386	419	219857371	Bacteria	Proteobacteria	Alphaproteobacteria	Rhodospirillales	Acetobacteraceae	Gluconacetobacter	Gluconacetobacter	johannae	Gluconacetobacter_johannae	6834	3891	392	1	21	10	1	1
589	852	954	219857372	Bacteria	Firmicutes	Clostridia	Clostridiales	Clostridiaceae	Thermohalobacter	Thermohalobacter	berrensis	Thermohalobacter_berrensis	1	1	1	1	1	1	1	1
590	853	955	219857373	Bacteria	Proteobacteria	Gammaproteobacteria	Chromatiales	Ectothiorhodospiraceae	Alkalispirillum	Alkalispirillum	mobile	Alkalispirillum_mobile	4	3	2	1	4	3	2	1
1	748	831	219857375	Bacteria	Actinobacteria	Actinobacteria	Pseudonocardiales	Pseudonocardiaceae	Actinokineospora	Actinokineospora	globicatena	Actinokineospora_globicatena	6834	3891	392	1	7	7	1	1
591	854	956	219857376	Bacteria	Actinobacteria	Actinobacteria	Pseudonocardiales	Pseudonocardiaceae	Crossiella	Crossiella	cryophila	Crossiella_cryophila	2	2	1	1	2	2	1	1
1	27	27	219857377	Bacteria	Actinobacteria	Actinobacteria	Pseudonocardiales	Pseudonocardiaceae	Saccharothrix	Saccharothrix	espanaensis	Saccharothrix_espanaensis	6834	3891	392	1	17	14	2	1
1	27	27	219857378	Bacteria	Actinobacteria	Actinobacteria	Pseudonocardiales	Pseudonocardiaceae	Saccharothrix	Saccharothrix	texasensis	Saccharothrix_texasensis	6834	3891	392	1	17	14	2	1
592	855	957	219857379	Bacteria	Firmicutes	Clostridia	Clostridiales	Lachnospiraceae	Sporobacterium	Sporobacterium	olearium	Sporobacterium_olearium	1	1	1	1	1	1	1	1
593	856	958	219857380	Bacteria	Proteobacteria	Gammaproteobacteria	Legionellales	Legionellaceae	Legionella	Legionella	beliardensis	Legionella_beliardensis	3	3	1	1	1	1	1	1
1	857	959	219857381	Bacteria	Proteobacteria	Gammaproteobacteria	Legionellales	Legionellaceae	Legionella	Legionella	waltersii	Legionella_waltersii	6834	3891	392	1	6	2	1	1
163	234	249	219857382	Bacteria	Proteobacteria	Betaproteobacteria	Rhodocyclales	Rhodocyclaceae	Azoarcus	Azoarcus	toluclasticus	Azoarcus_toluclasticus	7	7	2	1	4	4	1	1
1	197	960	219857383	Bacteria	Proteobacteria	Alphaproteobacteria	Rhizobiales	Bradyrhizobiaceae	Rhodopseudomonas	Rhodopseudomonas	faecalis	Rhodopseudomonas_faecalis	6834	3891	392	1	61	34	9	1
284	405	439	219857384	Bacteria	Proteobacteria	Betaproteobacteria	Rhodocyclales	Rhodocyclaceae	Thauera	Thauera	chlorobenzoica	Thauera_chlorobenzoica	13	12	2	1	7	7	1	1
594	858	961	219857386	Bacteria	Firmicutes	Bacilli	Lactobacillales	Streptococcaceae	Streptococcus	Streptococcus	orisratti	Streptococcus_orisratti	1	1	1	1	1	1	1	1
595	859	962	219857387	Bacteria	Actinobacteria	Actinobacteria	Micrococcales	Intrasporangiaceae	Tetrasphaera	Tetrasphaera	australiensis	Tetrasphaera_australiensis	4	4	1	1	3	3	1	1
95	860	963	219857388	Bacteria	Actinobacteria	Actinobacteria	Micrococcales	Intrasporangiaceae	Tetrasphaera	Tetrasphaera	japonica	Tetrasphaera_japonica	17	15	3	1	3	2	1	1
596	861	964	219857389	Bacteria	Tenericutes	Mollicutes	Mycoplasmatales	Mycoplasmataceae	Mycoplasma	Mycoplasma	anseris	Mycoplasma_anseris	2	2	1	1	2	2	1	1
597	862	965	219857390	Bacteria	Tenericutes	Mollicutes	Mycoplasmatales	Mycoplasmataceae	Mycoplasma	Mycoplasma	equirhinis	Mycoplasma_equirhinis	5	3	1	1	4	2	1	1
207	863	966	219857391	Bacteria	Tenericutes	Mollicutes	Mycoplasmatales	Mycoplasmataceae	Mycoplasma	Mycoplasma	buccale	Mycoplasma_buccale	23	17	1	1	5	2	1	1
207	288	967	219857392	Bacteria	Tenericutes	Mollicutes	Mycoplasmatales	Mycoplasmataceae	Mycoplasma	Mycoplasma	spumans	Mycoplasma_spumans	23	17	1	1	9	8	1	1
207	864	968	219857393	Bacteria	Tenericutes	Mollicutes	Mycoplasmatales	Mycoplasmataceae	Mycoplasma	Mycoplasma	subdolum	Mycoplasma_subdolum	23	17	1	1	1	1	1	1
598	865	969	219857394	Bacteria	Tenericutes	Mollicutes	Mycoplasmatales	Mycoplasmataceae	Mycoplasma	Mycoplasma	gypis	Mycoplasma_gypis	1	1	1	1	1	1	1	1
207	866	970	219857395	Bacteria	Tenericutes	Mollicutes	Mycoplasmatales	Mycoplasmataceae	Mycoplasma	Mycoplasma	faucium	Mycoplasma_faucium	23	17	1	1	4	3	1	1
207	867	967	219857396	Bacteria	Tenericutes	Mollicutes	Mycoplasmatales	Mycoplasmataceae	Mycoplasma	Mycoplasma	falconis	Mycoplasma_falconis	23	17	1	1	1	1	1	1
596	861	964	219857397	Bacteria	Tenericutes	Mollicutes	Mycoplasmatales	Mycoplasmataceae	Mycoplasma	Mycoplasma	cloacale	Mycoplasma_cloacale	2	2	1	1	2	2	1	1
207	866	970	219857398	Bacteria	Tenericutes	Mollicutes	Mycoplasmatales	Mycoplasmataceae	Mycoplasma	Mycoplasma	indiense	Mycoplasma_indiense	23	17	1	1	4	3	1	1
599	868	971	219857399	Bacteria	Tenericutes	Mollicutes	Mycoplasmatales	Mycoplasmataceae	Mycoplasma	Mycoplasma	fastidiosum	Mycoplasma_fastidiosum	1	1	1	1	1	1	1	1
600	869	972	219857400	Bacteria	Tenericutes	Mollicutes	Mycoplasmatales	Mycoplasmataceae	Mycoplasma	Mycoplasma	cavipharyngis	Mycoplasma_cavipharyngis	1	1	1	1	1	1	1	1
601	870	973	219857401	Bacteria	Proteobacteria	Deltaproteobacteria	Syntrophobacterales	Syntrophaceae	Smithella	Smithella	propionica	Smithella_propionica	1	1	1	1	1	1	1	1
602	871	974	219857402	Bacteria	Proteobacteria	Gammaproteobacteria	Chromatiales	Ectothiorhodospiraceae	Thioalkalivibrio	Thioalkalivibrio	versutus	Thioalkalivibrio_versutus	7	6	1	1	6	5	1	1
602	871	975	219857403	Bacteria	Proteobacteria	Gammaproteobacteria	Chromatiales	Ectothiorhodospiraceae	Thioalkalivibrio	Thioalkalivibrio	nitratis	Thioalkalivibrio_nitratis	7	6	1	1	6	5	1	1
603	872	976	219857404	Bacteria	Proteobacteria	Gammaproteobacteria	Thiotrichales	Piscirickettsiaceae	Thioalkalimicrobium	Thioalkalimicrobium	aerophilum	Thioalkalimicrobium_aerophilum	5	4	1	1	4	3	1	1
604	873	977	219857405	Bacteria	Firmicutes	Clostridia	Clostridiales	Lachnospiraceae	Lachnoclostridium	Clostridium	fimetarium	Clostridium_fimetarium	1	1	1	1	1	1	1	1
605	874	978	219857406	Bacteria	Firmicutes	Bacilli	Lactobacillales	Lactobacillaceae	Lactobacillus	Lactobacillus	mucosae	Lactobacillus_mucosae	1	1	1	1	1	1	1	1
1	875	979	219857407	Bacteria	Firmicutes	Clostridia	Clostridiales	Clostridiaceae	Clostridium	Clostridium	putrefaciens	Clostridium_putrefaciens	6834	3891	392	1	3	2	1	2
1	8	739	219857408	Bacteria	Proteobacteria	Gammaproteobacteria	Enterobacteriales	Enterobacteriaceae	Raoultella	Raoultella	planticola	Raoultella_planticola	6834	3891	392	1	111	48	15	3
366	547	980	219857409	Bacteria	Proteobacteria	Alphaproteobacteria	Sphingomonadales	Sphingomonadaceae	Sphingomonas	Sphingomonas	aquatilis	Sphingomonas_aquatilis	57	36	2	1	15	9	1	1
366	547	604	219857410	Bacteria	Proteobacteria	Alphaproteobacteria	Sphingomonadales	Sphingomonadaceae	Sphingomonas	Sphingomonas	koreensis	Sphingomonas_koreensis	57	36	2	1	15	9	1	1
461	668	732	219857411	Bacteria	Proteobacteria	Alphaproteobacteria	Sphingomonadales	Sphingomonadaceae	Sphingopyxis	Sphingopyxis	taejonensis	Sphingopyxis_taejonensis	24	16	2	1	18	12	1	1
1	107	113	219857412	Bacteria	Actinobacteria	Actinobacteria	Corynebacteriales	Mycobacteriaceae	Mycobacterium	Mycobacterium	kubicae	Mycobacterium_kubicae	6834	3891	392	1	22	17	1	1
1	142	152	219857413	Bacteria	Proteobacteria	Gammaproteobacteria	Aeromonadales	Aeromonadaceae	Aeromonas	Aeromonas	salmonicida	Aeromonas_salmonicida	6834	3891	392	1	56	28	3	1
18	22	324	219857414	Bacteria	Actinobacteria	Actinobacteria	Streptosporangiales	Thermomonosporaceae	Actinomadura	Actinomadura	vinacea	Actinomadura_vinacea	68	44	3	1	35	21	1	1
606	876	981	219857415	Bacteria	Actinobacteria	Actinobacteria	Micrococcales	Micrococcaceae	Arthrobacter	Arthrobacter	psychrolactophilus	Arthrobacter_psychrolactophilus	6	6	1	1	6	6	1	1
607	877	982	219857416	Bacteria	Bacteroidetes	Cytophagia	Cytophagales	Cytophagaceae	Runella	Runella	zeae	Runella_zeae	1	1	1	1	1	1	1	1
608	878	983	219857417	Bacteria	Firmicutes	Bacilli	Bacillales	Thermoactinomycetaceae	Thermoflavimicrobium	Thermoflavimicrobium	dichotomicum	Thermoflavimicrobium_dichotomicum	1	1	1	1	1	1	1	1
609	879	984	219857418	Bacteria	Firmicutes	Bacilli	Bacillales	Thermoactinomycetaceae	Seinonella	Seinonella	peptonophila	Seinonella_peptonophila	1	1	1	1	1	1	1	1
610	880	985	219857419	Bacteria	Firmicutes	Bacilli	Bacillales	Thermoactinomycetaceae	Laceyella	Laceyella	putida	Laceyella_putida	5	4	1	1	5	4	1	1
518	782	986	219857420	Bacteria	Firmicutes	Bacilli	Lactobacillales	Carnobacteriaceae	Alkalibacterium	Alkalibacterium	olivapovliticus	Alkalibacterium_olivapovliticus	20	11	2	1	15	9	1	1
1	881	987	219857421	Bacteria	Proteobacteria	Gammaproteobacteria	Alteromonadales	Pseudoalteromonadaceae	Pseudoalteromonas	Pseudoalteromonas	maricaloris	Pseudoalteromonas_maricaloris	6834	3891	392	1	8	5	2	1
1	882	988	219857422	Bacteria	Proteobacteria	Gammaproteobacteria	Alteromonadales	Alteromonadaceae	Alishewanella	Alishewanella	fetalis	Alishewanella_fetalis	6834	3891	392	1	4	4	1	1
84	192	204	219857423	Bacteria	Firmicutes	Bacilli	Bacillales	Planococcaceae	Planomicrobium	Planomicrobium	koreense	Planomicrobium_koreense	23	20	2	1	17	15	2	1
611	883	989	219857424	Bacteria	Proteobacteria	Gammaproteobacteria	Alteromonadales	Shewanellaceae	Shewanella	Shewanella	japonica	Shewanella_japonica	5	4	1	1	4	3	1	1
1	884	990	219857425	Bacteria	Proteobacteria	Betaproteobacteria	Burkholderiales	Burkholderiaceae	Burkholderia	Burkholderia	cenocepacia	Burkholderia_cenocepacia	6834	3891	392	1	67	26	1	1
21	30	30	219857426	Bacteria	Proteobacteria	Gammaproteobacteria	Chromatiales	Ectothiorhodospiraceae	Thioalkalivibrio	Thioalkalivibrio	paradoxus	Thioalkalivibrio_paradoxus	3	2	1	1	3	2	1	1
1	885	991	219857427	Bacteria	Actinobacteria	Actinobacteria	Micromonosporales	Micromonosporaceae	Micromonospora	Micromonospora	matsumotoense	Micromonospora_matsumotoense	6834	3891	392	1	5	5	1	1
612	886	992	219857428	Bacteria	Proteobacteria	Gammaproteobacteria	Methylococcales	Methylococcaceae	Methylobacter	Methylobacter	psychrophilus	Methylobacter_psychrophilus	7	7	2	1	2	2	1	1
1	106	872	219857429	Bacteria	Actinobacteria	Actinobacteria	Corynebacteriales	Nocardiaceae	Nocardia	Nocardia	beijingensis	Nocardia_beijingensis	6834	3891	392	1	71	28	3	1
348	519	567	219857431	Bacteria	Firmicutes	Clostridia	Clostridiales	Clostridiaceae	Clostridium	Clostridium	peptidivorans	Clostridium_peptidivorans	2	2	1	1	2	2	1	1
167	755	993	219857432	Bacteria	Bacteroidetes	Flavobacteriia	Flavobacteriales	Flavobacteriaceae	Flavobacterium	Flavobacterium	frigidarium	Flavobacterium_frigidarium	87	50	1	1	17	9	1	1
18	887	994	219857433	Bacteria	Actinobacteria	Actinobacteria	Streptosporangiales	Thermomonosporaceae	Actinomadura	Actinomadura	oligospora	Actinomadura_oligospora	68	44	3	1	1	1	1	1
613	888	995	219857434	Bacteria	Actinobacteria	Actinobacteria	Streptosporangiales	Thermomonosporaceae	Actinoallomurus	Actinoallomurus	spadix	Actinoallomurus_spadix	16	15	1	1	7	6	1	1
18	889	996	219857435	Bacteria	Actinobacteria	Actinobacteria	Streptosporangiales	Thermomonosporaceae	Actinomadura	Actinomadura	yumaensis	Actinomadura_yumaensis	68	44	3	1	3	2	1	1
614	890	997	219857436	Bacteria	Firmicutes	Bacilli	Bacillales	Paenibacillaceae	Paenibacillus	Paenibacillus	chinjuensis	Paenibacillus_chinjuensis	1	1	1	1	1	1	1	1
615	891	998	219857437	Bacteria	Firmicutes	Clostridia	Clostridiales	Ruminococcaceae	Papillibacter	Papillibacter	cinnamivorans	Papillibacter_cinnamivorans	1	1	1	1	1	1	1	1
616	892	999	219857438	Bacteria	Firmicutes	Clostridia	Clostridiales	Peptococcaceae	Desulfotomaculum	Desulfotomaculum	sapomandens	Desulfotomaculum_sapomandens	1	1	1	1	1	1	1	1
617	893	1000	219857439	Bacteria	Proteobacteria	Gammaproteobacteria	Aeromonadales	Aeromonadaceae	Oceanimonas	Oceanimonas	baumannii	Oceanimonas_baumannii	8	5	2	1	7	4	1	1
618	894	1001	219857440	Archaea	Euryarchaeota	Methanobacteria	Methanobacteriales	Methanobacteriaceae	Methanobacterium	Methanobacterium	formicicum	Methanobacterium_formicicum	9	7	1	1	5	3	1	1
619	895	1002	219857441	Bacteria	Firmicutes	Bacilli	Bacillales	Planococcaceae	Viridibacillus	Viridibacillus	neidei	Viridibacillus_neidei	1	1	1	1	1	1	1	1
620	896	1003	219857442	Bacteria	Proteobacteria	Gammaproteobacteria	Chromatiales	Halothiobacillaceae	Halothiobacillus	Halothiobacillus	kellyi	Halothiobacillus_kellyi	1	1	1	1	1	1	1	1
621	897	1004	219857443	Bacteria	Bacteroidetes	Flavobacteriia	Flavobacteriales	Flavobacteriaceae	Aequorivita	Aequorivita	sublithincola	Aequorivita_sublithincola	2	1	1	1	2	1	1	1
622	898	1005	219857444	Bacteria	Proteobacteria	Gammaproteobacteria	Alteromonadales	Pseudoalteromonadaceae	Pseudoalteromonas	Pseudoalteromonas	ulvae	Pseudoalteromonas_ulvae	1	1	1	1	1	1	1	1
1	83	86	219857445	Bacteria	Actinobacteria	Actinobacteria	Corynebacteriales	Nocardiaceae	Rhodococcus	Rhodococcus	pyridinivorans	Rhodococcus_pyridinivorans	6834	3891	392	1	18	9	1	1
1	899	1006	219857446	Bacteria	Firmicutes	Bacilli	Lactobacillales	Leuconostocaceae	Leuconostoc	Leuconostoc	kimchii	Leuconostoc_kimchii	6834	3891	392	1	28	13	1	1
1	899	1006	219857447	Bacteria	Firmicutes	Bacilli	Lactobacillales	Leuconostocaceae	Leuconostoc	Leuconostoc	gelidum	Leuconostoc_gelidum	6834	3891	392	1	28	13	1	1
623	900	1007	219857448	Bacteria	Firmicutes	Bacilli	Lactobacillales	Streptococcaceae	Streptococcus	Streptococcus	didelphis	Streptococcus_didelphis	2	1	1	1	2	1	1	1
624	901	1008	219857449	Bacteria	Chlamydiae	Chlamydiia	Chlamydiales	Parachlamydiaceae	Neochlamydia	Neochlamydia	hartmannellae	Neochlamydia_hartmannellae	1	1	1	1	1	1	1	1
625	902	1009	219857450	Bacteria	Proteobacteria	Deltaproteobacteria	Desulfovibrionales	Desulfovibrionaceae	Desulfovibrio	Desulfovibrio	inopinatus	Desulfovibrio_inopinatus	1	1	1	1	1	1	1	1
626	903	1010	219857451	Bacteria	Proteobacteria	Gammaproteobacteria	Methylococcales	Methylococcaceae	Methylosarcina	Methylosarcina	fibrata	Methylosarcina_fibrata	3	3	2	1	3	3	2	1
626	903	1010	219857452	Bacteria	Proteobacteria	Gammaproteobacteria	Methylococcales	Methylococcaceae	Methylosarcina	Methylosarcina	quisquiliarum	Methylosarcina_quisquiliarum	3	3	2	1	3	3	2	1
69	904	1011	219857453	Bacteria	Proteobacteria	Betaproteobacteria	Burkholderiales	unsure_unclassified_Burkholderiales	Tepidimonas	Tepidimonas	ignava	Tepidimonas_ignava	3	3	1	1	2	2	1	1
627	905	1012	219857454	Bacteria	Actinobacteria	Actinobacteria	Streptosporangiales	Nocardiopsaceae	Streptomonospora	Streptomonospora	salina	Streptomonospora_salina	4	4	1	1	4	4	1	1
628	906	1013	219857455	Bacteria	Bacteroidetes	Flavobacteriia	Flavobacteriales	Flavobacteriaceae	Riemerella	Riemerella	columbina	Riemerella_columbina	1	1	1	1	1	1	1	1
629	907	1014	219857456	Bacteria	Firmicutes	Clostridia	Clostridiales	Clostridiaceae	Caloramator	Caloramator	viterbiensis	Caloramator_viterbiensis	2	2	1	1	2	2	1	1
630	908	1015	219857457	Bacteria	Firmicutes	Bacilli	Lactobacillales	Lactobacillaceae	Lactobacillus	Lactobacillus	kimchii	Lactobacillus_kimchii	13	10	1	1	12	10	1	1
631	909	1016	219857458	Bacteria	Firmicutes	Negativicutes	Veillonellales	Veillonellaceae	Veillonella	Veillonella	criceti	Veillonella_criceti	5	2	1	1	5	2	1	1
1	114	121	219857459	Bacteria	Actinobacteria	Actinobacteria	Streptosporangiales	Nocardiopsaceae	Nocardiopsis	Nocardiopsis	kunsanensis	Nocardiopsis_kunsanensis	6834	3891	392	1	6	5	1	1
398	910	1017	219857460	Bacteria	Proteobacteria	Alphaproteobacteria	Rhizobiales	Hyphomicrobiaceae	Hyphomicrobium	Hyphomicrobium	chloromethanicum	Hyphomicrobium_chloromethanicum	10	5	1	1	1	1	1	1
632	911	1018	219857461	Bacteria	Firmicutes	Bacilli	Bacillales	Planococcaceae	Sporosarcina	Sporosarcina	aquimarina	Sporosarcina_aquimarina	21	14	4	1	9	7	1	1
633	912	1019	219857462	Bacteria	Firmicutes	Clostridia	Clostridiales	Proteinivoraceae	Anaerobranca	Anaerobranca	gottschalkii	Anaerobranca_gottschalkii	8	4	1	1	1	1	1	1
55	210	225	219857463	Bacteria	Proteobacteria	Alphaproteobacteria	Rhizobiales	Bartonellaceae	Bartonella	Bartonella	birtlesii	Bartonella_birtlesii	45	34	3	1	34	25	1	1
1	913	1020	219857464	Bacteria	Bacteroidetes	Bacteroidia	Bacteroidales	Porphyromonadaceae	Porphyromonas	Porphyromonas	gulae	Porphyromonas_gulae	6834	3891	392	1	9	3	2	1
537	780	868	219857465	Bacteria	Bacteroidetes	Flavobacteriia	Flavobacteriales	Flavobacteriaceae	Zobellia	Zobellia	galactanivorans	Zobellia_galactanivorans	8	5	1	1	8	5	1	1
1	244	1021	219857466	Bacteria	Proteobacteria	Gammaproteobacteria	Oceanospirillales	Halomonadaceae	Halomonas	Halomonas	alimentaria	Halomonas_alimentaria	6834	3891	392	1	15	12	2	1
634	914	1022	219857467	Bacteria	Tenericutes	Mollicutes	Mycoplasmatales	Mycoplasmataceae	Mycoplasma	Mycoplasma	microti	Mycoplasma_microti	1	1	1	1	1	1	1	1
635	915	1023	219857468	Bacteria	Firmicutes	Clostridia	Thermoanaerobacterales	Thermoanaerobacteraceae	Caldanaerobacter	Caldanaerobacter	subterraneus	Caldanaerobacter_subterraneus	8	2	2	3	8	2	2	3
1	25	1024	219857469	Bacteria	Proteobacteria	Betaproteobacteria	Burkholderiales	Burkholderiaceae	Paraburkholderia	Burkholderia	caledonica	Burkholderia_caledonica	6834	3891	392	1	45	19	1	1
1	25	1025	219857470	Bacteria	Proteobacteria	Betaproteobacteria	Burkholderiales	Burkholderiaceae	Paraburkholderia	Burkholderia	fungorum	Burkholderia_fungorum	6834	3891	392	1	45	19	1	1
1	106	718	219857471	Bacteria	Actinobacteria	Actinobacteria	Corynebacteriales	Nocardiaceae	Nocardia	Nocardia	abscessus	Nocardia_abscessus	6834	3891	392	1	71	28	3	1
1	916	1026	219857472	Bacteria	Firmicutes	Bacilli	Bacillales	Bacillaceae	Bacillus	Bacillus	jeotgali	Bacillus_jeotgali	6834	3891	392	1	6	6	1	1
636	917	1027	219857473	Bacteria	Tenericutes	Mollicutes	Mycoplasmatales	Mycoplasmataceae	Mycoplasma	Mycoplasma	caviae	Mycoplasma_caviae	4	2	1	1	4	2	1	1
637	918	1028	219857474	Bacteria	Tenericutes	Mollicutes	Mycoplasmatales	Mycoplasmataceae	Mycoplasma	Mycoplasma	columbinasale	Mycoplasma_columbinasale	1	1	1	1	1	1	1	1
638	919	1029	219857475	Bacteria	Tenericutes	Mollicutes	Mycoplasmatales	Mycoplasmataceae	Mycoplasma	Mycoplasma	columbinum	Mycoplasma_columbinum	1	1	1	1	1	1	1	1
639	920	1030	219857476	Bacteria	Tenericutes	Mollicutes	Mycoplasmatales	Mycoplasmataceae	Mycoplasma	Mycoplasma	iners	Mycoplasma_iners	2	1	1	1	2	1	1	1
640	921	1031	219857477	Bacteria	Tenericutes	Mollicutes	Mycoplasmatales	Mycoplasmataceae	Mycoplasma	Mycoplasma	lipofaciens	Mycoplasma_lipofaciens	1	1	1	1	1	1	1	1
193	272	290	219857478	Bacteria	Tenericutes	Mollicutes	Mycoplasmatales	Mycoplasmataceae	Mycoplasma	Mycoplasma	maculosum	Mycoplasma_maculosum	3	2	1	1	3	2	1	1
641	922	1032	219857479	Bacteria	Tenericutes	Mollicutes	Mycoplasmatales	Mycoplasmataceae	Mycoplasma	Mycoplasma	opalescens	Mycoplasma_opalescens	1	1	1	1	1	1	1	1
642	923	1033	219857480	Bacteria	Tenericutes	Mollicutes	Mycoplasmatales	Mycoplasmataceae	Mycoplasma	Mycoplasma	primatum	Mycoplasma_primatum	7	3	1	1	7	3	1	1
643	924	1034	219857481	Bacteria	Tenericutes	Mollicutes	Mycoplasmatales	Mycoplasmataceae	Mycoplasma	Mycoplasma	spermatophilum	Mycoplasma_spermatophilum	1	1	1	1	1	1	1	1
644	925	1035	219857482	Bacteria	Tenericutes	Mollicutes	Mycoplasmatales	Mycoplasmataceae	Mycoplasma	Mycoplasma	equigenitalium	Mycoplasma_equigenitalium	2	2	1	1	2	2	1	1
644	925	1035	219857483	Bacteria	Tenericutes	Mollicutes	Mycoplasmatales	Mycoplasmataceae	Mycoplasma	Mycoplasma	elephantis	Mycoplasma_elephantis	2	2	1	1	2	2	1	1
1	58	1036	219857484	Bacteria	Actinobacteria	Actinobacteria	Pseudonocardiales	Pseudonocardiaceae	Amycolatopsis	Amycolatopsis	rubida	Amycolatopsis_rubida	6834	3891	392	1	42	32	2	1
645	926	1037	219857485	Bacteria	Proteobacteria	Gammaproteobacteria	Pasteurellales	Pasteurellaceae	unsure_unclassified_Pasteurellaceae	Haemophilus	felis	Haemophilus_felis	1	1	1	1	1	1	1	1
646	927	1038	219857486	Bacteria	Actinobacteria	Actinobacteria	Micrococcales	Microbacteriaceae	Subtercola	Subtercola	boreus	Subtercola_boreus	2	1	1	1	2	1	1	1
647	928	1039	219857487	Bacteria	Actinobacteria	Actinobacteria	Micrococcales	Microbacteriaceae	Subtercola	Subtercola	frigoramans	Subtercola_frigoramans	2	1	1	1	2	1	1	1
648	929	1040	219857488	Bacteria	Actinobacteria	Actinobacteria	Propionibacteriales	Propionibacteriaceae	Propionibacterium	Propionibacterium	australiense	Propionibacterium_australiense	3	2	1	1	3	2	1	1
649	930	1041	219857489	Bacteria	Actinobacteria	Actinobacteria	Propionibacteriales	Propionibacteriaceae	Propioniferax	Propioniferax	innocua	Propioniferax_innocua	1	1	1	1	1	1	1	1
650	931	1042	219857490	Bacteria	Proteobacteria	Deltaproteobacteria	Desulfovibrionales	Desulfovibrionaceae	Desulfovibrio	Desulfovibrio	dechloracetivorans	Desulfovibrio_dechloracetivorans	1	1	1	1	1	1	1	1
651	932	1043	219857491	Bacteria	Proteobacteria	Deltaproteobacteria	Syntrophobacterales	Syntrophaceae	Desulfomonile	Desulfomonile	limimaris	Desulfomonile_limimaris	1	1	1	1	1	1	1	1
652	933	1044	219857492	Bacteria	Proteobacteria	Betaproteobacteria	Burkholderiales	Comamonadaceae	Comamonas	Comamonas	denitrificans	Comamonas_denitrificans	2	2	1	1	2	2	1	1
653	934	1045	219857493	Bacteria	Synergistetes	Synergistia	Synergistales	Synergistaceae	Dethiosulfovibrio	Dethiosulfovibrio	russensis	Dethiosulfovibrio_russensis	4	4	1	1	4	4	1	1
654	935	1046	219857494	Bacteria	Proteobacteria	Alphaproteobacteria	Rhizobiales	Hyphomicrobiaceae	Hyphomicrobium	Hyphomicrobium	sulfonivorans	Hyphomicrobium_sulfonivorans	1	1	1	1	1	1	1	1
1	936	1047	219857495	Bacteria	Actinobacteria	Actinobacteria	Micrococcales	Micrococcaceae	Arthrobacter	Arthrobacter	methylotrophus	Arthrobacter_methylotrophus	6834	3891	392	1	2	2	1	1
1	432	468	219857496	Bacteria	Actinobacteria	Actinobacteria	Micrococcales	Micrococcaceae	Pseudarthrobacter	Arthrobacter	sulfonivorans	Arthrobacter_sulfonivorans	6834	3891	392	1	13	11	1	1
655	937	1048	219857497	Bacteria	Firmicutes	Bacilli	Bacillales	Paenibacillaceae	Paenibacillus	Paenibacillus	granivorans	Paenibacillus_granivorans	2	2	1	1	2	2	1	1
656	938	1049	219857498	Bacteria	Actinobacteria	Actinobacteria	Propionibacteriales	Nocardioidaceae	Actinopolymorpha	Actinopolymorpha	singaporensis	Actinopolymorpha_singaporensis	5	5	1	1	4	4	1	1
445	641	704	219857499	Bacteria	Firmicutes	Bacilli	Lactobacillales	Lactobacillaceae	Lactobacillus	Lactobacillus	jensenii	Lactobacillus_jensenii	6	4	2	1	3	2	1	1
591	854	956	219857500	Bacteria	Actinobacteria	Actinobacteria	Pseudonocardiales	Pseudonocardiaceae	Crossiella	Crossiella	equi	Crossiella_equi	2	2	1	1	2	2	1	1
657	939	1050	219857501	Bacteria	Proteobacteria	Alphaproteobacteria	Rhodobacterales	Rhodobacteraceae	Rhodobaca	Rhodobaca	bogoriensis	Rhodobaca_bogoriensis	5	5	3	1	4	4	2	1
658	940	1051	219857502	Bacteria	Firmicutes	Clostridia	Clostridiales	Heliobacteriaceae	Heliobacterium	Heliobacterium	sulfidophilum	Heliobacterium_sulfidophilum	5	4	1	1	2	2	1	1
658	940	1051	219857503	Bacteria	Firmicutes	Clostridia	Clostridiales	Heliobacteriaceae	Heliobacterium	Heliobacterium	undosum	Heliobacterium_undosum	5	4	1	1	2	2	1	1
657	939	1050	219857504	Bacteria	Proteobacteria	Alphaproteobacteria	Rhodobacterales	Rhodobacteraceae	Roseinatronobacter	Roseinatronobacter	thiooxidans	Roseinatronobacter_thiooxidans	5	5	3	1	4	4	2	1
1	941	1052	219857505	Bacteria	Proteobacteria	Alphaproteobacteria	Rhodobacterales	Rhodobacteraceae	Paracoccus	Paracoccus	methylutens	Paracoccus_methylutens	6834	3891	392	1	1	1	1	1
659	942	1053	219857506	Bacteria	Proteobacteria	Gammaproteobacteria	Oceanospirillales	Halomonadaceae	Kushneria	Kushneria	marisflavi	Kushneria_marisflavi	4	3	1	1	4	3	1	1
1	114	121	219857507	Bacteria	Actinobacteria	Actinobacteria	Streptosporangiales	Nocardiopsaceae	Nocardiopsis	Nocardiopsis	xinjiangensis	Nocardiopsis_xinjiangensis	6834	3891	392	1	6	5	1	1
180	943	1054	219857508	Bacteria	Proteobacteria	Epsilonproteobacteria	Campylobacterales	Helicobacteraceae	Helicobacter	Helicobacter	canadensis	Helicobacter_canadensis	26	14	1	1	8	3	1	1
1	944	1055	219857509	Bacteria	Proteobacteria	Betaproteobacteria	Burkholderiales	Burkholderiaceae	Paraburkholderia	Burkholderia	sacchari	Burkholderia_sacchari	6834	3891	392	1	17	7	1	1
660	945	1056	219857510	Bacteria	Actinobacteria	Actinobacteria	Micrococcales	Microbacteriaceae	Microbacterium	Microbacterium	gubbeenense	Microbacterium_gubbeenense	3	3	1	1	1	1	1	1
1	87	1057	219857511	Bacteria	Actinobacteria	Actinobacteria	Corynebacteriales	Mycobacteriaceae	Mycobacterium	Mycobacterium	doricum	Mycobacterium_doricum	6834	3891	392	1	100	71	3	1
259	371	403	219857512	Bacteria	Firmicutes	Clostridia	Clostridiales	Ruminococcaceae	Ruminiclostridium	Clostridium	stercorarium	Clostridium_stercorarium	5	1	1	1	5	1	1	1
1	946	1058	219857513	Bacteria	Actinobacteria	Actinobacteria	Corynebacteriales	Corynebacteriaceae	Corynebacterium	Corynebacterium	casei	Corynebacterium_casei	6834	3891	392	1	4	3	1	3
1	661	921	219857514	Bacteria	Proteobacteria	Gammaproteobacteria	Pseudomonadales	Pseudomonadaceae	Pseudomonas	Pseudomonas	grimontii	Pseudomonas_grimontii	6834	3891	392	1	106	57	2	1
1	661	921	219857515	Bacteria	Proteobacteria	Gammaproteobacteria	Pseudomonadales	Pseudomonadaceae	Pseudomonas	Pseudomonas	brenneri	Pseudomonas_brenneri	6834	3891	392	1	106	57	2	1
1	947	1059	219857516	Bacteria	Proteobacteria	Gammaproteobacteria	Xanthomonadales	Xanthomonadaceae	Stenotrophomonas	Stenotrophomonas	acidaminiphila	Stenotrophomonas_acidaminiphila	6834	3891	392	1	6	5	2	1
1	686	753	219857517	Bacteria	Proteobacteria	Gammaproteobacteria	Xanthomonadales	Xanthomonadaceae	Pseudoxanthomonas	Pseudoxanthomonas	mexicana	Pseudoxanthomonas_mexicana	6834	3891	392	1	12	7	1	1
661	948	1060	219857518	Bacteria	Firmicutes	Bacilli	Bacillales	Paenibacillaceae	Paenibacillus	Paenibacillus	brasilensis	Paenibacillus_brasilensis	35	6	1	1	35	6	1	1
662	949	1061	219857519	Bacteria	Proteobacteria	Betaproteobacteria	Burkholderiales	Comamonadaceae	Comamonas	Comamonas	koreensis	Comamonas_koreensis	7	4	1	1	1	1	1	1
663	950	1062	219857520	Bacteria	Firmicutes	Bacilli	Bacillales	Staphylococcaceae	Salinicoccus	Salinicoccus	alkaliphilus	Salinicoccus_alkaliphilus	3	3	1	1	3	3	1	1
1	951	1063	219857521	Bacteria	Firmicutes	Bacilli	Bacillales	Bacillaceae	Geobacillus	Geobacillus	subterraneus	Geobacillus_subterraneus	6834	3891	392	1	7	3	2	1
18	22	321	219857522	Bacteria	Actinobacteria	Actinobacteria	Streptosporangiales	Thermomonosporaceae	Actinomadura	Actinomadura	mexicana	Actinomadura_mexicana	68	44	3	1	35	21	1	1
1	297	581	219857523	Bacteria	Actinobacteria	Actinobacteria	Streptosporangiales	Streptosporangiaceae	Nonomuraea	Nonomuraea	turkmeniaca	Nonomuraea_turkmeniaca	6834	3891	392	1	20	19	1	1
664	952	1064	219857524	Bacteria	Proteobacteria	Betaproteobacteria	Burkholderiales	Alcaligenaceae	Pigmentiphaga	Pigmentiphaga	kullae	Pigmentiphaga_kullae	3	3	1	1	3	3	1	1
665	953	1065	219857525	Bacteria	Actinobacteria	Actinobacteria	Corynebacteriales	Tsukamurellaceae	Tsukamurella	Tsukamurella	strandjordii	Tsukamurella_strandjordii	14	10	2	1	14	10	2	1
666	954	1066	219857526	Bacteria	Proteobacteria	Betaproteobacteria	Burkholderiales	Comamonadaceae	Xenophilus	Xenophilus	azovorans	Xenophilus_azovorans	1	1	1	1	1	1	1	1
667	955	1067	219857527	Bacteria	Firmicutes	Negativicutes	Selenomonadales	Selenomonadaceae	Selenomonas	Selenomonas	sputigena	Selenomonas_sputigena	3	1	1	1	3	1	1	1
668	956	1068	219857528	Bacteria	Proteobacteria	Gammaproteobacteria	Alteromonadales	Alteromonadaceae	Marinobacter	Marinobacter	lutaoensis	Marinobacter_lutaoensis	1	1	1	1	1	1	1	1
1	16	16	219857529	Bacteria	Proteobacteria	Alphaproteobacteria	Rhizobiales	Bradyrhizobiaceae	Afipia	Afipia	birgiae	Afipia_birgiae	6834	3891	392	1	3	3	1	1
669	957	1069	219857530	Bacteria	Proteobacteria	Alphaproteobacteria	Rhizobiales	Bradyrhizobiaceae	Bosea	Bosea	massiliensis	Bosea_massiliensis	9	8	1	1	9	8	1	1
96	141	151	219857531	Bacteria	Proteobacteria	Gammaproteobacteria	Alteromonadales	Idiomarinaceae	Idiomarina	Idiomarina	loihiensis	Idiomarina_loihiensis	4	3	1	1	4	3	1	1
55	210	225	219857532	Bacteria	Proteobacteria	Alphaproteobacteria	Rhizobiales	Bartonellaceae	Bartonella	Bartonella	capreoli	Bartonella_capreoli	45	34	3	1	34	25	1	1
55	86	91	219857533	Bacteria	Proteobacteria	Alphaproteobacteria	Rhizobiales	Bartonellaceae	Bartonella	Bartonella	bovis	Bartonella_bovis	45	34	3	1	4	4	1	1
670	958	1070	219857534	Bacteria	Firmicutes	Bacilli	Bacillales	Bacillaceae	Bacillus	Bacillus	endophyticus	Bacillus_endophyticus	1	1	1	1	1	1	1	1
611	959	1071	219857535	Bacteria	Proteobacteria	Gammaproteobacteria	Alteromonadales	Shewanellaceae	Shewanella	Shewanella	olleyana	Shewanella_olleyana	5	4	1	1	1	1	1	1
671	960	1072	219857536	Bacteria	Proteobacteria	Epsilonproteobacteria	Campylobacterales	Helicobacteraceae	Helicobacter	Helicobacter	aurati	Helicobacter_aurati	1	1	1	1	1	1	1	1
672	961	1073	219857537	Bacteria	Firmicutes	Clostridia	Clostridiales	Peptococcaceae	Desulfitobacterium	Desulfitobacterium	metallireducens	Desulfitobacterium_metallireducens	1	1	1	1	1	1	1	1
1	881	987	219857538	Bacteria	Proteobacteria	Gammaproteobacteria	Alteromonadales	Pseudoalteromonadaceae	Pseudoalteromonas	Pseudoalteromonas	flavipulchra	Pseudoalteromonas_flavipulchra	6834	3891	392	1	8	5	2	1
673	962	1074	219857539	Bacteria	Firmicutes	Clostridia	Clostridiales	Lachnospiraceae	Lachnobacterium	Lachnobacterium	bovis	Lachnobacterium_bovis	1	1	1	1	1	1	1	1
1	50	54	219857540	Bacteria	Tenericutes	Mollicutes	Entomoplasmatales	Entomoplasmataceae	Mesoplasma	Mesoplasma	florum	Mesoplasma_florum	6834	3891	392	1	9	7	2	1
602	871	975	219857541	Bacteria	Proteobacteria	Gammaproteobacteria	Chromatiales	Ectothiorhodospiraceae	Thioalkalivibrio	Thioalkalivibrio	thiocyanoxidans	Thioalkalivibrio_thiocyanoxidans	7	6	1	1	6	5	1	1
1	701	1075	219857542	Bacteria	Firmicutes	Bacilli	Bacillales	Bacillaceae	Bacillus	Bacillus	sonorensis	Bacillus_sonorensis	6834	3891	392	1	56	17	4	1
674	963	1076	219857543	Bacteria	Spirochaetes	Spirochaetia	Spirochaetales	Spirochaetaceae	Treponema	Treponema	parvum	Treponema_parvum	1	1	1	1	1	1	1	1
612	964	1077	219857544	Bacteria	Proteobacteria	Gammaproteobacteria	Methylococcales	Methylococcaceae	Methylobacter	Methylobacter	marinus	Methylobacter_marinus	7	7	2	1	2	2	1	1
207	288	306	219857545	Bacteria	Tenericutes	Mollicutes	Mycoplasmatales	Mycoplasmataceae	Mycoplasma	Mycoplasma	phocicerebrale	Mycoplasma_phocicerebrale	23	17	1	1	9	8	1	1
675	965	1078	219857546	Bacteria	Tenericutes	Mollicutes	Mycoplasmatales	Mycoplasmataceae	Mycoplasma	Mycoplasma	phocirhinis	Mycoplasma_phocirhinis	4	3	1	1	1	1	1	1
597	966	965	219857547	Bacteria	Tenericutes	Mollicutes	Mycoplasmatales	Mycoplasmataceae	Mycoplasma	Mycoplasma	phocidae	Mycoplasma_phocidae	5	3	1	1	1	1	1	1
676	967	1079	219857548	Bacteria	Proteobacteria	Gammaproteobacteria	Methylococcales	Methylococcaceae	Methylomicrobium	Methylomicrobium	buryatense	Methylomicrobium_buryatense	6	5	1	1	5	4	1	1
199	968	1080	219857549	Bacteria	Proteobacteria	Betaproteobacteria	Burkholderiales	Burkholderiaceae	Cupriavidus	Cupriavidus	campinensis	Cupriavidus_campinensis	38	20	2	1	25	15	2	1
199	968	1080	219857550	Bacteria	Proteobacteria	Betaproteobacteria	Burkholderiales	Burkholderiaceae	Cupriavidus	Cupriavidus	basilensis	Cupriavidus_basilensis	38	20	2	1	25	15	2	2
1	24	1081	219857551	Bacteria	Proteobacteria	Gammaproteobacteria	Alteromonadales	Pseudoalteromonadaceae	Pseudoalteromonas	Pseudoalteromonas	issachenkonii	Pseudoalteromonas_issachenkonii	6834	3891	392	1	31	21	3	1
677	969	1082	219857552	Bacteria	Proteobacteria	Gammaproteobacteria	Alteromonadales	Pseudoalteromonadaceae	Pseudoalteromonas	Pseudoalteromonas	ruthenica	Pseudoalteromonas_ruthenica	1	1	1	1	1	1	1	1
678	970	1083	219857553	Bacteria	Spirochaetes	Spirochaetia	Spirochaetales	Spirochaetaceae	Treponema	Treponema	azotonutricium	Treponema_azotonutricium	2	1	1	1	2	1	1	1
679	971	1084	219857554	Bacteria	Proteobacteria	Deltaproteobacteria	Desulfobacterales	Desulfobacteraceae	Desulfofaba	Desulfofaba	hansenii	Desulfofaba_hansenii	1	1	1	1	1	1	1	1
1	972	1085	219857555	Bacteria	Firmicutes	Bacilli	Bacillales	Bacillaceae	Geobacillus	Geobacillus	toebii	Geobacillus_toebii	6834	3891	392	1	13	6	2	1
680	973	1086	219857556	Bacteria	Proteobacteria	Betaproteobacteria	Neisseriales	Neisseriaceae	Simonsiella	Simonsiella	muelleri	Simonsiella_muelleri	1	1	1	1	1	1	1	1
681	974	1087	219857557	Bacteria	Proteobacteria	Gammaproteobacteria	Oceanospirillales	Alcanivoracaceae	Alcanivorax	Alcanivorax	venustensis	Alcanivorax_venustensis	1	1	1	1	1	1	1	1
682	975	1088	219857558	Bacteria	Thermodesulfobacteria	Thermodesulfobacteria	Thermodesulfobacteriales	Thermodesulfobacteriaceae	Thermodesulfobacterium	Thermodesulfobacterium	hydrogeniphilum	Thermodesulfobacterium_hydrogeniphilum	1	1	1	1	1	1	1	1
1	31	369	219857559	Bacteria	Actinobacteria	Actinobacteria	Streptomycetales	Streptomycetaceae	Streptomyces	Streptomyces	thermospinosisporus	Streptomyces_thermospinosisporus	6834	3891	392	1	328	181	3	1
1	976	1089	219857560	Bacteria	Firmicutes	Bacilli	Lactobacillales	Streptococcaceae	Streptococcus	Streptococcus	iniae	Streptococcus_iniae	6834	3891	392	1	9	5	1	1
1	421	653	219857561	Bacteria	Actinobacteria	Actinobacteria	Streptomycetales	Streptomycetaceae	Streptomyces	Streptomyces	yunnanensis	Streptomyces_yunnanensis	6834	3891	392	1	234	119	4	1
683	977	1090	219857562	Bacteria	Proteobacteria	Deltaproteobacteria	Desulfobacterales	Desulfobulbaceae	Desulfobulbus	Desulfobulbus	mediterraneus	Desulfobulbus_mediterraneus	1	1	1	1	1	1	1	1
684	978	1091	219857563	Bacteria	Firmicutes	Tissierellia	Tissierellales	unsure_Terrabacteria_group	Sporanaerobacter	Sporanaerobacter	acetigenes	Sporanaerobacter_acetigenes	2	1	1	1	2	1	1	1
1	979	1092	219857564	Bacteria	Actinobacteria	Actinobacteria	Streptosporangiales	Nocardiopsaceae	Nocardiopsis	Nocardiopsis	composta	Nocardiopsis_composta	6834	3891	392	1	7	6	1	1
685	980	1093	219857565	Bacteria	Firmicutes	Bacilli	Lactobacillales	Leuconostocaceae	Fructobacillus	Fructobacillus	ficulneus	Fructobacillus_ficulneus	3	3	1	1	3	3	1	1
686	981	1094	219857566	Bacteria	Firmicutes	Bacilli	Lactobacillales	Leuconostocaceae	Fructobacillus	Fructobacillus	fructosus	Fructobacillus_fructosus	3	2	1	1	3	2	1	1
1	33	1095	219857567	Bacteria	Actinobacteria	Actinobacteria	Streptomycetales	Streptomycetaceae	Streptomyces	Streptomyces	luridiscabiei	Streptomyces_luridiscabiei	6834	3891	392	1	370	197	4	1
1	982	1096	219857568	Bacteria	Actinobacteria	Actinobacteria	Streptomycetales	Streptomycetaceae	Streptomyces	Streptomyces	puniciscabiei	Streptomyces_puniciscabiei	6834	3891	392	1	16	10	1	1
1	343	365	219857569	Bacteria	Proteobacteria	Alphaproteobacteria	Rhizobiales	Rhizobiaceae	Rhizobium	Rhizobium	indigoferae	Rhizobium_indigoferae	6834	3891	392	1	48	31	3	1
1	983	1097	219857570	Bacteria	Proteobacteria	Gammaproteobacteria	Enterobacteriales	Enterobacteriaceae	Yersinia	Yersinia	pseudotuberculosis	Yersinia_pseudotuberculosis	6834	3891	392	1	43	20	4	1
1	983	1097	219857571	Bacteria	Proteobacteria	Gammaproteobacteria	Enterobacteriales	Enterobacteriaceae	Yersinia	Yersinia	kristensenii	Yersinia_kristensenii	6834	3891	392	1	43	20	4	1
1	983	1097	219857572	Bacteria	Proteobacteria	Gammaproteobacteria	Enterobacteriales	Enterobacteriaceae	Yersinia	Yersinia	pestis	Yersinia_pestis	6834	3891	392	1	43	20	4	1
1	983	1097	219857573	Bacteria	Proteobacteria	Gammaproteobacteria	Enterobacteriales	Enterobacteriaceae	Yersinia	Yersinia	rohdei	Yersinia_rohdei	6834	3891	392	1	43	20	4	1
406	596	655	219857574	Bacteria	Firmicutes	Clostridia	Clostridiales	Clostridiaceae	Tindallia	Tindallia	californiensis	Tindallia_californiensis	3	3	1	1	2	2	1	1
687	984	1098	219857575	Bacteria	Proteobacteria	Deltaproteobacteria	Desulfovibrionales	Desulfonatronaceae	Desulfonatronum	Desulfonatronum	thiodismutans	Desulfonatronum_thiodismutans	5	5	2	1	5	5	2	1
1	661	921	219857576	Bacteria	Proteobacteria	Gammaproteobacteria	Pseudomonadales	Pseudomonadaceae	Pseudomonas	Pseudomonas	costantinii	Pseudomonas_costantinii	6834	3891	392	1	106	57	2	1
1	627	688	219857577	Bacteria	Actinobacteria	Actinobacteria	Corynebacteriales	Gordoniaceae	Gordonia	Gordonia	namibiensis	Gordonia_namibiensis	6834	3891	392	1	19	14	2	1
688	985	1099	219857578	Bacteria	Aquificae	Aquificae	Aquificales	Hydrogenothermaceae	Persephonella	Persephonella	guaymasensis	Persephonella_guaymasensis	1	1	1	1	1	1	1	1
689	986	1100	219857579	Bacteria	Proteobacteria	Betaproteobacteria	Neisseriales	Chromobacteriaceae	Laribacter	Laribacter	hongkongensis	Laribacter_hongkongensis	2	1	1	1	2	1	1	1
490	987	1101	219857580	Bacteria	Actinobacteria	Actinobacteria	Micrococcales	Microbacteriaceae	Agromyces	Agromyces	aurantiacus	Agromyces_aurantiacus	10	8	1	1	2	2	1	1
661	948	1060	219857581	Bacteria	Firmicutes	Bacilli	Bacillales	Paenibacillaceae	Paenibacillus	Paenibacillus	kribbensis	Paenibacillus_kribbensis	35	6	1	1	35	6	1	1
661	948	1102	219857582	Bacteria	Firmicutes	Bacilli	Bacillales	Paenibacillaceae	Paenibacillus	Paenibacillus	terrae	Paenibacillus_terrae	35	6	1	1	35	6	1	1
690	988	1103	219857583	Bacteria	Thermodesulfobacteria	Thermodesulfobacteria	Thermodesulfobacteriales	Thermodesulfobacteriaceae	Thermodesulfatator	Thermodesulfatator	indicus	Thermodesulfatator_indicus	2	1	1	1	2	1	1	1
1	509	557	219857584	Bacteria	Proteobacteria	Alphaproteobacteria	Rhizobiales	Xanthobacteraceae	Xanthobacter	Xanthobacter	aminoxidans	Xanthobacter_aminoxidans	6834	3891	392	1	5	4	1	1
1	510	558	219857585	Bacteria	Proteobacteria	Alphaproteobacteria	Rhizobiales	Xanthobacteraceae	Xanthobacter	Xanthobacter	viscosus	Xanthobacter_viscosus	6834	3891	392	1	6	4	2	1
1	661	921	219857586	Bacteria	Proteobacteria	Gammaproteobacteria	Pseudomonadales	Pseudomonadaceae	Pseudomonas	Pseudomonas	extremorientalis	Pseudomonas_extremorientalis	6834	3891	392	1	106	57	2	1
1	9	120	219857587	Bacteria	Actinobacteria	Actinobacteria	Corynebacteriales	Mycobacteriaceae	Mycobacterium	Mycobacterium	lacus	Mycobacterium_lacus	6834	3891	392	1	73	40	2	1
691	989	1104	219857588	Bacteria	Tenericutes	Mollicutes	Mycoplasmatales	Mycoplasmataceae	Mycoplasma	Mycoplasma	anatis	Mycoplasma_anatis	2	1	1	1	2	1	1	1
692	990	1105	219857589	Bacteria	Tenericutes	Mollicutes	Mycoplasmatales	Mycoplasmataceae	Mycoplasma	Mycoplasma	buteonis	Mycoplasma_buteonis	3	3	1	1	1	1	1	1
693	991	1106	219857590	Bacteria	Tenericutes	Mollicutes	Mycoplasmatales	Mycoplasmataceae	Mycoplasma	Mycoplasma	citelli	Mycoplasma_citelli	4	4	1	1	2	2	1	1
693	991	1106	219857591	Bacteria	Tenericutes	Mollicutes	Mycoplasmatales	Mycoplasmataceae	Mycoplasma	Mycoplasma	columborale	Mycoplasma_columborale	4	4	1	1	2	2	1	1
694	992	1107	219857592	Bacteria	Tenericutes	Mollicutes	Mycoplasmatales	Mycoplasmataceae	Mycoplasma	Mycoplasma	cricetuli	Mycoplasma_cricetuli	3	2	1	2	3	2	1	2
209	290	1108	219857593	Bacteria	Tenericutes	Mollicutes	Mycoplasmatales	Mycoplasmataceae	Mycoplasma	Mycoplasma	cynos	Mycoplasma_cynos	7	4	1	1	7	4	1	1
211	292	310	219857594	Bacteria	Tenericutes	Mollicutes	Mycoplasmatales	Mycoplasmataceae	Mycoplasma	Mycoplasma	dispar	Mycoplasma_dispar	5	3	1	1	2	2	1	1
692	993	1109	219857595	Bacteria	Tenericutes	Mollicutes	Mycoplasmatales	Mycoplasmataceae	Mycoplasma	Mycoplasma	gallopavonis	Mycoplasma_gallopavonis	3	3	1	1	2	2	1	1
692	993	1109	219857596	Bacteria	Tenericutes	Mollicutes	Mycoplasmatales	Mycoplasmataceae	Mycoplasma	Mycoplasma	glycophilum	Mycoplasma_glycophilum	3	3	1	1	2	2	1	1
695	994	1110	219857597	Bacteria	Tenericutes	Mollicutes	Mycoplasmatales	Mycoplasmataceae	Mycoplasma	Mycoplasma	lagogenitalium	Mycoplasma_lagogenitalium	3	2	1	1	1	1	1	1
696	995	1111	219857598	Bacteria	Tenericutes	Mollicutes	Mycoplasmatales	Mycoplasmataceae	Mycoplasma	Mycoplasma	moatsii	Mycoplasma_moatsii	1	1	1	1	1	1	1	1
697	996	1112	219857599	Bacteria	Tenericutes	Mollicutes	Mycoplasmatales	Mycoplasmataceae	Mycoplasma	Mycoplasma	mustelae	Mycoplasma_mustelae	1	1	1	1	1	1	1	1
693	997	1113	219857600	Bacteria	Tenericutes	Mollicutes	Mycoplasmatales	Mycoplasmataceae	Mycoplasma	Mycoplasma	oxoniensis	Mycoplasma_oxoniensis	4	4	1	1	2	2	1	1
698	998	1114	219857601	Bacteria	Firmicutes	Bacilli	Lactobacillales	Lactobacillaceae	Lactobacillus	Lactobacillus	pantheris	Lactobacillus_pantheris	2	2	1	1	2	2	1	1
1	428	1115	219857602	Bacteria	Actinobacteria	Actinobacteria	Corynebacteriales	Nocardiaceae	Rhodococcus	Rhodococcus	maanshanensis	Rhodococcus_maanshanensis	6834	3891	392	1	27	19	2	1
395	579	1116	219857603	Bacteria	Deinococcus-Thermus	Deinococci	Thermales	Thermaceae	Meiothermus	Meiothermus	taiwanensis	Meiothermus_taiwanensis	6	4	1	1	6	4	1	1
699	999	1117	219857604	Bacteria	Firmicutes	Bacilli	Bacillales	Bacillaceae	Amphibacillus	Amphibacillus	tropicus	Amphibacillus_tropicus	1	1	1	1	1	1	1	1
700	1000	1118	219857605	Bacteria	Firmicutes	Bacilli	Bacillales	Bacillaceae	Pelagirhabdus	Amphibacillus	fermentum	Amphibacillus_fermentum	1	1	1	1	1	1	1	1
36	338	841	219857606	Bacteria	Proteobacteria	Gammaproteobacteria	Alteromonadales	Shewanellaceae	Shewanella	Shewanella	fidelis	Shewanella_fidelis	38	26	1	1	15	13	1	1
593	1001	1119	219857607	Bacteria	Proteobacteria	Gammaproteobacteria	Legionellales	Legionellaceae	Legionella	Legionella	busanensis	Legionella_busanensis	3	3	1	1	2	2	1	1
183	1002	1120	219857608	Bacteria	Firmicutes	Bacilli	Lactobacillales	Carnobacteriaceae	Carnobacterium	Carnobacterium	viridans	Carnobacterium_viridans	11	10	2	1	6	6	1	1
701	1003	1121	219857609	Bacteria	Proteobacteria	Gammaproteobacteria	Xanthomonadales	Xanthomonadaceae	Pseudoxanthomonas	Pseudoxanthomonas	taiwanensis	Pseudoxanthomonas_taiwanensis	2	1	1	1	2	1	1	1
1	721	795	219857610	Bacteria	Actinobacteria	Actinobacteria	Corynebacteriales	Nocardiaceae	Nocardia	Nocardia	pseudovaccinii	Nocardia_pseudovaccinii	6834	3891	392	1	54	21	2	1
702	1004	1122	219857611	Bacteria	Actinobacteria	Actinobacteria	Actinomycetales	Actinomycetaceae	Actinomyces	Actinomyces	hongkongensis	Actinomyces_hongkongensis	1	1	1	1	1	1	1	1
167	1005	1123	219857612	Bacteria	Bacteroidetes	Flavobacteriia	Flavobacteriales	Flavobacteriaceae	Flavobacterium	Flavobacterium	xinjiangense	Flavobacterium_xinjiangense	87	50	1	1	2	2	1	1
167	755	1124	219857613	Bacteria	Bacteroidetes	Flavobacteriia	Flavobacteriales	Flavobacteriaceae	Flavobacterium	Flavobacterium	omnivorum	Flavobacterium_omnivorum	87	50	1	1	17	9	1	1
703	1006	1125	219857614	Bacteria	Proteobacteria	Betaproteobacteria	Burkholderiales	Comamonadaceae	Ramlibacter	Ramlibacter	henchirensis	Ramlibacter_henchirensis	3	2	1	1	3	2	1	1
1	899	1006	219857615	Bacteria	Firmicutes	Bacilli	Lactobacillales	Leuconostocaceae	Leuconostoc	Leuconostoc	inhae	Leuconostoc_inhae	6834	3891	392	1	28	13	1	1
91	135	1126	219857616	Bacteria	Proteobacteria	Gammaproteobacteria	Pseudomonadales	Moraxellaceae	Psychrobacter	Psychrobacter	jeotgali	Psychrobacter_jeotgali	50	36	1	1	36	25	1	1
704	1007	1127	219857617	Bacteria	Firmicutes	Clostridia	Clostridiales	Lachnospiraceae	Hespellia	Hespellia	porcina	Hespellia_porcina	2	2	1	1	2	2	1	1
704	1007	1127	219857618	Bacteria	Firmicutes	Clostridia	Clostridiales	Lachnospiraceae	Hespellia	Hespellia	stercorisuis	Hespellia_stercorisuis	2	2	1	1	2	2	1	1
1	83	467	219857619	Bacteria	Actinobacteria	Actinobacteria	Corynebacteriales	Nocardiaceae	Rhodococcus	Rhodococcus	aetherivorans	Rhodococcus_aetherivorans	6834	3891	392	1	18	9	1	1
705	1008	1128	219857621	Bacteria	Proteobacteria	Gammaproteobacteria	Cellvibrionales	Cellvibrionaceae	Cellvibrio	Cellvibrio	fulvus	Cellvibrio_fulvus	5	5	2	1	3	3	1	1
183	1002	1120	219857622	Bacteria	Firmicutes	Bacilli	Lactobacillales	Carnobacteriaceae	Carnobacterium	Carnobacterium	pleistocenium	Carnobacterium_pleistocenium	11	10	2	1	6	6	1	1
1	31	1129	219857623	Bacteria	Actinobacteria	Actinobacteria	Streptomycetales	Streptomycetaceae	Streptomyces	Streptomyces	speibonae	Streptomyces_speibonae	6834	3891	392	1	328	181	3	1
1	1009	1130	219857624	Bacteria	Actinobacteria	Actinobacteria	Pseudonocardiales	Pseudonocardiaceae	Pseudonocardia	Pseudonocardia	chloroethenivorans	Pseudonocardia_chloroethenivorans	6834	3891	392	1	1	1	1	1
1	9	9	219857625	Bacteria	Actinobacteria	Actinobacteria	Corynebacteriales	Mycobacteriaceae	Mycobacterium	Mycobacterium	marinum	Mycobacterium_marinum	6834	3891	392	1	73	40	2	1
706	1010	1131	219857626	Bacteria	Proteobacteria	Deltaproteobacteria	Desulfovibrionales	Desulfovibrionaceae	Desulfovibrio	Desulfovibrio	hydrothermalis	Desulfovibrio_hydrothermalis	2	1	1	1	2	1	1	1
1	1011	1132	219857627	Bacteria	Actinobacteria	Actinobacteria	Corynebacteriales	Nocardiaceae	Nocardia	Nocardia	caishijiensis	Nocardia_caishijiensis	6834	3891	392	1	3	2	1	1
1	724	798	219857628	Bacteria	Proteobacteria	Alphaproteobacteria	Rhodospirillales	Acetobacteraceae	Swaminathania	Swaminathania	salitolerans	Swaminathania_salitolerans	6834	3891	392	1	16	10	4	1
1	1012	1133	219857629	Bacteria	Proteobacteria	Alphaproteobacteria	Rhodobacterales	Rhodobacteraceae	Paracoccus	Paracoccus	zeaxanthinifaciens	Paracoccus_zeaxanthinifaciens	6834	3891	392	1	3	2	1	1
627	905	1012	219857630	Bacteria	Actinobacteria	Actinobacteria	Streptosporangiales	Nocardiopsaceae	Streptomonospora	Streptomonospora	alba	Streptomonospora_alba	4	4	1	1	4	4	1	1
707	1013	1134	219857631	Bacteria	Actinobacteria	Rubrobacteria	Rubrobacterales	Rubrobacteraceae	Rubrobacter	Rubrobacter	taiwanensis	Rubrobacter_taiwanensis	1	1	1	1	1	1	1	1
708	1014	1135	219857632	Bacteria	Proteobacteria	Alphaproteobacteria	Rhodospirillales	Acetobacteraceae	Rubritepida	Rubritepida	flocculans	Rubritepida_flocculans	1	1	1	1	1	1	1	1
709	1015	1136	219857633	Bacteria	Proteobacteria	Alphaproteobacteria	Rhodobacterales	Rhodobacteraceae	Albidovulum	Albidovulum	inexpectatum	Albidovulum_inexpectatum	1	1	1	1	1	1	1	1
1	150	161	219857634	Bacteria	Proteobacteria	Alphaproteobacteria	Sphingomonadales	Erythrobacteraceae	Porphyrobacter	Porphyrobacter	cryptus	Porphyrobacter_cryptus	6834	3891	392	1	14	9	3	1
565	816	912	219857635	Bacteria	Actinobacteria	Actinobacteria	Pseudonocardiales	Pseudonocardiaceae	Prauserella	Prauserella	halophila	Prauserella_halophila	10	7	1	1	10	7	1	1
1	107	1137	219857636	Bacteria	Actinobacteria	Actinobacteria	Corynebacteriales	Mycobacteriaceae	Mycobacterium	Mycobacterium	parmense	Mycobacterium_parmense	6834	3891	392	1	22	17	1	1
1	662	1138	219857637	Bacteria	Proteobacteria	Gammaproteobacteria	Pseudomonadales	Pseudomonadaceae	Pseudomonas	Pseudomonas	jinjuensis	Pseudomonas_jinjuensis	6834	3891	392	1	9	5	1	1
1	202	615	219857638	Bacteria	Proteobacteria	Gammaproteobacteria	Pseudomonadales	Pseudomonadaceae	Pseudomonas	Pseudomonas	umsongensis	Pseudomonas_umsongensis	6834	3891	392	1	83	48	1	1
1	202	615	219857639	Bacteria	Proteobacteria	Gammaproteobacteria	Pseudomonadales	Pseudomonadaceae	Pseudomonas	Pseudomonas	koreensis	Pseudomonas_koreensis	6834	3891	392	1	83	48	1	1
497	731	806	219857640	Bacteria	Bacteroidetes	Flavobacteriia	Flavobacteriales	Flavobacteriaceae	Tenacibaculum	Tenacibaculum	skagerrakense	Tenacibaculum_skagerrakense	14	12	1	1	3	2	1	1
710	1016	1139	219857641	Bacteria	Firmicutes	Negativicutes	Veillonellales	Veillonellaceae	Megasphaera	Megasphaera	micronuciformis	Megasphaera_micronuciformis	1	1	1	1	1	1	1	1
711	1017	1140	219857642	Bacteria	Actinobacteria	Actinobacteria	Pseudonocardiales	Pseudonocardiaceae	Amycolatopsis	Amycolatopsis	palatopharyngis	Amycolatopsis_palatopharyngis	2	2	1	1	2	2	1	1
712	1018	1141	219857643	Bacteria	Proteobacteria	Gammaproteobacteria	Cellvibrionales	Microbulbiferaceae	Microbulbifer	Microbulbifer	salipaludis	Microbulbifer_salipaludis	9	7	1	1	7	5	1	1
1	1019	1142	219857644	Bacteria	Actinobacteria	Actinobacteria	Corynebacteriales	Mycobacteriaceae	Mycobacterium	Mycobacterium	brumae	Mycobacterium_brumae	6834	3891	392	1	1	1	1	1
1	9	9	219857645	Bacteria	Actinobacteria	Actinobacteria	Corynebacteriales	Mycobacteriaceae	Mycobacterium	Mycobacterium	microti	Mycobacterium_microti	6834	3891	392	1	73	40	2	1
1	87	1143	219857646	Bacteria	Actinobacteria	Actinobacteria	Corynebacteriales	Mycobacteriaceae	Mycobacterium	Mycobacterium	poriferae	Mycobacterium_poriferae	6834	3891	392	1	100	71	3	1
1	87	379	219857647	Bacteria	Actinobacteria	Actinobacteria	Corynebacteriales	Mycobacteriaceae	Mycobacterium	Mycobacterium	tokaiense	Mycobacterium_tokaiense	6834	3891	392	1	100	71	3	1
1	9	120	219857648	Bacteria	Actinobacteria	Actinobacteria	Corynebacteriales	Mycobacteriaceae	Mycobacterium	Mycobacterium	scrofulaceum	Mycobacterium_scrofulaceum	6834	3891	392	1	73	40	2	1
1	9	9	219857649	Bacteria	Actinobacteria	Actinobacteria	Corynebacteriales	Mycobacteriaceae	Mycobacterium	Mycobacterium	africanum	Mycobacterium_africanum	6834	3891	392	1	73	40	2	1
713	1020	1144	219857650	Bacteria	Proteobacteria	Gammaproteobacteria	Chromatiales	Thioalkalispiraceae	Thioalkalispira	Thioalkalispira	microaerophila	Thioalkalispira_microaerophila	1	1	1	1	1	1	1	1
1	768	853	219857651	Bacteria	Firmicutes	Bacilli	Bacillales	Bacillaceae	Bacillus	Bacillus	marisflavi	Bacillus_marisflavi	6834	3891	392	1	6	4	1	1
1	768	853	219857652	Bacteria	Firmicutes	Bacilli	Bacillales	Bacillaceae	Bacillus	Bacillus	aquimaris	Bacillus_aquimaris	6834	3891	392	1	6	4	1	1
199	279	297	219857653	Bacteria	Proteobacteria	Betaproteobacteria	Burkholderiales	Burkholderiaceae	Ralstonia	Ralstonia	insidiosa	Ralstonia_insidiosa	38	20	2	1	11	5	1	1
1	8	737	219857654	Bacteria	Proteobacteria	Gammaproteobacteria	Enterobacteriales	Enterobacteriaceae	Cedecea	Cedecea	davisae	Cedecea_davisae	6834	3891	392	1	111	48	15	1
44	71	73	219857655	Bacteria	Firmicutes	Bacilli	Bacillales	Bacillaceae	Halobacillus	Halobacillus	salinus	Halobacillus_salinus	24	22	2	1	17	15	1	1
1	129	162	219857656	Bacteria	Proteobacteria	Alphaproteobacteria	Sphingomonadales	Erythrobacteraceae	Erythrobacter	Erythrobacter	flavus	Erythrobacter_flavus	6834	3891	392	1	13	10	3	1
712	1018	1145	219857657	Bacteria	Proteobacteria	Gammaproteobacteria	Cellvibrionales	Microbulbiferaceae	Microbulbifer	Microbulbifer	elongatus	Microbulbifer_elongatus	9	7	1	1	7	5	1	1
84	192	382	219857658	Bacteria	Firmicutes	Bacilli	Bacillales	Planococcaceae	Planococcus	Planococcus	maritimus	Planococcus_maritimus	23	20	2	1	17	15	2	1
714	1021	1146	219857659	Bacteria	Proteobacteria	Alphaproteobacteria	Sphingomonadales	Sphingomonadaceae	Novosphingobium	Novosphingobium	pentaromativorans	Novosphingobium_pentaromativorans	10	9	1	1	10	9	1	1
1	9	9	219857660	Bacteria	Actinobacteria	Actinobacteria	Corynebacteriales	Mycobacteriaceae	Mycobacterium	Mycobacterium	pinnipedii	Mycobacterium_pinnipedii	6834	3891	392	1	73	40	2	1
715	1022	1147	219873435	Bacteria	Proteobacteria	Deltaproteobacteria	Desulfobacterales	Desulfobacteraceae	Desulfotignum	Desulfotignum	phosphitoxidans	Desulfotignum_phosphitoxidans	6	3	1	1	6	3	1	1
1	31	208	219873436	Bacteria	Actinobacteria	Actinobacteria	Streptomycetales	Streptomycetaceae	Streptomyces	Streptomyces	humiferus	Streptomyces_humiferus	6834	3891	392	1	328	181	3	1
164	236	251	219873437	Bacteria	Firmicutes	Clostridia	Clostridiales	Ruminococcaceae	Ruminiclostridium	Clostridium	aldrichii	Clostridium_aldrichii	2	2	2	1	2	2	2	1
1	168	180	219878113	Bacteria	Proteobacteria	Alphaproteobacteria	Rhizobiales	Phyllobacteriaceae	Mesorhizobium	Mesorhizobium	septentrionale	Mesorhizobium_septentrionale	6834	3891	392	1	42	27	2	1
1	168	180	219878114	Bacteria	Proteobacteria	Alphaproteobacteria	Rhizobiales	Phyllobacteriaceae	Mesorhizobium	Mesorhizobium	temperatum	Mesorhizobium_temperatum	6834	3891	392	1	42	27	2	1
716	1023	1148	219878115	Bacteria	Proteobacteria	Gammaproteobacteria	Pseudomonadales	Moraxellaceae	Alkanindiges	Alkanindiges	illinoisensis	Alkanindiges_illinoisensis	1	1	1	1	1	1	1	1
717	1024	1149	219878116	Bacteria	Bacteroidetes	Flavobacteriia	Flavobacteriales	Crocinitomicaceae	Brumimicrobium	Brumimicrobium	glaciale	Brumimicrobium_glaciale	1	1	1	1	1	1	1	1
718	1025	1150	219878117	Bacteria	Firmicutes	Clostridia	Clostridiales	Clostridiaceae	Anoxynatronum	Anoxynatronum	sibiricum	Anoxynatronum_sibiricum	1	1	1	1	1	1	1	1
719	1026	1151	219878118	Bacteria	Proteobacteria	Deltaproteobacteria	Desulfovibrionales	Desulfohalobiaceae	Desulfonauticus	Desulfonauticus	submarinus	Desulfonauticus_submarinus	1	1	1	1	1	1	1	1
720	1027	1152	219878119	Bacteria	Firmicutes	Bacilli	Bacillales	Bacillaceae	Lysinibacillus	Lysinibacillus	odysseyi	Lysinibacillus_odysseyi	24	15	1	1	2	1	1	1
721	1028	1153	219878120	Bacteria	Aquificae	Aquificae	Aquificales	Hydrogenothermaceae	Sulfurihydrogenibium	Sulfurihydrogenibium	azorense	Sulfurihydrogenibium_azorense	5	4	1	1	5	4	1	1
83	123	130	219878121	Bacteria	Proteobacteria	Gammaproteobacteria	Alteromonadales	Alteromonadaceae	Alteromonas	Alteromonas	marina	Alteromonas_marina	12	10	1	1	11	9	1	1
722	1029	1154	219878122	Bacteria	Actinobacteria	Actinobacteria	Propionibacteriales	Nocardioidaceae	Nocardioides	Nocardioides	aquiterrae	Nocardioides_aquiterrae	5	5	1	1	3	3	1	1
1	1030	1155	219878123	Bacteria	Proteobacteria	Alphaproteobacteria	Rhizobiales	Phyllobacteriaceae	Nitratireductor	Nitratireductor	aquibiodomus	Nitratireductor_aquibiodomus	6834	3891	392	1	2	2	1	1
723	1031	1156	219878124	Bacteria	Bacteroidetes	Flavobacteriia	Flavobacteriales	Flavobacteriaceae	Mesonia	Mesonia	algae	Mesonia_algae	2	1	1	1	2	1	1	1
724	1032	1157	219878125	Bacteria	Firmicutes	Bacilli	Bacillales	Bacillaceae	Bacillus	Bacillus	hwajinpoensis	Bacillus_hwajinpoensis	4	3	1	1	4	3	1	1
725	1033	1158	219878126	Bacteria	Proteobacteria	Gammaproteobacteria	Xanthomonadales	Xanthomonadaceae	Thermomonas	Thermomonas	hydrothermalis	Thermomonas_hydrothermalis	6	5	1	1	2	2	1	1
726	1034	1159	219878127	Bacteria	Proteobacteria	Gammaproteobacteria	Pasteurellales	Pasteurellaceae	Histophilus	Histophilus	somni	Histophilus_somni	4	2	2	1	4	2	2	1
1	1035	1160	219878128	Bacteria	Proteobacteria	Gammaproteobacteria	Alteromonadales	Shewanellaceae	Shewanella	Shewanella	baltica	Shewanella_baltica	6834	3891	392	1	21	12	2	1
1	107	113	219878129	Bacteria	Actinobacteria	Actinobacteria	Corynebacteriales	Mycobacteriaceae	Mycobacterium	Mycobacterium	heidelbergense	Mycobacterium_heidelbergense	6834	3891	392	1	22	17	1	1
727	1036	1161	219878130	Bacteria	Proteobacteria	Gammaproteobacteria	Nevskiales	Sinobacteraceae	Nevskia	Nevskia	ramosa	Nevskia_ramosa	4	4	1	1	2	2	1	1
728	1037	1162	219878131	Bacteria	Aquificae	Aquificae	Desulfurobacteriales	Desulfurobacteriaceae	Desulfurobacterium	Desulfurobacterium	thermolithotrophum	Desulfurobacterium_thermolithotrophum	2	1	1	1	2	1	1	1
729	1038	1163	219878132	Bacteria	Proteobacteria	Gammaproteobacteria	Oceanospirillales	Alcanivoracaceae	Alcanivorax	Alcanivorax	jadensis	Alcanivorax_jadensis	3	2	1	1	3	2	1	1
55	210	225	219878133	Bacteria	Proteobacteria	Alphaproteobacteria	Rhizobiales	Bartonellaceae	Bartonella	Bartonella	alsatica	Bartonella_alsatica	45	34	3	1	34	25	1	1
730	1039	1164	219878134	Bacteria	Firmicutes	Bacilli	Lactobacillales	Lactobacillaceae	Lactobacillus	Lactobacillus	johnsonii	Lactobacillus_johnsonii	8	4	1	1	8	4	1	1
731	1040	1165	219878135	Bacteria	Actinobacteria	Actinobacteria	Propionibacteriales	Propionibacteriaceae	Propionibacterium	Propionibacterium	avidum	Propionibacterium_avidum	4	2	1	1	4	2	1	1
732	1041	1166	219878136	Bacteria	Actinobacteria	Actinobacteria	Propionibacteriales	Propionibacteriaceae	Propionimicrobium	Propionimicrobium	lymphophilum	Propionimicrobium_lymphophilum	2	1	1	1	2	1	1	1
733	1042	1167	219878137	Bacteria	Actinobacteria	Actinobacteria	Propionibacteriales	Propionibacteriaceae	Propionibacterium	Propionibacterium	granulosum	Propionibacterium_granulosum	3	1	1	1	3	1	1	1
731	1040	1165	219878138	Bacteria	Actinobacteria	Actinobacteria	Propionibacteriales	Propionibacteriaceae	Propionibacterium	Propionibacterium	propionicum	Propionibacterium_propionicum	4	2	1	2	4	2	1	2
55	210	225	219878139	Bacteria	Proteobacteria	Alphaproteobacteria	Rhizobiales	Bartonellaceae	Bartonella	Bartonella	tribocorum	Bartonella_tribocorum	45	34	3	1	34	25	1	1
232	459	499	219878140	Bacteria	Firmicutes	Clostridia	Thermoanaerobacterales	Thermoanaerobacterales_Family_III._Incertae_Sedis	Caldicellulosiruptor	Caldicellulosiruptor	kristjanssonii	Caldicellulosiruptor_kristjanssonii	15	8	1	1	13	7	1	1
734	1043	1168	219878141	Bacteria	Proteobacteria	Betaproteobacteria	Burkholderiales	Alcaligenaceae	Castellaniella	Castellaniella	defragrans	Castellaniella_defragrans	7	6	1	1	7	6	1	1
735	1044	1169	219878142	Bacteria	Bacteroidetes	Bacteroidia	Bacteroidales	Prevotellaceae	Prevotella	Prevotella	enoeca	Prevotella_enoeca	2	1	1	1	2	1	1	1
736	1045	1170	219878143	Bacteria	Firmicutes	Bacilli	Bacillales	Paenibacillaceae	Thermobacillus	Thermobacillus	xylanilyticus	Thermobacillus_xylanilyticus	1	1	1	1	1	1	1	1
284	1046	1171	219878144	Bacteria	Proteobacteria	Betaproteobacteria	Rhodocyclales	Rhodocyclaceae	Thauera	Thauera	linaloolentis	Thauera_linaloolentis	13	12	2	1	3	2	1	1
284	1047	1172	219878145	Bacteria	Proteobacteria	Betaproteobacteria	Rhodocyclales	Rhodocyclaceae	Thauera	Thauera	terpenica	Thauera_terpenica	13	12	2	1	1	1	1	1
1	438	477	219878146	Bacteria	Actinobacteria	Actinobacteria	Micrococcales	Micrococcaceae	Micrococcus	Micrococcus	antarcticus	Micrococcus_antarcticus	6834	3891	392	1	10	8	1	1
527	769	854	219878147	Bacteria	Bacteroidetes	Flavobacteriia	Flavobacteriales	Flavobacteriaceae	Cellulophaga	Cellulophaga	baltica	Cellulophaga_baltica	6	4	1	1	5	3	1	1
737	1048	1173	219878148	Bacteria	Bacteroidetes	Flavobacteriia	Flavobacteriales	Flavobacteriaceae	Cellulophaga	Cellulophaga	fucicola	Cellulophaga_fucicola	6	4	2	1	6	4	2	1
738	1049	1174	219878149	Bacteria	Proteobacteria	Gammaproteobacteria	Chromatiales	Chromatiaceae	Lamprocystis	Lamprocystis	roseopersicina	Lamprocystis_roseopersicina	2	2	1	1	2	2	1	1
739	1050	1175	219878150	Bacteria	Firmicutes	Clostridia	Clostridiales	Clostridiales_Family_XIII._Incertae_Sedis	unsure_Terrabacteria_group	Eubacterium	sulci	Eubacterium_sulci	2	2	1	1	2	2	1	1
242	350	377	219878151	Bacteria	Fusobacteria	Fusobacteriia	Fusobacteriales	Fusobacteriaceae	Fusobacterium	Fusobacterium	nucleatum	Fusobacterium_nucleatum	29	5	2	1	29	5	2	1
1	31	721	219878152	Bacteria	Actinobacteria	Actinobacteria	Streptomycetales	Streptomycetaceae	Streptomyces	Streptomyces	thermocoprophilus	Streptomyces_thermocoprophilus	6834	3891	392	1	328	181	3	1
1	1051	1176	219878153	Bacteria	Actinobacteria	Actinobacteria	Streptomycetales	Streptomycetaceae	Streptomyces	Streptomyces	somaliensis	Streptomyces_somaliensis	6834	3891	392	1	4	3	1	1
1	193	1177	219878154	Bacteria	Actinobacteria	Actinobacteria	Streptomycetales	Streptomycetaceae	Streptomyces	Streptomyces	reticuliscabiei	Streptomyces_reticuliscabiei	6834	3891	392	1	30	15	1	1
1	193	206	219878155	Bacteria	Actinobacteria	Actinobacteria	Streptomycetales	Streptomycetaceae	Streptomyces	Streptomyces	stelliscabiei	Streptomyces_stelliscabiei	6834	3891	392	1	30	15	1	1
1	142	152	219878156	Bacteria	Proteobacteria	Gammaproteobacteria	Aeromonadales	Aeromonadaceae	Aeromonas	Aeromonas	salmonicida	Aeromonas_salmonicida	6834	3891	392	1	56	28	3	1
1	87	370	219878157	Bacteria	Actinobacteria	Actinobacteria	Corynebacteriales	Mycobacteriaceae	Mycobacterium	Mycobacterium	elephantis	Mycobacterium_elephantis	6834	3891	392	1	100	71	3	1
740	1052	1178	219878158	Bacteria	Firmicutes	Negativicutes	Selenomonadales	Sporomusaceae	Anaerosinus	Anaerosinus	glycerini	Anaerosinus_glycerini	1	1	1	1	1	1	1	1
577	833	932	219878159	Bacteria	Firmicutes	Negativicutes	Selenomonadales	Sporomusaceae	Anaeroarcus	Anaeroarcus	burkinensis	Anaeroarcus_burkinensis	2	2	2	1	2	2	2	1
741	1053	1179	219878160	Bacteria	Firmicutes	Bacilli	Bacillales	Paenibacillaceae	Paenibacillus	Paenibacillus	borealis	Paenibacillus_borealis	2	2	1	1	2	2	1	1
742	1054	1180	219878161	Bacteria	Bacteroidetes	Bacteroidia	Bacteroidales	Prevotellaceae	Prevotella	Prevotella	albensis	Prevotella_albensis	2	1	1	1	2	1	1	1
1	1055	1181	219878162	Bacteria	Proteobacteria	Alphaproteobacteria	Rhizobiales	Phyllobacteriaceae	Aminobacter	Aminobacter	aminovorans	Aminobacter_aminovorans	6834	3891	392	1	7	7	2	1
1	1055	1181	219878163	Bacteria	Proteobacteria	Alphaproteobacteria	Rhizobiales	Phyllobacteriaceae	Aminobacter	Aminobacter	niigataensis	Aminobacter_niigataensis	6834	3891	392	1	7	7	2	1
743	1056	1182	219878164	Archaea	Euryarchaeota	Methanomicrobia	Methanosarcinales	Methanosarcinaceae	Methanosarcina	Methanosarcina	barkeri	Methanosarcina_barkeri	15	9	1	1	15	9	1	1
744	1057	1183	219878165	Bacteria	Proteobacteria	Gammaproteobacteria	Xanthomonadales	Xanthomonadaceae	Luteimonas	Luteimonas	mephitis	Luteimonas_mephitis	2	2	1	1	2	2	1	1
1	947	1059	219878166	Bacteria	Proteobacteria	Gammaproteobacteria	Xanthomonadales	Xanthomonadaceae	Stenotrophomonas	Stenotrophomonas	nitritireducens	Stenotrophomonas_nitritireducens	6834	3891	392	1	6	5	2	1
1	686	1184	219878167	Bacteria	Proteobacteria	Gammaproteobacteria	Xanthomonadales	Xanthomonadaceae	Pseudoxanthomonas	Pseudoxanthomonas	broegbernensis	Pseudoxanthomonas_broegbernensis	6834	3891	392	1	12	7	1	1
745	1058	1185	219878168	Bacteria	Firmicutes	Bacilli	Lactobacillales	Aerococcaceae	unsure_Terrabacteria_group	Dolosicoccus	paucivorans	Dolosicoccus_paucivorans	1	1	1	1	1	1	1	1
1	1059	1186	219878169	Bacteria	Firmicutes	Bacilli	Bacillales	Bacillaceae	Virgibacillus	Virgibacillus	proomii	Virgibacillus_proomii	6834	3891	392	1	1	1	1	1
1	1060	1187	219878170	Bacteria	Actinobacteria	Actinobacteria	Corynebacteriales	Corynebacteriaceae	Corynebacterium	Corynebacterium	simulans	Corynebacterium_simulans	6834	3891	392	1	4	3	2	1
746	1061	1188	219878171	Bacteria	Actinobacteria	Actinobacteria	Micrococcales	Micrococcaceae	Rothia	Rothia	nasimurium	Rothia_nasimurium	3	3	1	1	3	3	1	1
1	87	370	219878172	Bacteria	Actinobacteria	Actinobacteria	Corynebacteriales	Mycobacteriaceae	Mycobacterium	Mycobacterium	smegmatis	Mycobacterium_smegmatis	6834	3891	392	1	100	71	3	1
1	594	652	219878173	Bacteria	Proteobacteria	Alphaproteobacteria	Rhizobiales	Phyllobacteriaceae	Aquamicrobium	Aquamicrobium	lusatiense	Aquamicrobium_lusatiense	6834	3891	392	1	3	3	1	1
747	1062	1189	219878174	Bacteria	Firmicutes	Bacilli	Bacillales	Alicyclobacillaceae	Alicyclobacillus	Alicyclobacillus	hesperidum	Alicyclobacillus_hesperidum	10	4	1	1	4	2	1	1
748	1063	1190	219878175	Bacteria	Actinobacteria	Actinobacteria	Corynebacteriales	Corynebacteriaceae	Corynebacterium	Corynebacterium	variabile	Corynebacterium_variabile	8	5	1	1	4	3	1	1
749	1064	1191	219878176	Bacteria	Proteobacteria	Gammaproteobacteria	Chromatiales	Chromatiaceae	Chromatium	Chromatium	okenii	Chromatium_okenii	1	1	1	1	1	1	1	1
1	329	1192	219878177	Bacteria	Proteobacteria	Gammaproteobacteria	Enterobacteriales	Enterobacteriaceae	Pectobacterium	Pectobacterium	carotovorum	Pectobacterium_carotovorum	6834	3891	392	1	26	5	2	4
1	142	152	219878178	Bacteria	Proteobacteria	Gammaproteobacteria	Aeromonadales	Aeromonadaceae	Aeromonas	Aeromonas	popoffii	Aeromonas_popoffii	6834	3891	392	1	56	28	3	1
750	1065	1193	219878179	Bacteria	Proteobacteria	Gammaproteobacteria	Chromatiales	Chromatiaceae	Isochromatium	Isochromatium	buderi	Isochromatium_buderi	1	1	1	1	1	1	1	1
437	1066	1194	219878180	Bacteria	Proteobacteria	Alphaproteobacteria	Caulobacterales	Caulobacteraceae	Caulobacter	Caulobacter	henricii	Caulobacter_henricii	25	18	2	1	8	5	1	1
437	1067	1195	219878181	Bacteria	Proteobacteria	Alphaproteobacteria	Caulobacterales	Caulobacteraceae	Caulobacter	Caulobacter	fusiformis	Caulobacter_fusiformis	25	18	2	1	2	1	1	1
751	1068	1196	219878182	Bacteria	Proteobacteria	Alphaproteobacteria	Rhodobacterales	Hyphomonadaceae	Maricaulis	Maricaulis	washingtonensis	Maricaulis_washingtonensis	2	2	1	1	2	2	1	1
751	1068	1196	219878183	Bacteria	Proteobacteria	Alphaproteobacteria	Rhodobacterales	Hyphomonadaceae	Maricaulis	Maricaulis	salignorans	Maricaulis_salignorans	2	2	1	1	2	2	1	1
752	1069	1197	219878184	Bacteria	Proteobacteria	Alphaproteobacteria	Rhodobacterales	Hyphomonadaceae	Maricaulis	Maricaulis	parjimensis	Maricaulis_parjimensis	2	2	1	1	2	2	1	1
366	547	1198	219878185	Bacteria	Proteobacteria	Alphaproteobacteria	Sphingomonadales	Sphingomonadaceae	Sphingomonas	Sphingomonas	leidyi	Sphingomonas_leidyi	57	36	2	1	15	9	1	1
582	841	942	219878186	Bacteria	Proteobacteria	Alphaproteobacteria	Rhodobacterales	Hyphomonadaceae	Hyphomonas	Hyphomonas	polymorpha	Hyphomonas_polymorpha	10	8	1	1	6	4	1	1
582	840	940	219878187	Bacteria	Proteobacteria	Alphaproteobacteria	Rhodobacterales	Hyphomonadaceae	Hyphomonas	Hyphomonas	jannaschiana	Hyphomonas_jannaschiana	10	8	1	1	4	4	1	1
753	1070	1199	219878188	Bacteria	Planctomycetes	Planctomycetia	Planctomycetales	Planctomycetaceae	Gimesia	Planctomyces	maris	Planctomyces_maris	1	1	1	1	1	1	1	1
1	8	1200	219878189	Bacteria	Proteobacteria	Gammaproteobacteria	Enterobacteriales	Enterobacteriaceae	Buttiauxella	Buttiauxella	brennerae	Buttiauxella_brennerae	6834	3891	392	1	111	48	15	1
1	8	1200	219878190	Bacteria	Proteobacteria	Gammaproteobacteria	Enterobacteriales	Enterobacteriaceae	Buttiauxella	Buttiauxella	ferragutiae	Buttiauxella_ferragutiae	6834	3891	392	1	111	48	15	1
1	8	1200	219878191	Bacteria	Proteobacteria	Gammaproteobacteria	Enterobacteriales	Enterobacteriaceae	Buttiauxella	Buttiauxella	gaviniae	Buttiauxella_gaviniae	6834	3891	392	1	111	48	15	1
1	8	1200	219878192	Bacteria	Proteobacteria	Gammaproteobacteria	Enterobacteriales	Enterobacteriaceae	Buttiauxella	Buttiauxella	izardii	Buttiauxella_izardii	6834	3891	392	1	111	48	15	1
1	1071	1201	219878193	Bacteria	Proteobacteria	Gammaproteobacteria	Enterobacteriales	Enterobacteriaceae	Budvicia	Budvicia	aquatica	Budvicia_aquatica	6834	3891	392	1	2	2	1	1
754	1072	1202	219878194	Bacteria	Proteobacteria	Gammaproteobacteria	Enterobacteriales	Enterobacteriaceae	Leminorella	Leminorella	grimontii	Leminorella_grimontii	1	1	1	1	1	1	1	1
1	1073	1203	219878195	Bacteria	Proteobacteria	Gammaproteobacteria	Enterobacteriales	Enterobacteriaceae	Obesumbacterium	Obesumbacterium	proteus	Obesumbacterium_proteus	6834	3891	392	1	31	14	3	1
755	1074	1204	219878196	Bacteria	Proteobacteria	Gammaproteobacteria	Enterobacteriales	Enterobacteriaceae	Pragia	Pragia	fontium	Pragia_fontium	1	1	1	1	1	1	1	1
1	983	1205	219878198	Bacteria	Proteobacteria	Gammaproteobacteria	Enterobacteriales	Enterobacteriaceae	Rahnella	Rahnella	aquatilis	Rahnella_aquatilis	6834	3891	392	1	43	20	4	1
1	1073	1206	219878199	Bacteria	Proteobacteria	Gammaproteobacteria	Enterobacteriales	Enterobacteriaceae	Serratia	Serratia	entomophila	Serratia_entomophila	6834	3891	392	1	31	14	3	1
1	1073	1207	219878200	Bacteria	Proteobacteria	Gammaproteobacteria	Enterobacteriales	Enterobacteriaceae	Serratia	Serratia	fonticola	Serratia_fonticola	6834	3891	392	2	31	14	3	2
1	1073	1208	219878201	Bacteria	Proteobacteria	Gammaproteobacteria	Enterobacteriales	Enterobacteriaceae	Serratia	Serratia	grimesii	Serratia_grimesii	6834	3891	392	1	31	14	3	1
1	1073	1208	219878202	Bacteria	Proteobacteria	Gammaproteobacteria	Enterobacteriales	Enterobacteriaceae	Serratia	Serratia	proteamaculans	Serratia_proteamaculans	6834	3891	392	1	31	14	3	1
1	1075	1209	219878203	Bacteria	Proteobacteria	Gammaproteobacteria	Enterobacteriales	Enterobacteriaceae	Tatumella	Tatumella	ptyseos	Tatumella_ptyseos	6834	3891	392	1	13	5	1	1
1	1076	1210	219878204	Bacteria	Proteobacteria	Deltaproteobacteria	Myxococcales	Cystobacteraceae	Cystobacter	Cystobacter	ferrugineus	Cystobacter_ferrugineus	6834	3891	392	1	14	9	3	1
756	1077	1211	219878205	Bacteria	Proteobacteria	Deltaproteobacteria	Myxococcales	Polyangiaceae	Chondromyces	Chondromyces	apiculatus	Chondromyces_apiculatus	3	3	1	1	3	3	1	1
756	1077	1211	219878206	Bacteria	Proteobacteria	Deltaproteobacteria	Myxococcales	Polyangiaceae	Chondromyces	Chondromyces	lanuginosus	Chondromyces_lanuginosus	3	3	1	1	3	3	1	1
756	1077	1211	219878207	Bacteria	Proteobacteria	Deltaproteobacteria	Myxococcales	Polyangiaceae	Chondromyces	Chondromyces	robustus	Chondromyces_robustus	3	3	1	1	3	3	1	1
757	1078	1212	219878208	Bacteria	Actinobacteria	Actinobacteria	Actinomycetales	Actinomycetaceae	Arcanobacterium	Arcanobacterium	haemolyticum	Arcanobacterium_haemolyticum	8	4	1	1	7	3	1	1
1	1079	1213	219878209	Bacteria	Proteobacteria	Deltaproteobacteria	Desulfobacterales	Desulfobacteraceae	Desulfatiglans	Desulfobacterium	anilini	Desulfobacterium_anilini	6834	3891	392	1	2	2	2	1
225	317	339	219878210	Bacteria	Proteobacteria	Deltaproteobacteria	Desulfovibrionales	Desulfomicrobiaceae	Desulfomicrobium	Desulfomicrobium	macestii	Desulfomicrobium_macestii	9	6	1	1	9	6	1	1
1	1080	1214	219878211	Bacteria	Proteobacteria	Deltaproteobacteria	Desulfobacterales	Desulfobacteraceae	Desulfobacula	Desulfobacula	phenolica	Desulfobacula_phenolica	6834	3891	392	1	4	2	1	1
1	72	74	219878212	Bacteria	Firmicutes	Bacilli	Bacillales	Planococcaceae	Jeotgalibacillus	Jeotgalibacillus	marinus	Jeotgalibacillus_marinus	6834	3891	392	1	3	2	1	1
758	1081	1215	219878213	Bacteria	Firmicutes	Clostridia	Clostridiales	Clostridiaceae	Clostridium	Clostridium	akagii	Clostridium_akagii	6	4	1	1	1	1	1	1
113	707	778	219878214	Bacteria	Proteobacteria	Betaproteobacteria	Burkholderiales	Oxalobacteraceae	Herbaspirillum	Herbaspirillum	frisingense	Herbaspirillum_frisingense	52	33	9	1	26	13	2	1
1	1082	1216	219878215	Bacteria	Proteobacteria	Alphaproteobacteria	Rhodospirillales	Rhodospirillaceae	Azospirillum	Azospirillum	doebereinerae	Azospirillum_doebereinerae	6834	3891	392	1	4	4	1	1
759	1083	1217	219878216	Bacteria	Firmicutes	Bacilli	Bacillales	Bacillales_Family_X._Incertae_Sedis	Thermicanus	Thermicanus	aegyptius	Thermicanus_aegyptius	1	1	1	1	1	1	1	1
760	1084	1218	219878217	Bacteria	Proteobacteria	Gammaproteobacteria	Chromatiales	Chromatiaceae	Thiocapsa	Thiocapsa	litoralis	Thiocapsa_litoralis	1	1	1	1	1	1	1	1
761	1085	1219	219878218	Bacteria	Proteobacteria	Betaproteobacteria	Burkholderiales	Alcaligenaceae	Alcaligenes	Alcaligenes	faecalis	Alcaligenes_faecalis	6	2	1	1	5	2	1	2
762	1086	1220	219878219	Bacteria	Proteobacteria	Betaproteobacteria	Hydrogenophilales	Hydrogenophilaceae	Thiobacillus	Thiobacillus	denitrificans	Thiobacillus_denitrificans	8	4	1	1	8	4	1	1
763	1087	1221	219878220	Bacteria	Proteobacteria	Gammaproteobacteria	Pasteurellales	Pasteurellaceae	Pasteurella	Pasteurella	skyensis	Pasteurella_skyensis	1	1	1	1	1	1	1	1
764	1088	1222	219878221	Bacteria	Firmicutes	Bacilli	Lactobacillales	Enterococcaceae	Vagococcus	Vagococcus	fessus	Vagococcus_fessus	1	1	1	1	1	1	1	1
765	1089	1223	219878222	Bacteria	Actinobacteria	Actinobacteria	Micrococcales	Micrococcaceae	Pseudoglutamicibacter	Arthrobacter	albus	Arthrobacter_albus	2	2	1	1	2	2	1	1
1	34	34	219878223	Bacteria	Actinobacteria	Actinobacteria	Micrococcales	Micrococcaceae	Arthrobacter	Arthrobacter	luteolus	Arthrobacter_luteolus	6834	3891	392	1	4	4	1	1
352	527	576	219878224	Bacteria	Proteobacteria	Alphaproteobacteria	Sphingomonadales	Sphingomonadaceae	Sphingomonas	Sphingomonas	pituitosa	Sphingomonas_pituitosa	7	3	1	1	7	3	1	1
1	1090	1224	219878225	Bacteria	Actinobacteria	Actinobacteria	Actinomycetales	Actinomycetaceae	Actinomyces	Actinomyces	urogenitalis	Actinomyces_urogenitalis	6834	3891	392	1	1	1	1	1
1	1091	1225	219878226	Bacteria	Actinobacteria	Actinobacteria	Corynebacteriales	Corynebacteriaceae	Corynebacterium	Corynebacterium	auriscanis	Corynebacterium_auriscanis	6834	3891	392	1	4	2	1	1
766	1092	1226	219878227	Bacteria	Actinobacteria	Actinobacteria	Actinomycetales	Actinomycetaceae	Actinomyces	Actinomyces	canis	Actinomyces_canis	1	1	1	1	1	1	1	1
767	1093	1227	219878228	Bacteria	Actinobacteria	Actinobacteria	Pseudonocardiales	Pseudonocardiaceae	Pseudonocardia	Pseudonocardia	spinosispora	Pseudonocardia_spinosispora	1	1	1	1	1	1	1	1
1	412	446	219878229	Bacteria	Actinobacteria	Actinobacteria	Micrococcales	Microbacteriaceae	Microbacterium	Microbacterium	foliorum	Microbacterium_foliorum	6834	3891	392	1	54	40	2	1
1	53	279	219878230	Bacteria	Proteobacteria	Betaproteobacteria	Burkholderiales	Alcaligenaceae	Bordetella	Bordetella	petrii	Bordetella_petrii	6834	3891	392	1	40	23	2	1
1	705	776	219878231	Bacteria	Firmicutes	Bacilli	Bacillales	Bacillaceae	Bacillus	Bacillus	fumarioli	Bacillus_fumarioli	6834	3891	392	1	16	9	1	1
135	1094	1228	219878232	Bacteria	Firmicutes	Bacilli	Lactobacillales	Lactobacillaceae	Lactobacillus	Lactobacillus	frumenti	Lactobacillus_frumenti	23	12	1	1	3	3	1	1
768	1095	1229	219878233	Bacteria	Firmicutes	Bacilli	Bacillales	Paenibacillaceae	Paenibacillus	Paenibacillus	cookii	Paenibacillus_cookii	9	7	1	1	5	3	1	1
1	1096	1230	219878234	Bacteria	Firmicutes	Bacilli	Bacillales	Bacillaceae	Bacillus	Bacillus	shackletonii	Bacillus_shackletonii	6834	3891	392	1	3	3	1	1
5	1097	1231	219878235	Bacteria	Proteobacteria	Alphaproteobacteria	Rhizobiales	Methylobacteriaceae	Methylobacterium	Methylobacterium	fujisawaense	Methylobacterium_fujisawaense	37	27	2	1	13	8	1	1
336	502	550	219878236	Bacteria	Actinobacteria	Actinobacteria	Micrococcales	Brevibacteriaceae	Brevibacterium	Brevibacterium	paucivorans	Brevibacterium_paucivorans	2	2	1	1	2	2	1	1
652	933	1044	219878237	Bacteria	Proteobacteria	Betaproteobacteria	Burkholderiales	Comamonadaceae	Comamonas	Comamonas	nitrativorans	Comamonas_nitrativorans	2	2	1	1	2	2	1	1
769	1098	1232	219878238	Bacteria	Proteobacteria	Epsilonproteobacteria	Campylobacterales	Campylobacteraceae	Campylobacter	Campylobacter	hominis	Campylobacter_hominis	3	1	1	1	3	1	1	1
770	1099	1233	219878239	Bacteria	Proteobacteria	Deltaproteobacteria	Desulfovibrionales	Desulfomicrobiaceae	Desulfomicrobium	Desulfomicrobium	orale	Desulfomicrobium_orale	2	1	1	1	2	1	1	1
771	1100	1234	219878240	Bacteria	Actinobacteria	Actinobacteria	Actinomycetales	Actinomycetaceae	Actinomyces	Actinomyces	radicidentis	Actinomyces_radicidentis	1	1	1	1	1	1	1	1
1	178	190	219878241	Bacteria	Proteobacteria	Gammaproteobacteria	Alteromonadales	Moritellaceae	Moritella	Moritella	abyssi	Moritella_abyssi	6834	3891	392	1	8	8	2	1
1	178	190	219878242	Bacteria	Proteobacteria	Gammaproteobacteria	Alteromonadales	Moritellaceae	Moritella	Moritella	profunda	Moritella_profunda	6834	3891	392	1	8	8	2	1
772	1101	1235	219878243	Bacteria	Proteobacteria	Gammaproteobacteria	unsure_unclassified_Gammaproteobacteria	unclassified	Ignatzschineria	Ignatzschineria	larvae	Ignatzschineria_larvae	3	3	1	1	3	3	1	1
1	58	1036	219878244	Bacteria	Actinobacteria	Actinobacteria	Pseudonocardiales	Pseudonocardiaceae	Amycolatopsis	Amycolatopsis	albidoflavus	Amycolatopsis_albidoflavus	6834	3891	392	1	42	32	2	1
1	1102	1236	219878245	Bacteria	Actinobacteria	Actinobacteria	Pseudonocardiales	Pseudonocardiaceae	Pseudonocardia	Pseudonocardia	kongjuensis	Pseudonocardia_kongjuensis	6834	3891	392	1	13	10	2	1
199	279	297	219878246	Bacteria	Proteobacteria	Betaproteobacteria	Burkholderiales	Burkholderiaceae	Ralstonia	Ralstonia	mannitolilytica	Ralstonia_mannitolilytica	38	20	2	1	11	5	1	1
1	1103	1237	219878247	Bacteria	Bacteroidetes	Flavobacteriia	Flavobacteriales	Flavobacteriaceae	Chryseobacterium	Chryseobacterium	scophthalmum	Chryseobacterium_scophthalmum	6834	3891	392	1	7	5	1	1
1	1104	1238	219878248	Bacteria	Bacteroidetes	Flavobacteriia	Flavobacteriales	Flavobacteriaceae	Chryseobacterium	Chryseobacterium	joostei	Chryseobacterium_joostei	6834	3891	392	1	20	16	1	1
773	1105	1239	219878249	Bacteria	Firmicutes	Bacilli	Lactobacillales	Lactobacillaceae	Pediococcus	Pediococcus	inopinatus	Pediococcus_inopinatus	7	5	1	1	7	5	1	1
774	1106	1240	219878250	Bacteria	Thermotogae	Thermotogae	Thermotogales	Fervidobacteriaceae	Thermosipho	Thermosipho	geolei	Thermosipho_geolei	2	2	1	1	2	2	1	1
775	1107	1241	219878251	Bacteria	Firmicutes	Clostridia	Clostridiales	Lachnospiraceae	Parasporobacterium	Parasporobacterium	paucivorans	Parasporobacterium_paucivorans	1	1	1	1	1	1	1	1
768	1095	1229	219878252	Bacteria	Firmicutes	Bacilli	Bacillales	Paenibacillaceae	Paenibacillus	Paenibacillus	azoreducens	Paenibacillus_azoreducens	9	7	1	1	5	3	1	1
1	1108	1242	219878253	Bacteria	Proteobacteria	Gammaproteobacteria	Pseudomonadales	Moraxellaceae	Acinetobacter	Acinetobacter	ursingii	Acinetobacter_ursingii	6834	3891	392	1	4	2	1	1
1	87	92	219878254	Bacteria	Actinobacteria	Actinobacteria	Corynebacteriales	Mycobacteriaceae	Mycobacterium	Mycobacterium	frederiksbergense	Mycobacterium_frederiksbergense	6834	3891	392	1	100	71	3	1
776	1109	1243	219878255	Bacteria	Firmicutes	Bacilli	Bacillales	Planococcaceae	Ureibacillus	Ureibacillus	terrenus	Ureibacillus_terrenus	6	6	2	1	6	6	2	1
777	1110	1244	219878256	Bacteria	Actinobacteria	Actinobacteria	Actinomycetales	Actinomycetaceae	Actinomyces	Actinomyces	marimammalium	Actinomyces_marimammalium	2	1	1	1	2	1	1	1
778	1111	1245	219878257	Bacteria	Firmicutes	Bacilli	Lactobacillales	Aerococcaceae	Aerococcus	Aerococcus	sanguinicola	Aerococcus_sanguinicola	1	1	1	1	1	1	1	1
1	1112	1246	219878258	Bacteria	Actinobacteria	Actinobacteria	Actinomycetales	Actinomycetaceae	Actinomyces	Actinomyces	catuli	Actinomyces_catuli	6834	3891	392	1	2	1	1	1
420	613	673	219878259	Bacteria	Bacteroidetes	Cytophagia	Cytophagales	Hymenobacteraceae	Hymenobacter	Hymenobacter	aerophilus	Hymenobacter_aerophilus	4	3	1	1	4	3	1	1
779	1113	1247	219878260	Bacteria	Proteobacteria	Gammaproteobacteria	Chromatiales	Chromatiaceae	Thioalkalicoccus	Thioalkalicoccus	limnaeus	Thioalkalicoccus_limnaeus	1	1	1	1	1	1	1	1
780	1114	1248	219878261	Bacteria	Firmicutes	Bacilli	Lactobacillales	Aerococcaceae	Facklamia	Facklamia	miroungae	Facklamia_miroungae	1	1	1	1	1	1	1	1
781	1115	1249	219878262	Bacteria	Actinobacteria	Actinobacteria	Actinomycetales	Actinomycetaceae	Actinomyces	Actinomyces	suimastitidis	Actinomyces_suimastitidis	1	1	1	1	1	1	1	1
782	1116	1250	219878263	Bacteria	Actinobacteria	Actinobacteria	Micrococcales	Intrasporangiaceae	Ornithinimicrobium	Ornithinimicrobium	humiphilum	Ornithinimicrobium_humiphilum	3	3	1	1	3	3	1	1
783	1117	1251	219878264	Bacteria	Proteobacteria	Betaproteobacteria	Burkholderiales	Alcaligenaceae	Brackiella	Brackiella	oedipodis	Brackiella_oedipodis	1	1	1	1	1	1	1	1
1	53	279	219878265	Bacteria	Proteobacteria	Betaproteobacteria	Burkholderiales	Alcaligenaceae	Bordetella	Bordetella	trematum	Bordetella_trematum	6834	3891	392	1	40	23	2	1
1	412	446	219878266	Bacteria	Actinobacteria	Actinobacteria	Micrococcales	Microbacteriaceae	Microbacterium	Microbacterium	phyllosphaerae	Microbacterium_phyllosphaerae	6834	3891	392	1	54	40	2	1
784	1118	1252	219878267	Bacteria	Proteobacteria	Deltaproteobacteria	Desulfobacterales	Desulfobacteraceae	Desulfococcus	Desulfococcus	biacutus	Desulfococcus_biacutus	1	1	1	1	1	1	1	1
225	317	339	219878268	Bacteria	Proteobacteria	Deltaproteobacteria	Desulfovibrionales	Desulfomicrobiaceae	Desulfomicrobium	Desulfomicrobium	norvegicum	Desulfomicrobium_norvegicum	9	6	1	1	9	6	1	1
785	1119	1253	219878269	Bacteria	Firmicutes	Bacilli	Bacillales	Bacillaceae	Psychrobacillus	Psychrobacillus	psychrotolerans	Psychrobacillus_psychrotolerans	4	4	2	1	4	4	2	1
785	1119	1253	219878270	Bacteria	Firmicutes	Bacilli	Bacillales	Bacillaceae	Psychrobacillus	Psychrobacillus	psychrodurans	Psychrobacillus_psychrodurans	4	4	2	1	4	4	2	1
55	86	91	219878271	Bacteria	Proteobacteria	Alphaproteobacteria	Rhizobiales	Bartonellaceae	Bartonella	Bartonella	schoenbuchensis	Bartonella_schoenbuchensis	45	34	3	1	4	4	1	1
1	168	180	219878272	Bacteria	Proteobacteria	Alphaproteobacteria	Rhizobiales	Phyllobacteriaceae	Mesorhizobium	Mesorhizobium	chacoense	Mesorhizobium_chacoense	6834	3891	392	1	42	27	2	1
1	443	1254	219878273	Bacteria	Proteobacteria	Gammaproteobacteria	Pseudomonadales	Moraxellaceae	Acinetobacter	Acinetobacter	schindleri	Acinetobacter_schindleri	6834	3891	392	1	14	9	2	1
786	1120	1255	219878275	Bacteria	Aquificae	Aquificae	Aquificales	Aquificaceae	Thermocrinis	Thermocrinis	albus	Thermocrinis_albus	2	1	1	1	2	1	1	1
787	1121	1256	219878276	Bacteria	Firmicutes	Negativicutes	Selenomonadales	Sporomusaceae	Sporomusa	Sporomusa	acidovorans	Sporomusa_acidovorans	6	1	1	2	6	1	1	2
788	1122	1257	219878277	Bacteria	Firmicutes	Negativicutes	Selenomonadales	Sporomusaceae	Sporomusa	Sporomusa	malonica	Sporomusa_malonica	17	3	1	1	6	1	1	1
788	1123	1258	219878278	Bacteria	Firmicutes	Negativicutes	Selenomonadales	Sporomusaceae	Sporomusa	Sporomusa	sphaeroides	Sporomusa_sphaeroides	17	3	1	1	11	2	1	1
789	1124	1259	219878279	Bacteria	Firmicutes	Negativicutes	Selenomonadales	Sporomusaceae	Propionispora	Propionispora	vibrioides	Propionispora_vibrioides	2	2	1	1	2	2	1	1
790	1125	1260	219878280	Bacteria	Proteobacteria	Gammaproteobacteria	Cellvibrionales	Cellvibrionaceae	Cellvibrio	Cellvibrio	gandavensis	Cellvibrio_gandavensis	1	1	1	1	1	1	1	1
705	1008	1128	219878281	Bacteria	Proteobacteria	Gammaproteobacteria	Cellvibrionales	Cellvibrionaceae	Cellvibrio	Cellvibrio	fibrivorans	Cellvibrio_fibrivorans	5	5	2	1	3	3	1	1
791	1126	1261	219878282	Bacteria	Proteobacteria	Betaproteobacteria	Burkholderiales	Burkholderiaceae	Limnobacter	Limnobacter	thiooxidans	Limnobacter_thiooxidans	3	2	1	1	3	2	1	1
1	23	577	219878283	Bacteria	Actinobacteria	Actinobacteria	Streptosporangiales	Nocardiopsaceae	Nocardiopsis	Nocardiopsis	halotolerans	Nocardiopsis_halotolerans	6834	3891	392	1	30	20	1	1
792	1127	1262	219878284	Bacteria	Proteobacteria	Gammaproteobacteria	Pasteurellales	Pasteurellaceae	Haemophilus	Haemophilus	pittmaniae	Haemophilus_pittmaniae	1	1	1	1	1	1	1	1
793	1128	1263	219878285	Bacteria	Actinobacteria	Actinobacteria	Micrococcales	Micrococcaceae	Arthrobacter	Arthrobacter	nasiphocae	Arthrobacter_nasiphocae	1	1	1	1	1	1	1	1
1	443	1264	219878286	Bacteria	Proteobacteria	Gammaproteobacteria	Pseudomonadales	Moraxellaceae	Acinetobacter	Acinetobacter	parvus	Acinetobacter_parvus	6834	3891	392	1	14	9	2	1
1	26	26	219878287	Bacteria	Firmicutes	Bacilli	Bacillales	Bacillaceae	Geobacillus	Geobacillus	vulcani	Geobacillus_vulcani	6834	3891	392	1	26	14	2	1
794	1129	1265	219878288	Bacteria	Proteobacteria	Gammaproteobacteria	Alteromonadales	Alteromonadaceae	Paraglaciecola	Glaciecola	polaris	Glaciecola_polaris	7	7	2	1	5	5	2	1
795	1130	1266	219878289	Bacteria	Proteobacteria	Alphaproteobacteria	Rhizobiales	Beijerinckiaceae	Chelatococcus	Chelatococcus	asaccharovorans	Chelatococcus_asaccharovorans	1	1	1	1	1	1	1	1
1	1131	1267	219878290	Bacteria	Actinobacteria	Actinobacteria	Micromonosporales	Micromonosporaceae	Asanoa	Asanoa	ishikariensis	Asanoa_ishikariensis	6834	3891	392	1	10	8	2	1
77	115	514	219878291	Bacteria	Proteobacteria	Gammaproteobacteria	Oceanospirillales	Halomonadaceae	Chromohalobacter	Chromohalobacter	canadensis	Chromohalobacter_canadensis	12	8	1	1	9	6	1	1
77	1132	1268	219878292	Bacteria	Proteobacteria	Gammaproteobacteria	Oceanospirillales	Halomonadaceae	Chromohalobacter	Chromohalobacter	israelensis	Chromohalobacter_israelensis	12	8	1	1	3	2	1	1
796	1133	1269	219878293	Bacteria	Proteobacteria	Gammaproteobacteria	Oceanospirillales	Oleiphilaceae	Oleiphilus	Oleiphilus	messinensis	Oleiphilus_messinensis	1	1	1	1	1	1	1	1
83	123	130	219878294	Bacteria	Proteobacteria	Gammaproteobacteria	Alteromonadales	Alteromonadaceae	Alteromonas	Alteromonas	stellipolaris	Alteromonas_stellipolaris	12	10	1	1	11	9	1	1
797	1134	1270	219878295	Bacteria	Actinobacteria	Actinobacteria	Corynebacteriales	Corynebacteriaceae	Corynebacterium	Corynebacterium	testudinoris	Corynebacterium_testudinoris	1	1	1	1	1	1	1	1
1	1135	1271	219878296	Bacteria	Firmicutes	Bacilli	Lactobacillales	Carnobacteriaceae	Trichococcus	Trichococcus	palustris	Trichococcus_palustris	6834	3891	392	1	6	5	1	1
798	1136	1272	219878297	Bacteria	Actinobacteria	Actinobacteria	Corynebacteriales	Corynebacteriaceae	Corynebacterium	Corynebacterium	capitovis	Corynebacterium_capitovis	1	1	1	1	1	1	1	1
799	1137	1273	219878298	Bacteria	Firmicutes	Bacilli	Lactobacillales	Aerococcaceae	Globicatella	Globicatella	sulfidifaciens	Globicatella_sulfidifaciens	2	2	1	1	2	2	1	1
800	1138	1274	219878299	Bacteria	Actinobacteria	Actinobacteria	Streptosporangiales	Nocardiopsaceae	Thermobifida	Thermobifida	cellulosilytica	Thermobifida_cellulosilytica	8	5	2	1	1	1	1	1
1	1139	1275	219878300	Bacteria	Actinobacteria	Actinobacteria	Micrococcales	Promicromonosporaceae	Isoptericola	Isoptericola	variabilis	Isoptericola_variabilis	6834	3891	392	1	8	7	1	1
801	1140	1276	219878301	Bacteria	Proteobacteria	Alphaproteobacteria	Rhodospirillales	Rhodospirillaceae	Roseospira	Roseospira	navarrensis	Roseospira_navarrensis	5	5	1	1	3	3	1	1
725	1033	1158	219878302	Bacteria	Proteobacteria	Gammaproteobacteria	Xanthomonadales	Xanthomonadaceae	Thermomonas	Thermomonas	haemolytica	Thermomonas_haemolytica	6	5	1	1	2	2	1	1
802	1141	1277	219878303	Bacteria	Actinobacteria	Actinobacteria	Actinomycetales	Actinomycetaceae	Arcanobacterium	Arcanobacterium	hippocoleae	Arcanobacterium_hippocoleae	1	1	1	1	1	1	1	1
1	337	359	219878304	Bacteria	Proteobacteria	Gammaproteobacteria	Alteromonadales	Shewanellaceae	Shewanella	Shewanella	livingstonensis	Shewanella_livingstonensis	6834	3891	392	1	5	4	1	1
752	1069	1197	219878305	Bacteria	Proteobacteria	Alphaproteobacteria	Rhodobacterales	Hyphomonadaceae	Maricaulis	Maricaulis	virginensis	Maricaulis_virginensis	2	2	1	1	2	2	1	1
803	1142	1278	219878306	Bacteria	Firmicutes	Bacilli	Lactobacillales	Carnobacteriaceae	Isobaculum	Isobaculum	melis	Isobaculum_melis	1	1	1	1	1	1	1	1
509	744	825	219878307	Bacteria	Firmicutes	Bacilli	Bacillales	Bacillaceae	Bacillus	Bacillus	halodurans	Bacillus_halodurans	4	2	1	1	4	2	1	1
1	1143	1279	219878308	Bacteria	Firmicutes	Bacilli	Lactobacillales	Lactobacillaceae	Lactobacillus	Lactobacillus	paraplantarum	Lactobacillus_paraplantarum	6834	3891	392	1	14	6	1	1
1	1144	1280	219878309	Bacteria	Firmicutes	Bacilli	Lactobacillales	Lactobacillaceae	Lactobacillus	Lactobacillus	hamsteri	Lactobacillus_hamsteri	6834	3891	392	1	4	2	1	1
1	1145	1281	219878310	Bacteria	Firmicutes	Bacilli	Lactobacillales	Lactobacillaceae	Lactobacillus	Lactobacillus	intestinalis	Lactobacillus_intestinalis	6834	3891	392	1	2	1	1	1
804	1146	1282	219878311	Bacteria	Proteobacteria	Betaproteobacteria	Rhodocyclales	Rhodocyclaceae	Sterolibacterium	Sterolibacterium	denitrificans	Sterolibacterium_denitrificans	1	1	1	1	1	1	1	1
805	1147	1283	219878312	Bacteria	Actinobacteria	Actinobacteria	Micrococcales	Microbacteriaceae	Gulosibacter	Gulosibacter	molinativorax	Gulosibacter_molinativorax	1	1	1	1	1	1	1	1
806	1148	1284	219878313	Bacteria	Actinobacteria	Actinobacteria	Bifidobacteriales	Bifidobacteriaceae	Bifidobacterium	Bifidobacterium	scardovii	Bifidobacterium_scardovii	1	1	1	1	1	1	1	1
807	1149	1285	219878314	Bacteria	Firmicutes	Bacilli	Lactobacillales	Streptococcaceae	Streptococcus	Streptococcus	gallinaceus	Streptococcus_gallinaceus	1	1	1	1	1	1	1	1
808	1150	1286	219878315	Bacteria	Fusobacteria	Fusobacteriia	Fusobacteriales	Fusobacteriaceae	Ilyobacter	Ilyobacter	insuetus	Ilyobacter_insuetus	5	4	2	1	5	4	2	1
1	1151	1287	219878316	Bacteria	Proteobacteria	Betaproteobacteria	Rhodocyclales	Rhodocyclaceae	Propionivibrio	Propionivibrio	limicola	Propionivibrio_limicola	6834	3891	392	1	2	2	1	1
809	1152	1288	219878317	Bacteria	Proteobacteria	Alphaproteobacteria	Rhodobacterales	Hyphomonadaceae	Oceanicaulis	Oceanicaulis	alexandrii	Oceanicaulis_alexandrii	2	2	1	1	2	2	1	1
91	1153	1289	219878318	Bacteria	Proteobacteria	Gammaproteobacteria	Pseudomonadales	Moraxellaceae	Psychrobacter	Psychrobacter	submarinus	Psychrobacter_submarinus	50	36	1	1	4	4	1	1
91	1153	1289	219878319	Bacteria	Proteobacteria	Gammaproteobacteria	Pseudomonadales	Moraxellaceae	Psychrobacter	Psychrobacter	marincola	Psychrobacter_marincola	50	36	1	1	4	4	1	1
44	71	73	219878320	Bacteria	Firmicutes	Bacilli	Bacillales	Bacillaceae	Halobacillus	Halobacillus	trueperi	Halobacillus_trueperi	24	22	2	1	17	15	1	1
504	1154	1290	219878321	Bacteria	Actinobacteria	Actinobacteria	Micrococcales	Microbacteriaceae	Agreia	Agreia	pratensis	Agreia_pratensis	6	5	3	1	3	2	1	1
287	408	1291	219878322	Bacteria	Actinobacteria	Actinobacteria	Micrococcales	Microbacteriaceae	Curtobacterium	Curtobacterium	herbarum	Curtobacterium_herbarum	13	8	1	1	13	8	1	1
504	739	816	219878323	Bacteria	Actinobacteria	Actinobacteria	Micrococcales	Microbacteriaceae	Plantibacter	Plantibacter	flavus	Plantibacter_flavus	6	5	3	1	3	3	2	1
810	1155	1292	219878324	Bacteria	Bacteroidetes	Cytophagia	Cytophagales	Cytophagaceae	Sporocytophaga	Sporocytophaga	myxococcoides	Sporocytophaga_myxococcoides	1	1	1	1	1	1	1	1
811	1156	1293	219878325	Bacteria	Actinobacteria	Actinobacteria	Pseudonocardiales	Pseudonocardiaceae	Kibdelosporangium	Kibdelosporangium	aridum	Kibdelosporangium_aridum	4	3	1	1	4	3	1	1
1	1157	1294	219878326	Bacteria	Proteobacteria	Gammaproteobacteria	Xanthomonadales	Rhodanobacteraceae	Fulvimonas	Fulvimonas	soli	Fulvimonas_soli	6834	3891	392	1	1	1	1	1
812	1158	1295	219878327	Bacteria	Thermotogae	Thermotogae	Petrotogales	unsure_Petrotogaceae	Petrotoga	Petrotoga	sibirica	Petrotoga_sibirica	8	6	1	1	8	6	1	1
287	408	442	219878328	Bacteria	Actinobacteria	Actinobacteria	Micrococcales	Microbacteriaceae	Curtobacterium	Curtobacterium	flaccumfaciens	Curtobacterium_flaccumfaciens	13	8	1	1	13	8	1	1
1	627	688	219878329	Bacteria	Actinobacteria	Actinobacteria	Corynebacteriales	Gordoniaceae	Gordonia	Gordonia	westfalica	Gordonia_westfalica	6834	3891	392	1	19	14	2	1
84	352	383	219878330	Bacteria	Firmicutes	Bacilli	Bacillales	Planococcaceae	Planococcus	Planococcus	antarcticus	Planococcus_antarcticus	23	20	2	1	5	4	1	1
1	462	503	219878331	Bacteria	Actinobacteria	Actinobacteria	Micrococcales	Cellulomonadaceae	Oerskovia	Oerskovia	jenensis	Oerskovia_jenensis	6834	3891	392	1	6	6	3	1
1	462	503	219878332	Bacteria	Actinobacteria	Actinobacteria	Micrococcales	Cellulomonadaceae	Oerskovia	Oerskovia	paurometabola	Oerskovia_paurometabola	6834	3891	392	1	6	6	3	1
1	1159	1296	219878333	Bacteria	Firmicutes	Bacilli	Bacillales	Bacillaceae	Virgibacillus	Virgibacillus	necropolis	Virgibacillus_necropolis	6834	3891	392	1	3	3	1	1
813	1160	1297	219878334	Bacteria	Firmicutes	Bacilli	Bacillales	Bacillaceae	Bacillus	Bacillus	decolorationis	Bacillus_decolorationis	2	2	1	1	2	2	1	1
1	1161	1298	219878335	Bacteria	Firmicutes	Bacilli	Bacillales	Paenibacillaceae	Paenibacillus	Paenibacillus	stellifer	Paenibacillus_stellifer	6834	3891	392	1	2	2	1	1
1	34	34	219878336	Bacteria	Actinobacteria	Actinobacteria	Micrococcales	Micrococcaceae	Arthrobacter	Arthrobacter	gandavensis	Arthrobacter_gandavensis	6834	3891	392	1	4	4	1	1
1	382	415	219878338	Bacteria	Proteobacteria	Gammaproteobacteria	Vibrionales	Vibrionaceae	Vibrio	Vibrio	brasiliensis	Vibrio_brasiliensis	6834	3891	392	1	64	29	1	1
1	382	414	219878339	Bacteria	Proteobacteria	Gammaproteobacteria	Vibrionales	Vibrionaceae	Vibrio	Vibrio	xuii	Vibrio_xuii	6834	3891	392	1	64	29	1	1
1	1162	1299	219878340	Bacteria	Proteobacteria	Gammaproteobacteria	Vibrionales	Vibrionaceae	Vibrio	Vibrio	pacinii	Vibrio_pacinii	6834	3891	392	1	1	1	1	1
1	1163	416	219878341	Bacteria	Proteobacteria	Gammaproteobacteria	Vibrionales	Vibrionaceae	Vibrio	Vibrio	chagasii	Vibrio_chagasii	6834	3891	392	1	24	16	1	1
1	1159	1296	219878342	Bacteria	Firmicutes	Bacilli	Bacillales	Bacillaceae	Virgibacillus	Virgibacillus	carmonensis	Virgibacillus_carmonensis	6834	3891	392	1	3	3	1	1
168	242	257	219878343	Bacteria	Actinobacteria	Actinobacteria	Geodermatophilales	Geodermatophilaceae	Blastococcus	Blastococcus	saxobsidens	Blastococcus_saxobsidens	7	4	1	1	7	4	1	1
814	1164	1300	219878344	Bacteria	Proteobacteria	Gammaproteobacteria	Chromatiales	Ectothiorhodospiraceae	Halorhodospira	Halorhodospira	neutriphila	Halorhodospira_neutriphila	2	1	1	1	2	1	1	1
815	1165	1301	219878345	Bacteria	Bacteroidetes	Bacteroidia	Bacteroidales	Porphyromonadaceae	Dysgonomonas	Dysgonomonas	mossii	Dysgonomonas_mossii	3	2	1	1	3	2	1	1
816	1166	1302	219878346	Bacteria	Firmicutes	Clostridia	Clostridiales	Clostridiaceae	Caminicella	Caminicella	sporogenes	Caminicella_sporogenes	1	1	1	1	1	1	1	1
817	1167	1303	219878347	Bacteria	Proteobacteria	Gammaproteobacteria	Oceanospirillales	Halomonadaceae	Halomonas	Halomonas	muralis	Halomonas_muralis	1	1	1	1	1	1	1	1
818	1168	1304	219878348	Bacteria	Fusobacteria	Fusobacteriia	Fusobacteriales	Leptotrichiaceae	Sneathia	Sneathia	sanguinegens	Sneathia_sanguinegens	2	1	1	1	2	1	1	1
1	117	124	219878349	Bacteria	Actinobacteria	Actinobacteria	Micrococcales	Micrococcaceae	Citricoccus	Citricoccus	muralis	Citricoccus_muralis	6834	3891	392	1	5	5	1	1
819	1169	1305	219878350	Bacteria	Firmicutes	Bacilli	Bacillales	Paenibacillaceae	Paenibacillus	Paenibacillus	agarexedens	Paenibacillus_agarexedens	1	1	1	1	1	1	1	1
820	1170	1306	219878351	Bacteria	Firmicutes	Bacilli	Bacillales	Paenibacillaceae	Paenibacillus	Paenibacillus	agaridevorans	Paenibacillus_agaridevorans	2	2	1	1	2	2	1	1
1	382	414	219878352	Bacteria	Proteobacteria	Gammaproteobacteria	Vibrionales	Vibrionaceae	Vibrio	Vibrio	hepatarius	Vibrio_hepatarius	6834	3891	392	1	64	29	1	1
1	1171	1307	219878353	Bacteria	Actinobacteria	Actinobacteria	Streptomycetales	Streptomycetaceae	Streptomyces	Streptomyces	longisporus	Streptomyces_longisporus	6834	3891	392	1	10	7	1	1
1	31	78	219878354	Bacteria	Actinobacteria	Actinobacteria	Streptomycetales	Streptomycetaceae	Streptomyces	Streptomyces	roseoviolaceus	Streptomyces_roseoviolaceus	6834	3891	392	1	328	181	3	1
1	31	31	219878355	Bacteria	Actinobacteria	Actinobacteria	Streptomycetales	Streptomycetaceae	Streptomyces	Streptomyces	arenae	Streptomyces_arenae	6834	3891	392	1	328	181	3	1
821	1172	1308	219878356	Bacteria	Actinobacteria	Actinobacteria	Micrococcales	Beutenbergiaceae	Salana	Salana	multivorans	Salana_multivorans	1	1	1	1	1	1	1	1
822	1173	1309	219878357	Bacteria	Actinobacteria	Actinobacteria	Corynebacteriales	Corynebacteriaceae	Corynebacterium	Corynebacterium	felinum	Corynebacterium_felinum	1	1	1	1	1	1	1	1
823	1174	1310	219878358	Bacteria	Proteobacteria	Epsilonproteobacteria	Nautiliales	Nautiliaceae	Nautilia	Nautilia	lithotrophica	Nautilia_lithotrophica	4	3	1	1	4	3	1	1
824	1175	1311	219878359	Bacteria	Firmicutes	Tissierellia	unsure_Terrabacteria_group	unsure_unclassified_Tissierellia	Sedimentibacter	Sedimentibacter	saalensis	Sedimentibacter_saalensis	1	1	1	1	1	1	1	1
590	853	955	219878360	Bacteria	Proteobacteria	Gammaproteobacteria	Chromatiales	Ectothiorhodospiraceae	Alkalilimnicola	Alkalilimnicola	halodurans	Alkalilimnicola_halodurans	4	3	2	1	4	3	2	1
825	1176	1312	219878361	Bacteria	Firmicutes	Bacilli	Lactobacillales	Streptococcaceae	Streptococcus	Streptococcus	entericus	Streptococcus_entericus	1	1	1	1	1	1	1	1
2	1177	1313	219878363	Bacteria	Actinobacteria	Actinobacteria	Micrococcales	Dermabacteraceae	Brachybacterium	Brachybacterium	paraconglomeratum	Brachybacterium_paraconglomeratum	18	15	2	1	4	4	2	2
2	485	1313	219878364	Bacteria	Actinobacteria	Actinobacteria	Micrococcales	Dermabacteraceae	Brachybacterium	Brachybacterium	fresconis	Brachybacterium_fresconis	18	15	2	1	7	6	1	1
2	485	1313	219878365	Bacteria	Actinobacteria	Actinobacteria	Micrococcales	Dermabacteraceae	Brachybacterium	Brachybacterium	sacelli	Brachybacterium_sacelli	18	15	2	1	7	6	1	1
1	475	517	219878366	Bacteria	Actinobacteria	Actinobacteria	Corynebacteriales	Gordoniaceae	Gordonia	Gordonia	sihwensis	Gordonia_sihwensis	6834	3891	392	1	5	4	1	1
826	1178	1314	219878367	Bacteria	Proteobacteria	Gammaproteobacteria	Alteromonadales	Psychromonadaceae	Psychromonas	Psychromonas	profunda	Psychromonas_profunda	6	5	1	1	5	4	1	1
35	1179	1315	219878368	Bacteria	Actinobacteria	Actinobacteria	Propionibacteriales	Propionibacteriaceae	Luteococcus	Luteococcus	sanguinis	Luteococcus_sanguinis	21	18	4	1	1	1	1	1
827	1180	1316	219878369	Bacteria	Proteobacteria	Gammaproteobacteria	Oceanospirillales	Halomonadaceae	Halomonas	Halomonas	halocynthiae	Halomonas_halocynthiae	1	1	1	1	1	1	1	1
1	24	24	219878370	Bacteria	Proteobacteria	Gammaproteobacteria	Alteromonadales	Pseudoalteromonadaceae	Pseudoalteromonas	Pseudoalteromonas	agarivorans	Pseudoalteromonas_agarivorans	6834	3891	392	1	31	21	3	1
1	1181	1317	219878371	Bacteria	Proteobacteria	Betaproteobacteria	Burkholderiales	Comamonadaceae	Alicycliphilus	Alicycliphilus	denitrificans	Alicycliphilus_denitrificans	6834	3891	392	1	2	1	1	1
828	1182	1318	219878372	Bacteria	Firmicutes	Bacilli	Bacillales	Bacillaceae	Bacillus	Bacillus	luciferensis	Bacillus_luciferensis	2	2	1	1	2	2	1	1
254	379	828	219878373	Bacteria	Proteobacteria	Alphaproteobacteria	Rhodospirillales	Acetobacteraceae	Acetobacter	Acetobacter	cerevisiae	Acetobacter_cerevisiae	65	24	1	1	35	13	1	1
254	379	828	219878374	Bacteria	Proteobacteria	Alphaproteobacteria	Rhodospirillales	Acetobacteraceae	Acetobacter	Acetobacter	malorum	Acetobacter_malorum	65	24	1	1	35	13	1	1
829	1183	1319	219878375	Bacteria	Firmicutes	Negativicutes	Selenomonadales	Selenomonadaceae	Megamonas	Megamonas	hypermegale	Megamonas_hypermegale	1	1	1	1	1	1	1	1
18	528	580	219878376	Bacteria	Actinobacteria	Actinobacteria	Streptosporangiales	Thermomonosporaceae	Actinomadura	Actinomadura	namibiensis	Actinomadura_namibiensis	68	44	3	1	3	2	1	1
830	1184	1320	219878377	Bacteria	Firmicutes	Bacilli	Lactobacillales	Streptococcaceae	Streptococcus	Streptococcus	ratti	Streptococcus_ratti	2	2	1	1	2	2	1	1
1	23	578	219878378	Bacteria	Actinobacteria	Actinobacteria	Streptosporangiales	Nocardiopsaceae	Nocardiopsis	Nocardiopsis	metallicus	Nocardiopsis_metallicus	6834	3891	392	1	30	20	1	1
831	1185	1321	219878379	Bacteria	Proteobacteria	Gammaproteobacteria	Aeromonadales	Succinivibrionaceae	Anaerobiospirillum	Anaerobiospirillum	thomasii	Anaerobiospirillum_thomasii	1	1	1	1	1	1	1	1
1	979	1322	219878380	Bacteria	Actinobacteria	Actinobacteria	Streptosporangiales	Nocardiopsaceae	Nocardiopsis	Nocardiopsis	halophila	Nocardiopsis_halophila	6834	3891	392	1	7	6	1	1
1	689	759	219878381	Bacteria	Firmicutes	Bacilli	Bacillales	Staphylococcaceae	Staphylococcus	Staphylococcus	sciuri	Staphylococcus_sciuri	6834	3891	392	1	7	5	1	1
832	1186	1323	219878382	Bacteria	Actinobacteria	Actinobacteria	Actinomycetales	Actinomycetaceae	Actinomyces	Actinomyces	cardiffensis	Actinomyces_cardiffensis	1	1	1	1	1	1	1	1
833	1187	1324	219878383	Bacteria	Proteobacteria	Gammaproteobacteria	Oceanospirillales	Oceanospirillaceae	Oleispira	Oleispira	antarctica	Oleispira_antarctica	2	2	1	1	2	2	1	1
834	1188	1325	219878384	Bacteria	Actinobacteria	Actinobacteria	Actinomycetales	Actinomycetaceae	Actinomyces	Actinomyces	vaccimaxillae	Actinomyces_vaccimaxillae	1	1	1	1	1	1	1	1
835	1189	1326	219878385	Bacteria	Firmicutes	Clostridia	Clostridiales	Lachnospiraceae	Pseudobutyrivibrio	Pseudobutyrivibrio	xylanivorans	Pseudobutyrivibrio_xylanivorans	1	1	1	1	1	1	1	1
836	1190	1327	219878386	Bacteria	Firmicutes	Clostridia	Clostridiales	Lachnospiraceae	Butyrivibrio	Butyrivibrio	hungatei	Butyrivibrio_hungatei	1	1	1	1	1	1	1	1
1	87	370	219878387	Bacteria	Actinobacteria	Actinobacteria	Corynebacteriales	Mycobacteriaceae	Mycobacterium	Mycobacterium	moriokaense	Mycobacterium_moriokaense	6834	3891	392	1	100	71	3	1
1	87	1328	219878388	Bacteria	Actinobacteria	Actinobacteria	Corynebacteriales	Mycobacteriaceae	Mycobacterium	Mycobacterium	agri	Mycobacterium_agri	6834	3891	392	1	100	71	3	1
1	87	370	219878389	Bacteria	Actinobacteria	Actinobacteria	Corynebacteriales	Mycobacteriaceae	Mycobacterium	Mycobacterium	pulveris	Mycobacterium_pulveris	6834	3891	392	1	100	71	3	1
1	87	455	219878390	Bacteria	Actinobacteria	Actinobacteria	Corynebacteriales	Mycobacteriaceae	Mycobacterium	Mycobacterium	rhodesiae	Mycobacterium_rhodesiae	6834	3891	392	1	100	71	3	1
837	1191	1329	219878391	Bacteria	Proteobacteria	Betaproteobacteria	Burkholderiales	Comamonadaceae	Comamonas	Comamonas	kerstersii	Comamonas_kerstersii	8	4	1	1	1	1	1	1
91	135	143	219878392	Bacteria	Proteobacteria	Gammaproteobacteria	Pseudomonadales	Moraxellaceae	Psychrobacter	Psychrobacter	fozii	Psychrobacter_fozii	50	36	1	1	36	25	1	1
91	135	143	219878393	Bacteria	Proteobacteria	Gammaproteobacteria	Pseudomonadales	Moraxellaceae	Psychrobacter	Psychrobacter	luti	Psychrobacter_luti	50	36	1	1	36	25	1	1
838	1192	1330	219878394	Bacteria	Fusobacteria	Fusobacteriia	Fusobacteriales	Fusobacteriaceae	Cetobacterium	Cetobacterium	somerae	Cetobacterium_somerae	1	1	1	1	1	1	1	1
839	1193	1331	219878395	Bacteria	Bacteroidetes	Sphingobacteriia	Sphingobacteriales	Sphingobacteriaceae	Pedobacter	Pedobacter	cryoconitis	Pedobacter_cryoconitis	17	14	2	1	4	4	1	1
840	1194	1332	219878396	Bacteria	Bacteroidetes	Sphingobacteriia	Sphingobacteriales	Sphingobacteriaceae	Pseudopedobacter	Pedobacter	saltans	Pedobacter_saltans	3	1	1	1	3	1	1	1
841	1195	1333	219878398	Bacteria	Bacteroidetes	Sphingobacteriia	Sphingobacteriales	Sphingobacteriaceae	Sphingobacterium	Sphingobacterium	faecium	Sphingobacterium_faecium	4	3	1	1	4	3	1	1
842	1196	1334	219878399	Bacteria	Bacteroidetes	Flavobacteriia	Flavobacteriales	Flavobacteriaceae	Flavobacterium	Flavobacterium	gelidilacus	Flavobacterium_gelidilacus	2	2	1	1	2	2	1	1
843	1197	1335	219878400	Bacteria	Proteobacteria	Alphaproteobacteria	Rhodobacterales	Rhodobacteraceae	Loktanella	Loktanella	salsilacus	Loktanella_salsilacus	7	3	1	1	7	3	1	1
844	1198	1336	219878401	Bacteria	Actinobacteria	Actinobacteria	Corynebacteriales	Corynebacteriaceae	Corynebacterium	Corynebacterium	atypicum	Corynebacterium_atypicum	1	1	1	1	1	1	1	1
1	1199	1337	219878402	Bacteria	Proteobacteria	Gammaproteobacteria	Chromatiales	Chromatiaceae	Rheinheimera	Rheinheimera	baltica	Rheinheimera_baltica	6834	3891	392	1	2	2	1	1
1	364	395	219878403	Bacteria	Firmicutes	Clostridia	Clostridiales	Clostridiaceae	Clostridium	Clostridium	diolis	Clostridium_diolis	6834	3891	392	1	14	7	1	1
845	1200	1338	219878404	Bacteria	Actinobacteria	Thermoleophilia	Thermoleophilales	Thermoleophilaceae	Thermoleophilum	Thermoleophilum	album	Thermoleophilum_album	2	2	1	1	2	2	1	1
448	644	1339	219878405	Bacteria	Proteobacteria	Alphaproteobacteria	Rhizobiales	Methylocystaceae	Methylocystis	Methylocystis	echinoides	Methylocystis_echinoides	10	9	2	1	6	5	2	1
44	71	73	219878406	Bacteria	Firmicutes	Bacilli	Bacillales	Bacillaceae	Halobacillus	Halobacillus	karajensis	Halobacillus_karajensis	24	22	2	1	17	15	1	1
794	1129	1265	219878407	Bacteria	Proteobacteria	Gammaproteobacteria	Alteromonadales	Alteromonadaceae	Paraglaciecola	Glaciecola	mesophila	Glaciecola_mesophila	7	7	2	1	5	5	2	1
1	1163	1340	219878408	Bacteria	Proteobacteria	Gammaproteobacteria	Vibrionales	Vibrionaceae	Vibrio	Vibrio	pomeroyi	Vibrio_pomeroyi	6834	3891	392	1	24	16	1	1
1	412	735	219878409	Bacteria	Actinobacteria	Actinobacteria	Micrococcales	Microbacteriaceae	Microbacterium	Microbacterium	paraoxydans	Microbacterium_paraoxydans	6834	3891	392	1	54	40	2	1
1	661	786	219878410	Bacteria	Proteobacteria	Gammaproteobacteria	Pseudomonadales	Pseudomonadaceae	Pseudomonas	Pseudomonas	tremae	Pseudomonas_tremae	6834	3891	392	1	106	57	2	1
1	661	786	219878411	Bacteria	Proteobacteria	Gammaproteobacteria	Pseudomonadales	Pseudomonadaceae	Pseudomonas	Pseudomonas	cannabina	Pseudomonas_cannabina	6834	3891	392	1	106	57	2	1
388	838	937	219878412	Bacteria	Firmicutes	Clostridia	Clostridiales	Peptococcaceae	Desulfosporosinus	Desulfosporosinus	auripigmenti	Desulfosporosinus_auripigmenti	6	4	1	1	3	2	1	1
705	1008	1128	219878413	Bacteria	Proteobacteria	Gammaproteobacteria	Cellvibrionales	Cellvibrionaceae	Cellvibrio	Cellvibrio	ostraviensis	Cellvibrio_ostraviensis	5	5	2	1	3	3	1	1
84	192	382	219878414	Bacteria	Firmicutes	Bacilli	Bacillales	Planococcaceae	Planococcus	Planococcus	rifietoensis	Planococcus_rifietoensis	23	20	2	1	17	15	2	1
846	1201	1341	219878415	Bacteria	Firmicutes	Bacilli	Bacillales	Bacillaceae	Bacillus	Bacillus	saliphilus	Bacillus_saliphilus	1	1	1	1	1	1	1	1
847	1202	1342	219878416	Archaea	Euryarchaeota	Halobacteria	Halobacteriales	Halobacteriaceae	Halobacterium	Halobacterium	salinarum	Halobacterium_salinarum	9	4	2	1	9	4	2	1
50	78	81	219878417	Bacteria	Proteobacteria	Betaproteobacteria	Hydrogenophilales	Hydrogenophilaceae	Tepidiphilus	Tepidiphilus	margaritifer	Tepidiphilus_margaritifer	3	3	1	1	3	3	1	1
848	1203	1343	219878418	Bacteria	Firmicutes	Bacilli	Bacillales	Bacillaceae	Bacillus	Bacillus	aeolius	Bacillus_aeolius	1	1	1	1	1	1	1	1
1	1204	1344	219878419	Bacteria	Firmicutes	Clostridia	Clostridiales	Clostridiaceae	Clostridium	Clostridium	lacusfryxellense	Clostridium_lacusfryxellense	6834	3891	392	1	11	6	1	1
849	1205	1345	219878420	Bacteria	Actinobacteria	Actinobacteria	Actinomycetales	Actinomycetaceae	Actinomyces	Actinomyces	oricola	Actinomyces_oricola	2	1	1	1	2	1	1	1
850	1206	1346	219878421	Bacteria	Deinococcus-Thermus	Deinococci	Thermales	Thermaceae	Vulcanithermus	Vulcanithermus	mediatlanticus	Vulcanithermus_mediatlanticus	1	1	1	1	1	1	1	1
1	58	911	219878422	Bacteria	Actinobacteria	Actinobacteria	Pseudonocardiales	Pseudonocardiaceae	Amycolatopsis	Amycolatopsis	japonica	Amycolatopsis_japonica	6834	3891	392	1	42	32	2	1
1	58	911	219878423	Bacteria	Actinobacteria	Actinobacteria	Pseudonocardiales	Pseudonocardiaceae	Amycolatopsis	Amycolatopsis	decaplanina	Amycolatopsis_decaplanina	6834	3891	392	1	42	32	2	1
1	58	911	219878424	Bacteria	Actinobacteria	Actinobacteria	Pseudonocardiales	Pseudonocardiaceae	Amycolatopsis	Amycolatopsis	keratiniphila	Amycolatopsis_keratiniphila	6834	3891	392	1	42	32	2	1
1	58	59	219878425	Bacteria	Actinobacteria	Actinobacteria	Pseudonocardiales	Pseudonocardiaceae	Amycolatopsis	Amycolatopsis	balhimycina	Amycolatopsis_balhimycina	6834	3891	392	1	42	32	2	1
1	58	59	219878426	Bacteria	Actinobacteria	Actinobacteria	Pseudonocardiales	Pseudonocardiaceae	Amycolatopsis	Amycolatopsis	vancoresmycina	Amycolatopsis_vancoresmycina	6834	3891	392	1	42	32	2	1
1	1	1347	219878427	Bacteria	Proteobacteria	Gammaproteobacteria	Enterobacteriales	Enterobacteriaceae	Kosakonia	Kosakonia	cowanii	Kosakonia_cowanii	6834	3891	392	1	54	21	9	1
851	1207	1348	219878428	Bacteria	Firmicutes	Clostridia	Clostridiales	Lachnospiraceae	Lachnoclostridium	Clostridium	bolteae	Clostridium_bolteae	7	5	1	1	4	3	1	1
852	1208	1349	219878429	Bacteria	Actinobacteria	Actinobacteria	Actinomycetales	Actinomycetaceae	Actinomyces	Actinomyces	nasicola	Actinomyces_nasicola	1	1	1	1	1	1	1	1
1	1	1350	219878430	Bacteria	Proteobacteria	Gammaproteobacteria	Enterobacteriales	Enterobacteriaceae	Escherichia	Escherichia	albertii	Escherichia_albertii	6834	3891	392	1	54	21	9	1
1	1209	1351	219878431	Bacteria	Actinobacteria	Actinobacteria	Pseudonocardiales	Pseudonocardiaceae	Allokutzneria	Allokutzneria	albata	Allokutzneria_albata	6834	3891	392	1	2	2	1	1
811	1156	1293	219878432	Bacteria	Actinobacteria	Actinobacteria	Pseudonocardiales	Pseudonocardiaceae	Kibdelosporangium	Kibdelosporangium	aridum	Kibdelosporangium_aridum	4	3	1	1	4	3	1	1
811	1156	1293	219878433	Bacteria	Actinobacteria	Actinobacteria	Pseudonocardiales	Pseudonocardiaceae	Kibdelosporangium	Kibdelosporangium	philippinense	Kibdelosporangium_philippinense	4	3	1	1	4	3	1	1
853	1210	1352	219878434	Bacteria	Firmicutes	Bacilli	Bacillales	Planococcaceae	Paenisporosarcina	Paenisporosarcina	macmurdoensis	Paenisporosarcina_macmurdoensis	4	4	2	1	4	4	2	1
1	1211	1353	219878435	Bacteria	Proteobacteria	Gammaproteobacteria	Vibrionales	Vibrionaceae	Grimontia	Grimontia	hollisae	Grimontia_hollisae	6834	3891	392	1	4	1	1	2
1	382	1354	219878436	Bacteria	Proteobacteria	Gammaproteobacteria	Vibrionales	Vibrionaceae	Vibrio	Vibrio	fortis	Vibrio_fortis	6834	3891	392	1	64	29	1	1
854	1212	1355	219878437	Bacteria	Proteobacteria	Alphaproteobacteria	Rhizobiales	Brucellaceae	Ochrobactrum	Ochrobactrum	gallinifaecis	Ochrobactrum_gallinifaecis	1	1	1	1	1	1	1	1
725	1213	1356	219878438	Bacteria	Proteobacteria	Gammaproteobacteria	Xanthomonadales	Xanthomonadaceae	Thermomonas	Thermomonas	fusca	Thermomonas_fusca	6	5	1	1	4	3	1	1
725	1213	1357	219878439	Bacteria	Proteobacteria	Gammaproteobacteria	Xanthomonadales	Xanthomonadaceae	Thermomonas	Thermomonas	brevis	Thermomonas_brevis	6	5	1	1	4	3	1	1
855	1214	1358	219878440	Bacteria	Firmicutes	Bacilli	Lactobacillales	Lactobacillaceae	Lactobacillus	Lactobacillus	spicheri	Lactobacillus_spicheri	14	11	1	1	4	4	1	1
856	1215	1359	219878441	Bacteria	Firmicutes	Bacilli	Bacillales	Bacillaceae	Bacillus	Bacillus	galactosidilyticus	Bacillus_galactosidilyticus	2	2	1	1	2	2	1	1
857	1216	1360	219878442	Bacteria	Proteobacteria	Alphaproteobacteria	Rhizobiales	Xanthobacteraceae	Labrys	Labrys	monachus	Labrys_monachus	8	6	1	1	7	6	1	1
858	1217	1361	219878443	Bacteria	Proteobacteria	Alphaproteobacteria	Rhodospirillales	Acetobacteraceae	Stella	Stella	humosa	Stella_humosa	2	2	1	1	2	2	1	1
858	1217	1361	219878444	Bacteria	Proteobacteria	Alphaproteobacteria	Rhodospirillales	Acetobacteraceae	Stella	Stella	vacuolata	Stella_vacuolata	2	2	1	1	2	2	1	1
1	9	120	219878445	Bacteria	Actinobacteria	Actinobacteria	Corynebacteriales	Mycobacteriaceae	Mycobacterium	Mycobacterium	avium	Mycobacterium_avium	6834	3891	392	1	73	40	2	1
1	142	1362	219878446	Bacteria	Proteobacteria	Gammaproteobacteria	Aeromonadales	Aeromonadaceae	Aeromonas	Aeromonas	simiae	Aeromonas_simiae	6834	3891	392	1	56	28	3	1
1	661	921	219878447	Bacteria	Proteobacteria	Gammaproteobacteria	Pseudomonadales	Pseudomonadaceae	Pseudomonas	Pseudomonas	antarctica	Pseudomonas_antarctica	6834	3891	392	1	106	57	2	1
1	661	921	219878448	Bacteria	Proteobacteria	Gammaproteobacteria	Pseudomonadales	Pseudomonadaceae	Pseudomonas	Pseudomonas	meridiana	Pseudomonas_meridiana	6834	3891	392	1	106	57	2	1
1	661	921	219878449	Bacteria	Proteobacteria	Gammaproteobacteria	Pseudomonadales	Pseudomonadaceae	Pseudomonas	Pseudomonas	proteolytica	Pseudomonas_proteolytica	6834	3891	392	1	106	57	2	1
1	23	577	219878450	Bacteria	Actinobacteria	Actinobacteria	Streptosporangiales	Nocardiopsaceae	Nocardiopsis	Nocardiopsis	aegyptia	Nocardiopsis_aegyptia	6834	3891	392	1	30	20	1	1
1	705	776	219878451	Bacteria	Firmicutes	Bacilli	Bacillales	Bacillaceae	Bacillus	Bacillus	vireti	Bacillus_vireti	6834	3891	392	1	16	9	1	1
1	705	776	219878452	Bacteria	Firmicutes	Bacilli	Bacillales	Bacillaceae	Bacillus	Bacillus	soli	Bacillus_soli	6834	3891	392	1	16	9	1	1
84	192	382	219878453	Bacteria	Firmicutes	Bacilli	Bacillales	Planococcaceae	Planococcus	Planococcus	maitriensis	Planococcus_maitriensis	23	20	2	1	17	15	2	1
859	1218	1363	219878454	Bacteria	Proteobacteria	Gammaproteobacteria	Aeromonadales	Aeromonadaceae	Oceanisphaera	Oceanisphaera	litoralis	Oceanisphaera_litoralis	4	4	1	1	4	4	1	1
860	1219	1364	219878455	Bacteria	Firmicutes	Erysipelotrichia	Erysipelotrichales	Erysipelotrichaceae	Erysipelothrix	Erysipelothrix	inopinata	Erysipelothrix_inopinata	1	1	1	1	1	1	1	1
861	1220	1365	219878456	Bacteria	Firmicutes	Bacilli	Bacillales	Bacillaceae	Fictibacillus	Fictibacillus	gelatini	Fictibacillus_gelatini	1	1	1	1	1	1	1	1
417	1221	1366	219878457	Bacteria	Proteobacteria	Alphaproteobacteria	Rhizobiales	Beijerinckiaceae	Methylocella	Methylocella	tundrae	Methylocella_tundrae	16	10	4	1	5	4	3	1
167	1222	1367	219878458	Bacteria	Bacteroidetes	Flavobacteriia	Flavobacteriales	Flavobacteriaceae	Flavobacterium	Flavobacterium	frigoris	Flavobacterium_frigoris	87	50	1	1	5	3	1	1
862	1223	1368	219878459	Bacteria	Actinobacteria	Actinobacteria	Micrococcales	Intrasporangiaceae	Arsenicicoccus	Arsenicicoccus	bolidensis	Arsenicicoccus_bolidensis	3	3	1	1	3	3	1	1
863	1224	1369	219878460	Bacteria	Bacteroidetes	Cytophagia	Cytophagales	Cyclobacteriaceae	Belliella	Belliella	baltica	Belliella_baltica	2	1	1	1	2	1	1	1
864	1225	1370	219878461	Bacteria	Proteobacteria	Betaproteobacteria	Burkholderiales	Sutterellaceae	Sutterella	Sutterella	stercoricanis	Sutterella_stercoricanis	1	1	1	1	1	1	1	1
61	1226	1371	219878462	Bacteria	Bacteroidetes	Cytophagia	Cytophagales	Cyclobacteriaceae	Algoriphagus	Algoriphagus	winogradskyi	Algoriphagus_winogradskyi	11	11	1	1	7	7	1	1
61	1226	1371	219878463	Bacteria	Bacteroidetes	Cytophagia	Cytophagales	Cyclobacteriaceae	Algoriphagus	Algoriphagus	aquimarinus	Algoriphagus_aquimarinus	11	11	1	1	7	7	1	1
61	1226	1371	219878464	Bacteria	Bacteroidetes	Cytophagia	Cytophagales	Cyclobacteriaceae	Algoriphagus	Algoriphagus	chordae	Algoriphagus_chordae	11	11	1	1	7	7	1	1
61	1226	1371	219878465	Bacteria	Bacteroidetes	Cytophagia	Cytophagales	Cyclobacteriaceae	Algoriphagus	Algoriphagus	antarcticus	Algoriphagus_antarcticus	11	11	1	1	7	7	1	1
865	1227	1372	219878466	Bacteria	Proteobacteria	Alphaproteobacteria	Caulobacterales	Caulobacteraceae	Woodsholea	Woodsholea	maritima	Woodsholea_maritima	1	1	1	1	1	1	1	1
866	1228	1373	219878467	Bacteria	Firmicutes	Tissierellia	Tissierellales	Peptoniphilaceae	Helcococcus	Helcococcus	sueciensis	Helcococcus_sueciensis	1	1	1	1	1	1	1	1
843	1197	1335	219878468	Bacteria	Proteobacteria	Alphaproteobacteria	Rhodobacterales	Rhodobacteraceae	Loktanella	Loktanella	fryxellensis	Loktanella_fryxellensis	7	3	1	1	7	3	1	1
867	1229	1374	219878469	Bacteria	Proteobacteria	Alphaproteobacteria	Rhodobacterales	Rhodobacteraceae	Roseisalinus	Roseisalinus	antarcticus	Roseisalinus_antarcticus	2	1	1	1	2	1	1	1
868	1230	1375	219878470	Bacteria	Firmicutes	Bacilli	Lactobacillales	Streptococcaceae	Streptococcus	Streptococcus	equi	Streptococcus_equi	7	1	1	1	7	1	1	1
1	1035	1160	219878471	Bacteria	Proteobacteria	Gammaproteobacteria	Alteromonadales	Shewanellaceae	Shewanella	Shewanella	decolorationis	Shewanella_decolorationis	6834	3891	392	1	21	12	2	1
1	431	470	219878472	Bacteria	Actinobacteria	Actinobacteria	Micrococcales	Micrococcaceae	Glutamicibacter	Arthrobacter	arilaitensis	Arthrobacter_arilaitensis	6834	3891	392	1	10	8	1	1
1	431	470	219878473	Bacteria	Actinobacteria	Actinobacteria	Micrococcales	Micrococcaceae	Glutamicibacter	Arthrobacter	bergerei	Arthrobacter_bergerei	6834	3891	392	1	10	8	1	1
1	431	470	219878474	Bacteria	Actinobacteria	Actinobacteria	Micrococcales	Micrococcaceae	Glutamicibacter	Arthrobacter	mysorens	Arthrobacter_mysorens	6834	3891	392	1	10	8	1	1
1	1231	1376	219878475	Bacteria	Actinobacteria	Actinobacteria	Micrococcales	Brevibacteriaceae	Brevibacterium	Brevibacterium	picturae	Brevibacterium_picturae	6834	3891	392	1	2	2	1	1
1	1232	1377	219878476	Bacteria	Actinobacteria	Actinobacteria	Streptomycetales	Streptomycetaceae	Streptomyces	Streptomyces	albus	Streptomyces_albus	6834	3891	392	1	16	10	1	4
1	421	821	219878477	Bacteria	Actinobacteria	Actinobacteria	Streptomycetales	Streptomycetaceae	Streptomyces	Streptomyces	purpurogeneiscleroticus	Streptomyces_purpurogeneiscleroticus	6834	3891	392	1	234	119	4	1
1	421	821	219878478	Bacteria	Actinobacteria	Actinobacteria	Streptomycetales	Streptomycetaceae	Streptomyces	Streptomyces	violens	Streptomyces_violens	6834	3891	392	1	234	119	4	1
1	421	821	219878479	Bacteria	Actinobacteria	Actinobacteria	Streptomycetales	Streptomycetaceae	Streptomyces	Streptomyces	olivaceiscleroticus	Streptomyces_olivaceiscleroticus	6834	3891	392	1	234	119	4	1
1	421	821	219878480	Bacteria	Actinobacteria	Actinobacteria	Streptomycetales	Streptomycetaceae	Streptomyces	Streptomyces	niger	Streptomyces_niger	6834	3891	392	1	234	119	4	1
1	421	821	219878481	Bacteria	Actinobacteria	Actinobacteria	Streptomycetales	Streptomycetaceae	Streptomyces	Streptomyces	sclerotialus	Streptomyces_sclerotialus	6834	3891	392	1	234	119	4	3
1	421	653	219878482	Bacteria	Actinobacteria	Actinobacteria	Streptomycetales	Streptomycetaceae	Streptomyces	Streptomyces	chrestomyceticus	Streptomyces_chrestomyceticus	6834	3891	392	1	234	119	4	2
1	421	653	219878483	Bacteria	Actinobacteria	Actinobacteria	Streptomycetales	Streptomycetaceae	Streptomyces	Streptomyces	rimosus	Streptomyces_rimosus	6834	3891	392	1	234	119	4	1
1	421	653	219878484	Bacteria	Actinobacteria	Actinobacteria	Streptomycetales	Streptomycetaceae	Streptomyces	Streptomyces	tubercidicus	Streptomyces_tubercidicus	6834	3891	392	1	234	119	4	1
1	421	653	219878485	Bacteria	Actinobacteria	Actinobacteria	Streptomycetales	Streptomycetaceae	Streptomyces	Streptomyces	catenulae	Streptomyces_catenulae	6834	3891	392	1	234	119	4	1
1	1233	1378	219878486	Bacteria	Firmicutes	Bacilli	Lactobacillales	Enterococcaceae	Enterococcus	Enterococcus	italicus	Enterococcus_italicus	6834	3891	392	1	9	4	1	1
869	1234	1379	219878487	Bacteria	Firmicutes	Bacilli	Bacillales	Bacillaceae	Bacillus	Bacillus	humi	Bacillus_humi	1	1	1	1	1	1	1	1
870	1235	1380	219878488	Bacteria	Firmicutes	Bacilli	Bacillales	Planococcaceae	Viridibacillus	Viridibacillus	arvi	Viridibacillus_arvi	2	2	1	1	2	2	1	1
870	1235	1380	219878489	Bacteria	Firmicutes	Bacilli	Bacillales	Planococcaceae	Viridibacillus	Viridibacillus	arenosi	Viridibacillus_arenosi	2	2	1	1	2	2	1	1
871	1236	1381	219878490	Bacteria	Proteobacteria	Alphaproteobacteria	unsure_unclassified_Alphaproteobacteria	unclassified	Rhodovarius	Rhodovarius	lipocyclicus	Rhodovarius_lipocyclicus	1	1	1	1	1	1	1	1
872	1237	1382	224581401	Bacteria	Firmicutes	Clostridia	Clostridiales	Lachnospiraceae	Lachnoclostridium	Clostridium	hylemonae	Clostridium_hylemonae	2	1	1	1	2	1	1	1
1	884	990	224581402	Bacteria	Proteobacteria	Betaproteobacteria	Burkholderiales	Burkholderiaceae	Burkholderia	Burkholderia	ambifaria	Burkholderia_ambifaria	6834	3891	392	1	67	26	1	1
873	1238	1383	224581403	Bacteria	Bacteroidetes	Flavobacteriia	Flavobacteriales	Cryomorphaceae	Cryomorpha	Cryomorpha	ignava	Cryomorpha_ignava	1	1	1	1	1	1	1	1
1	1239	1384	224581404	Bacteria	Proteobacteria	Gammaproteobacteria	Oceanospirillales	Halomonadaceae	Halomonas	Halomonas	sulfidaeris	Halomonas_sulfidaeris	6834	3891	392	1	12	10	1	1
1	53	53	224581405	Bacteria	Proteobacteria	Betaproteobacteria	Burkholderiales	Alcaligenaceae	Achromobacter	Achromobacter	piechaudii	Achromobacter_piechaudii	6834	3891	392	1	40	23	2	1
91	1240	1385	224581406	Bacteria	Proteobacteria	Gammaproteobacteria	Pseudomonadales	Moraxellaceae	Psychrobacter	Psychrobacter	pacificensis	Psychrobacter_pacificensis	50	36	1	1	3	2	1	1
267	1241	1386	224581407	Bacteria	Proteobacteria	Betaproteobacteria	Rhodocyclales	Rhodocyclaceae	Zoogloea	Zoogloea	resiniphila	Zoogloea_resiniphila	6	4	1	1	2	2	1	1
874	1242	1387	224581408	Bacteria	Spirochaetes	Spirochaetia	Spirochaetales	Spirochaetaceae	Treponema	Treponema	putidum	Treponema_putidum	4	2	1	1	4	2	1	1
163	589	647	224581409	Bacteria	Proteobacteria	Betaproteobacteria	Rhodocyclales	Rhodocyclaceae	Azoarcus	Azoarcus	buckelii	Azoarcus_buckelii	7	7	2	1	3	3	2	1
489	716	790	224581410	Bacteria	Firmicutes	Clostridia	Clostridiales	Clostridiales_Family_XIII._Incertae_Sedis	Mogibacterium	Mogibacterium	diversum	Mogibacterium_diversum	4	4	1	1	4	4	1	1
27	1243	1388	224581411	Bacteria	Proteobacteria	Gammaproteobacteria	Alteromonadales	Alteromonadaceae	Marinobacter	Marinobacter	bryozoorum	Marinobacter_bryozoorum	36	33	1	1	5	5	1	1
48	76	79	224581412	Bacteria	Actinobacteria	Actinobacteria	Micrococcales	Micrococcaceae	Kocuria	Kocuria	carniphila	Kocuria_carniphila	10	8	1	1	9	7	1	1
1	1244	1389	224581413	Bacteria	Proteobacteria	Gammaproteobacteria	Enterobacteriales	Enterobacteriaceae	Xenorhabdus	Xenorhabdus	japonica	Xenorhabdus_japonica	6834	3891	392	1	1	1	1	2
875	1245	1390	224581414	Bacteria	Actinobacteria	Actinobacteria	Actinomycetales	Actinomycetaceae	Trueperella	Trueperella	bernardiae	Trueperella_bernardiae	5	3	1	1	5	3	1	1
876	1246	1391	224581415	Bacteria	Bacteroidetes	Bacteroidia	Bacteroidales	Bacteroidaceae	Bacteroides	Bacteroides	stercoris	Bacteroides_stercoris	2	1	1	1	2	1	1	1
1	53	53	224581416	Bacteria	Proteobacteria	Betaproteobacteria	Burkholderiales	Alcaligenaceae	Achromobacter	Achromobacter	ruhlandii	Achromobacter_ruhlandii	6834	3891	392	1	40	23	2	1
617	893	1000	224581417	Bacteria	Proteobacteria	Gammaproteobacteria	Aeromonadales	Aeromonadaceae	Oceanimonas	Oceanimonas	doudoroffii	Oceanimonas_doudoroffii	8	5	2	1	7	4	1	1
1	433	472	224581418	Bacteria	Actinobacteria	Actinobacteria	Micrococcales	Micrococcaceae	Paenarthrobacter	Arthrobacter	nitroguajacolicus	Arthrobacter_nitroguajacolicus	6834	3891	392	1	9	8	2	1
1	491	536	224581419	Bacteria	Actinobacteria	Actinobacteria	Micromonosporales	Micromonosporaceae	Micromonospora	Micromonospora	endolithica	Micromonospora_endolithica	6834	3891	392	1	55	53	4	1
877	1247	1392	224581420	Bacteria	Actinobacteria	Actinobacteria	Corynebacteriales	Corynebacteriaceae	Corynebacterium	Corynebacterium	spheniscorum	Corynebacterium_spheniscorum	1	1	1	1	1	1	1	1
314	463	504	224581421	Bacteria	Actinobacteria	Actinobacteria	Micrococcales	Promicromonosporaceae	Promicromonospora	Promicromonospora	aerolata	Promicromonospora_aerolata	10	9	1	1	10	9	1	1
489	716	790	224581422	Bacteria	Firmicutes	Clostridia	Clostridiales	Clostridiales_Family_XIII._Incertae_Sedis	Mogibacterium	Mogibacterium	neglectum	Mogibacterium_neglectum	4	4	1	1	4	4	1	1
91	1248	1393	224581423	Bacteria	Proteobacteria	Gammaproteobacteria	Pseudomonadales	Moraxellaceae	Psychrobacter	Psychrobacter	arenosus	Psychrobacter_arenosus	50	36	1	1	5	5	1	1
878	1249	1394	224581424	Bacteria	Proteobacteria	Alphaproteobacteria	Rhodobacterales	Rhodobacteraceae	Thalassobacter	Thalassobacter	stenotrophicus	Thalassobacter_stenotrophicus	2	1	1	1	2	1	1	1
135	511	559	224581425	Bacteria	Firmicutes	Bacilli	Lactobacillales	Lactobacillaceae	Lactobacillus	Lactobacillus	antri	Lactobacillus_antri	23	12	1	1	4	4	1	1
879	1250	1395	224581426	Bacteria	Proteobacteria	Gammaproteobacteria	Pasteurellales	Pasteurellaceae	Actinobacillus	Actinobacillus	scotiae	Actinobacillus_scotiae	1	1	1	1	1	1	1	1
880	1251	1396	224581427	Bacteria	Firmicutes	Bacilli	Bacillales	Bacillaceae	Filobacillus	Filobacillus	milosensis	Filobacillus_milosensis	6	5	4	1	4	4	3	1
1	1252	1397	224581428	Bacteria	Actinobacteria	Actinobacteria	Pseudonocardiales	Pseudonocardiaceae	Lentzea	Lentzea	violacea	Lentzea_violacea	6834	3891	392	1	2	2	1	1
284	405	439	224581429	Bacteria	Proteobacteria	Betaproteobacteria	Rhodocyclales	Rhodocyclaceae	Thauera	Thauera	aminoaromatica	Thauera_aminoaromatica	13	12	2	1	7	7	1	1
530	773	858	224581430	Bacteria	Deinococcus-Thermus	Deinococci	Thermales	Thermaceae	Oceanithermus	Oceanithermus	profundus	Oceanithermus_profundus	3	2	1	1	3	2	1	1
881	1253	1398	224581431	Bacteria	Firmicutes	Bacilli	Bacillales	Paenibacillaceae	Paenibacillus	Paenibacillus	antarcticus	Paenibacillus_antarcticus	14	3	1	1	14	3	1	1
1	790	1399	224581432	Bacteria	Firmicutes	Bacilli	Lactobacillales	Streptococcaceae	Streptococcus	Streptococcus	pseudopneumoniae	Streptococcus_pseudopneumoniae	6834	3891	392	1	39	13	1	1
1	239	758	224581433	Bacteria	Firmicutes	Bacilli	Bacillales	Staphylococcaceae	Staphylococcus	Staphylococcus	felis	Staphylococcus_felis	6834	3891	392	1	80	42	3	1
882	1254	1400	224581434	Bacteria	Nitrospirae	Nitrospira	Nitrospirales	Nitrospiraceae	Leptospirillum	Leptospirillum	ferrooxidans	Leptospirillum_ferrooxidans	2	1	1	1	2	1	1	1
883	1255	1401	224581435	Bacteria	Proteobacteria	Gammaproteobacteria	Pasteurellales	Pasteurellaceae	Phocoenobacter	Phocoenobacter	uteri	Phocoenobacter_uteri	1	1	1	1	1	1	1	1
1	1239	1402	224581436	Bacteria	Proteobacteria	Gammaproteobacteria	Oceanospirillales	Halomonadaceae	Halomonas	Halomonas	neptunia	Halomonas_neptunia	6834	3891	392	1	12	10	1	1
1	1256	1384	224581437	Bacteria	Proteobacteria	Gammaproteobacteria	Oceanospirillales	Halomonadaceae	Halomonas	Halomonas	axialensis	Halomonas_axialensis	6834	3891	392	1	16	12	1	1
1	1256	1403	224581438	Bacteria	Proteobacteria	Gammaproteobacteria	Oceanospirillales	Halomonadaceae	Halomonas	Halomonas	hydrothermalis	Halomonas_hydrothermalis	6834	3891	392	1	16	12	1	1
1	1257	1404	224581439	Bacteria	Proteobacteria	Gammaproteobacteria	Xanthomonadales	Xanthomonadaceae	Lysobacter	Lysobacter	antibioticus	Lysobacter_antibioticus	6834	3891	392	1	5	5	1	1
1	31	208	224581440	Bacteria	Actinobacteria	Actinobacteria	Streptomycetales	Streptomycetaceae	Streptomyces	Streptomyces	coelescens	Streptomyces_coelescens	6834	3891	392	1	328	181	3	1
1	31	208	224581441	Bacteria	Actinobacteria	Actinobacteria	Streptomycetales	Streptomycetaceae	Streptomyces	Streptomyces	violaceolatus	Streptomyces_violaceolatus	6834	3891	392	1	328	181	3	1
284	405	439	224581442	Bacteria	Proteobacteria	Betaproteobacteria	Rhodocyclales	Rhodocyclaceae	Thauera	Thauera	phenylacetica	Thauera_phenylacetica	13	12	2	1	7	7	1	1
91	135	143	224581443	Bacteria	Proteobacteria	Gammaproteobacteria	Pseudomonadales	Moraxellaceae	Psychrobacter	Psychrobacter	maritimus	Psychrobacter_maritimus	50	36	1	1	36	25	1	1
1	461	1405	224581444	Bacteria	Actinobacteria	Actinobacteria	Micrococcales	Micrococcaceae	Paeniglutamicibacter	Arthrobacter	psychrophenolicus	Arthrobacter_psychrophenolicus	6834	3891	392	1	5	5	1	1
884	1258	1406	224581445	Bacteria	Firmicutes	Bacilli	Bacillales	Bacillaceae	Bacillus	Bacillus	infernus	Bacillus_infernus	1	1	1	1	1	1	1	1
885	1259	1407	224581446	Bacteria	Firmicutes	Tissierellia	Tissierellales	Peptoniphilaceae	Helcococcus	Helcococcus	ovis	Helcococcus_ovis	1	1	1	1	1	1	1	1
886	1260	1408	224581447	Bacteria	Actinobacteria	Actinobacteria	Pseudonocardiales	Pseudonocardiaceae	Saccharomonospora	Saccharomonospora	glauca	Saccharomonospora_glauca	5	5	1	1	4	4	1	1
1	661	1409	224581448	Bacteria	Proteobacteria	Gammaproteobacteria	Pseudomonadales	Pseudomonadaceae	Pseudomonas	Pseudomonas	marginalis	Pseudomonas_marginalis	6834	3891	392	1	106	57	2	1
322	1261	1410	224581449	Bacteria	Proteobacteria	Alphaproteobacteria	Sphingomonadales	Sphingomonadaceae	Sphingobium	Sphingobium	cloacae	Sphingobium_cloacae	42	29	1	1	6	5	1	1
887	1262	1411	224581450	Bacteria	Proteobacteria	Gammaproteobacteria	Alteromonadales	Pseudoalteromonadaceae	Algicola	Algicola	sagamiensis	Algicola_sagamiensis	1	1	1	1	1	1	1	1
1	1263	1412	228715345	Bacteria	Firmicutes	Bacilli	Lactobacillales	Streptococcaceae	Streptococcus	Streptococcus	dysgalactiae	Streptococcus_dysgalactiae	6834	3891	392	1	12	2	1	1
1	239	1413	228715346	Bacteria	Firmicutes	Bacilli	Bacillales	Staphylococcaceae	Staphylococcus	Staphylococcus	carnosus	Staphylococcus_carnosus	6834	3891	392	1	80	42	3	1
1	239	757	228715347	Bacteria	Firmicutes	Bacilli	Bacillales	Staphylococcaceae	Staphylococcus	Staphylococcus	capitis	Staphylococcus_capitis	6834	3891	392	1	80	42	3	1
1	239	756	228715348	Bacteria	Firmicutes	Bacilli	Bacillales	Staphylococcaceae	Staphylococcus	Staphylococcus	equorum	Staphylococcus_equorum	6834	3891	392	1	80	42	3	1
1	239	758	228715349	Bacteria	Firmicutes	Bacilli	Bacillales	Staphylococcaceae	Staphylococcus	Staphylococcus	schleiferi	Staphylococcus_schleiferi	6834	3891	392	1	80	42	3	1
888	1264	1414	228715350	Bacteria	Proteobacteria	Deltaproteobacteria	Myxococcales	Kofleriaceae	Haliangium	Haliangium	ochraceum	Haliangium_ochraceum	2	1	1	1	2	1	1	1
889	1265	1415	228715352	Bacteria	Actinobacteria	Coriobacteriia	Eggerthellales	Eggerthellaceae	Cryptobacterium	Cryptobacterium	curtum	Cryptobacterium_curtum	2	1	1	1	2	1	1	1
890	1266	1416	228715353	Bacteria	Proteobacteria	Alphaproteobacteria	Sphingomonadales	Sphingomonadaceae	Sphingomonas	Sphingomonas	wittichii	Sphingomonas_wittichii	8	5	1	1	3	2	1	1
891	1267	1417	228715354	Bacteria	Firmicutes	Erysipelotrichia	Erysipelotrichales	Erysipelotrichaceae	Catenibacterium	Catenibacterium	mitsuokai	Catenibacterium_mitsuokai	1	1	1	1	1	1	1	1
892	1268	1418	228715355	Bacteria	Actinobacteria	Coriobacteriia	Coriobacteriales	Coriobacteriaceae	Collinsella	Collinsella	stercoris	Collinsella_stercoris	4	2	1	1	4	2	1	1
892	1268	1418	228715356	Bacteria	Actinobacteria	Coriobacteriia	Coriobacteriales	Coriobacteriaceae	Collinsella	Collinsella	intestinalis	Collinsella_intestinalis	4	2	1	1	4	2	1	1
893	1269	1419	228715357	Bacteria	Gemmatimonadetes	Gemmatimonadetes	Gemmatimonadales	Gemmatimonadaceae	Gemmatimonas	Gemmatimonas	aurantiaca	Gemmatimonas_aurantiaca	2	1	1	1	2	1	1	1
894	1270	1420	228715358	Bacteria	Thermotogae	Thermotogae	Thermotogales	Thermotogaceae	Thermotoga	Thermotoga	neapolitana	Thermotoga_neapolitana	11	4	1	1	11	4	1	1
224	1271	1421	228715451	Bacteria	Tenericutes	Mollicutes	Mycoplasmatales	Mycoplasmataceae	Ureaplasma	Ureaplasma	parvum	Ureaplasma_parvum	6	3	1	1	5	2	1	1
895	1272	1422	228715480	Bacteria	Bacteroidetes	Cytophagia	Cytophagales	Cytophagaceae	Dyadobacter	Dyadobacter	fermentans	Dyadobacter_fermentans	4	3	1	1	4	3	1	1
703	1006	1125	228715504	Bacteria	Proteobacteria	Betaproteobacteria	Burkholderiales	Comamonadaceae	Ramlibacter	Ramlibacter	tataouinensis	Ramlibacter_tataouinensis	3	2	1	1	3	2	1	1
896	1273	1423	228715574	Bacteria	Deferribacteres	Deferribacteres	Deferribacterales	Deferribacteraceae	Denitrovibrio	Denitrovibrio	acetiphilus	Denitrovibrio_acetiphilus	2	1	1	1	2	1	1	1
1	53	279	228715722	Bacteria	Proteobacteria	Betaproteobacteria	Burkholderiales	Alcaligenaceae	Bordetella	Bordetella	hinzii	Bordetella_hinzii	6834	3891	392	1	40	23	2	1
897	1274	1424	228715750	Bacteria	Aquificae	Aquificae	Aquificales	Hydrogenothermaceae	Persephonella	Persephonella	marina	Persephonella_marina	2	1	1	1	2	1	1	1
898	1275	1425	228715764	Bacteria	Proteobacteria	Alphaproteobacteria	Rhizobiales	Methylobacteriaceae	Methylobacterium	Methylobacterium	nodulans	Methylobacterium_nodulans	4	2	1	1	4	2	1	1
899	1276	1426	228715851	Bacteria	Actinobacteria	Actinobacteria	Micrococcales	unsure_Terrabacteria_group	Tropheryma	Tropheryma	whipplei	Tropheryma_whipplei	2	1	1	1	2	1	1	1
900	1277	1427	228715882	Bacteria	Thermotogae	Thermotogae	Petrotogales	unsure_Petrotogaceae	Marinitoga	Marinitoga	piezophila	Marinitoga_piezophila	2	1	1	1	2	1	1	1
195	274	292	228715897	Bacteria	Thermotogae	Thermotogae	Thermotogales	Thermotogaceae	Pseudothermotoga	Thermotoga	lettingae	Thermotoga_lettingae	5	3	1	1	5	3	1	1
1	983	1097	228715942	Bacteria	Proteobacteria	Gammaproteobacteria	Enterobacteriales	Enterobacteriaceae	Yersinia	Yersinia	bercovieri	Yersinia_bercovieri	6834	3891	392	1	43	20	4	1
1	983	1097	228716012	Bacteria	Proteobacteria	Gammaproteobacteria	Enterobacteriales	Enterobacteriaceae	Yersinia	Yersinia	frederiksenii	Yersinia_frederiksenii	6834	3891	392	1	43	20	4	1
1	983	1097	228716058	Bacteria	Proteobacteria	Gammaproteobacteria	Enterobacteriales	Enterobacteriaceae	Yersinia	Yersinia	intermedia	Yersinia_intermedia	6834	3891	392	1	43	20	4	1
1	983	1097	228716090	Bacteria	Proteobacteria	Gammaproteobacteria	Enterobacteriales	Enterobacteriaceae	Yersinia	Yersinia	mollaretii	Yersinia_mollaretii	6834	3891	392	1	43	20	4	1
901	1278	1428	228716127	Bacteria	Proteobacteria	Deltaproteobacteria	Myxococcales	Anaeromyxobacteraceae	Anaeromyxobacter	Anaeromyxobacter	dehalogenans	Anaeromyxobacter_dehalogenans	4	2	1	1	4	2	1	1
902	1279	1429	228716184	Bacteria	Tenericutes	Mollicutes	Mycoplasmatales	Mycoplasmataceae	Mycoplasma	Mycoplasma	crocodyli	Mycoplasma_crocodyli	4	2	1	1	4	2	1	1
1	1	1	228716249	Bacteria	Proteobacteria	Gammaproteobacteria	Enterobacteriales	Enterobacteriaceae	Escherichia	Escherichia	fergusonii	Escherichia_fergusonii	6834	3891	392	1	54	21	9	1
903	1280	1430	228716336	Bacteria	Proteobacteria	Alphaproteobacteria	Parvularculales	Parvularculaceae	Parvularcula	Parvularcula	bermudensis	Parvularcula_bermudensis	2	1	1	1	2	1	1	1
27	136	1431	228716433	Bacteria	Proteobacteria	Gammaproteobacteria	Alteromonadales	Alteromonadaceae	Marinobacter	Marinobacter	hydrocarbonoclasticus	Marinobacter_hydrocarbonoclasticus	36	33	1	1	6	4	1	1
1	701	771	228716557	Bacteria	Firmicutes	Bacilli	Bacillales	Bacillaceae	Bacillus	Bacillus	subtilis	Bacillus_subtilis	6834	3891	392	1	56	17	4	2
904	1281	1432	228716586	Bacteria	Proteobacteria	Deltaproteobacteria	Bdellovibrionales	Bdellovibrionaceae	Bdellovibrio	Bdellovibrio	bacteriovorus	Bdellovibrio_bacteriovorus	2	1	1	1	2	1	1	1
1	1282	1433	228716720	Bacteria	Proteobacteria	Betaproteobacteria	Burkholderiales	Burkholderiaceae	Paraburkholderia	Burkholderia	tuberum	Burkholderia_tuberum	6834	3891	392	1	5	3	1	1
1	25	25	228716754	Bacteria	Proteobacteria	Betaproteobacteria	Burkholderiales	Burkholderiaceae	Paraburkholderia	Burkholderia	phymatum	Burkholderia_phymatum	6834	3891	392	1	45	19	1	1
1	1283	1434	228716834	Bacteria	Proteobacteria	Gammaproteobacteria	Alteromonadales	Shewanellaceae	Shewanella	Shewanella	denitrificans	Shewanella_denitrificans	6834	3891	392	1	2	1	1	1
905	1284	1435	228716944	Bacteria	Firmicutes	Clostridia	Clostridiales	Lachnospiraceae	Roseburia	Roseburia	intestinalis	Roseburia_intestinalis	5	3	1	1	5	3	1	1
906	1285	1436	228717037	Bacteria	Firmicutes	Clostridia	Clostridiales	Ruminococcaceae	Anaerotruncus	Anaerotruncus	colihominis	Anaerotruncus_colihominis	1	1	1	1	1	1	1	1
567	1286	1437	228717104	Bacteria	Proteobacteria	Gammaproteobacteria	Alteromonadales	Idiomarinaceae	Idiomarina	Idiomarina	baltica	Idiomarina_baltica	3	3	1	1	2	2	1	1
417	1221	1366	228717274	Bacteria	Proteobacteria	Alphaproteobacteria	Rhizobiales	Beijerinckiaceae	Methylocella	Methylocella	silvestris	Methylocella_silvestris	16	10	4	1	5	4	3	1
907	1287	1438	228717350	Bacteria	Firmicutes	Clostridia	Clostridiales	Eubacteriaceae	Anaerofustis	Anaerofustis	stercorihominis	Anaerofustis_stercorihominis	1	1	1	1	1	1	1	1
1	57	58	228717469	Bacteria	Proteobacteria	Alphaproteobacteria	Rhodobacterales	Rhodobacteraceae	Oceanibulbus	Oceanibulbus	indolifex	Oceanibulbus_indolifex	6834	3891	392	1	12	8	2	1
908	1288	1439	228717562	Bacteria	Proteobacteria	Gammaproteobacteria	Cellvibrionales	Cellvibrionaceae	Teredinibacter	Teredinibacter	turnerae	Teredinibacter_turnerae	2	1	1	1	2	1	1	1
909	1289	1440	228717635	Bacteria	Lentisphaerae	Lentisphaeria	Victivallales	Victivallaceae	Victivallis	Victivallis	vadensis	Victivallis_vadensis	2	1	1	1	2	1	1	1
910	1290	1441	228717704	Bacteria	Proteobacteria	Betaproteobacteria	Nitrosomonadales	Nitrosomonadaceae	Nitrosomonas	Nitrosomonas	eutropha	Nitrosomonas_eutropha	11	4	1	1	8	2	1	1
1	1291	1442	228717818	Bacteria	Proteobacteria	Betaproteobacteria	Burkholderiales	Comamonadaceae	Polaromonas	Polaromonas	naphthalenivorans	Polaromonas_naphthalenivorans	6834	3891	392	1	9	7	1	1
911	1292	1443	228717906	Bacteria	Bacteroidetes	Flavobacteriia	Flavobacteriales	Flavobacteriaceae	Kordia	Kordia	algicida	Kordia_algicida	2	1	1	1	2	1	1	1
1	1293	1444	228717983	Bacteria	Proteobacteria	Betaproteobacteria	Burkholderiales	Burkholderiaceae	Paraburkholderia	Burkholderia	unamae	Burkholderia_unamae	6834	3891	392	1	6	4	1	1
30	43	43	228718030	Bacteria	Spirochaetes	Spirochaetia	Brachyspirales	Brachyspiraceae	Brachyspira	Brachyspira	murdochii	Brachyspira_murdochii	14	8	2	1	14	8	2	1
912	1294	1445	228718145	Bacteria	Lentisphaerae	Lentisphaeria	Lentisphaerales	Lentisphaeraceae	Lentisphaera	Lentisphaera	araneosa	Lentisphaera_araneosa	2	2	1	1	2	2	1	1
913	1295	1446	228718299	Bacteria	Proteobacteria	Alphaproteobacteria	Rhodobacterales	Rhodobacteraceae	Oceanicola	Oceanicola	granulosus	Oceanicola_granulosus	2	1	1	1	2	1	1	1
914	1296	1447	228718376	Bacteria	Firmicutes	Clostridia	Clostridiales	Peptostreptococcaceae	Intestinibacter	Intestinibacter	bartlettii	Intestinibacter_bartlettii	1	1	1	1	1	1	1	1
92	137	146	228718578	Bacteria	Proteobacteria	Gammaproteobacteria	Oceanospirillales	Alcanivoracaceae	Kangiella	Kangiella	koreensis	Kangiella_koreensis	3	2	1	1	3	2	1	1
569	820	916	228718692	Bacteria	Proteobacteria	Deltaproteobacteria	Desulfovibrionales	Desulfovibrionaceae	Desulfovibrio	Desulfovibrio	magneticus	Desulfovibrio_magneticus	11	8	1	1	6	4	1	1
147	218	233	228718892	Bacteria	Firmicutes	Clostridia	Thermoanaerobacterales	Thermoanaerobacteraceae	Thermoanaerobacter	Thermoanaerobacter	brockii	Thermoanaerobacter_brockii	8	2	1	2	8	2	1	2
1	197	931	228719040	Bacteria	Proteobacteria	Alphaproteobacteria	Rhizobiales	Bradyrhizobiaceae	Nitrobacter	Nitrobacter	hamburgensis	Nitrobacter_hamburgensis	6834	3891	392	1	61	34	9	1
915	1297	1448	228719063	Bacteria	Firmicutes	Clostridia	Clostridiales	Ruminococcaceae	Ruminococcus	Ruminococcus	lactaris	Ruminococcus_lactaris	1	1	1	1	1	1	1	1
230	325	347	228719132	Bacteria	Proteobacteria	Alphaproteobacteria	Rhodobacterales	Rhodobacteraceae	Octadecabacter	Octadecabacter	antarcticus	Octadecabacter_antarcticus	6	2	1	1	6	2	1	1
916	1298	1449	228719222	Bacteria	Bacteroidetes	Flavobacteriia	Flavobacteriales	Flavobacteriaceae	Capnocytophaga	Capnocytophaga	ochracea	Capnocytophaga_ochracea	3	1	1	1	3	1	1	1
653	934	1045	228719312	Bacteria	Synergistetes	Synergistia	Synergistales	Synergistaceae	Dethiosulfovibrio	Dethiosulfovibrio	peptidovorans	Dethiosulfovibrio_peptidovorans	4	4	1	1	4	4	1	1
917	1299	1450	228719618	Bacteria	Actinobacteria	Actinobacteria	unsure_Terrabacteria_group	unsure_Actinobacteria_incertae_sedis	Thermobispora	Thermobispora	bispora	Thermobispora_bispora	1	1	1	2	1	1	1	2
918	1300	1451	228719712	Bacteria	Actinobacteria	Acidimicrobiia	Acidimicrobiales	Acidimicrobiaceae	Acidimicrobium	Acidimicrobium	ferrooxidans	Acidimicrobium_ferrooxidans	2	1	1	1	2	1	1	1
919	1301	1452	228719827	Bacteria	Spirochaetes	Spirochaetia	Spirochaetales	Spirochaetaceae	Spirochaeta	Spirochaeta	smaragdinae	Spirochaeta_smaragdinae	3	2	1	1	3	2	1	1
920	1302	1453	228719858	Bacteria	Bacteroidetes	Flavobacteriia	Flavobacteriales	Flavobacteriaceae	Psychroflexus	Psychroflexus	torquis	Psychroflexus_torquis	4	2	1	1	4	2	1	1
1	884	990	228720024	Bacteria	Proteobacteria	Betaproteobacteria	Burkholderiales	Burkholderiaceae	Burkholderia	Burkholderia	thailandensis	Burkholderia_thailandensis	6834	3891	392	1	67	26	1	1
921	1303	1454	228720055	Bacteria	Fusobacteria	Fusobacteriia	Fusobacteriales	Fusobacteriaceae	Fusobacterium	Fusobacterium	gonidiaformans	Fusobacterium_gonidiaformans	7	3	1	1	7	3	1	1
1	1304	1455	228720264	Bacteria	Proteobacteria	Gammaproteobacteria	Vibrionales	Vibrionaceae	Salinivibrio	Salinivibrio	costicola	Salinivibrio_costicola	6834	3891	392	1	3	1	1	2
1	386	419	228720330	Bacteria	Proteobacteria	Alphaproteobacteria	Rhodospirillales	Acetobacteraceae	Gluconacetobacter	Gluconacetobacter	diazotrophicus	Gluconacetobacter_diazotrophicus	6834	3891	392	1	21	10	1	1
922	1305	1456	228720470	Bacteria	Firmicutes	Erysipelotrichia	Erysipelotrichales	Erysipelotrichaceae	Erysipelatoclostridium	Clostridium	spiroforme	Clostridium_spiroforme	3	1	1	1	3	1	1	1
1	1306	1457	228720499	Bacteria	Proteobacteria	Alphaproteobacteria	Rhodobacterales	Rhodobacteraceae	Roseobacter	Roseobacter	litoralis	Roseobacter_litoralis	6834	3891	392	1	8	2	1	1
1	627	695	228720546	Bacteria	Actinobacteria	Actinobacteria	Corynebacteriales	Gordoniaceae	Gordonia	Gordonia	bronchialis	Gordonia_bronchialis	6834	3891	392	1	19	14	2	2
[truncated: 15,732 more rows]
